# Supplementary material for: Identification and characterization of petiolule-like pulvinus mutants with abolished nyctinastic leaf movement in the model legume Medicago truncatula
Source: New Phytol. 2012 Aug 14;196(1):92–100. doi: 10.1111/j.1469-8137.2012.04268.x (PMC3504090; doi:10.1111/j.1469-8137.2012.04268.x)
Supplement: Supplementary file 11 [file nph0196-0092-SD11.xlsx]

## Sheet: Table S1
Table S1 List of down- and up-regulated genes ⁄ probe sets in the plp mutant at ZT6
Probesets	Target Description	Representative Public ID		Mutant-1	Mutant-2	Mutant-3	Wild-type-1	Wild-type-2	Wild-type-3		Mutant-1	Mutant-2	Mutant-3	Wild-type-1	Wild-type-2	Wild-type-3		Ave Mutant	SD Mutant	Ave wild-type	SD Wild-type	Pts	Pta	Ratio (Mutant/Wild-type)
Mtr.35440.1.S1_at	TC102364 /FEA=mRNA /DEF=similar to emb|X01078.1|MIAARN02 Aedes albopictus mit-gene for large ribosomal subunit RNA (LSU), partial (18%)	TC102364		18.0397	3.19623	4.45125	5.1404	733.19	3.9207		P	A	A	A	P	A		8.56239	8.23155	247.417	420.692	0.38117	0	0.0346071
Mtr.51724.1.S1_at	IMGAG|902.m00012 /FEA=mRNA /DEF=Gibberellin regulated protein AC137065.26.121 70715 71502 mth2-29h7 01/13/05	IMGAG|902.m00012		11.6956	14.3154	11.2522	44.4402	186.236	411.969		A	A	A	P	P	P		12.4211	1.65543	214.215	185.355	0.132423	0	0.057984
Mtr.13010.1.S1_at	TC96658 /FEA=mRNA /DEF=similar to UP|XT22_ARATH (Q38857) Xyloglucan endotransglucosylase/hydrolase protein 22 precursor (At-XTH22) (XTH-22) (Touch protein 4) , partial (44%)	TC96658		17.1918	20.1406	20.928	118.262	279.796	31.7955		A	A	A	P	P	A		19.4202	1.96954	143.285	125.88	0.163565	0	0.135536
Mtr.49487.1.S1_at	IMGAG|757.m00021 /FEA=mRNA /DEF=Heavy metal transport/detoxification protein AC123596.13.211 78698 79825 mth1-17n5 01/13/05	IMGAG|757.m00021		12.1876	13.4155	9.51833	26.9383	108.146	115.732		A	P	A	P	P	P		11.7072	1.99254	83.6053	49.2215	0.064806	0	0.140029
Mtr.4322.1.S1_at	AJ496878 /FEA=mRNA /DEF=similar to UP|Q94XD8 (Q94XD8) Cytochrome oxidase subunit III, partial (80%)	AJ496878		6.00152	6.483	3.96895	5.04127	82.8521	5.13299		A	P	A	A	P	A		5.48449	1.33439	31.0088	44.8976	0.380722	1.11466e-240	0.176869
Mtr.24891.1.S1_at	1775.m00031 /FEA=mRNA /DEF=AC152921.4 31008 28701 mth2-102h2 weakly similar to TIGR_Ath1|At4g02100-GOpep .1 68411.m00258 DnaJ domain-containing protein contains Pfam profiles PF00226:, partial (92%)	1775.m00031		9.87558	12.034	7.9188	56.4267	54.5537	55.3317		P	P	A	M	P	P		9.94281	2.05845	55.4374	0.941003	4.06145e-06	0	0.179352
Mtr.35122.1.S1_at	CX533517 /FEA=mRNA /DEF=	CX533517		24.1734	42.2299	31.7366	170.631	184.353	81.3139		P	P	P	P	P	P		32.7133	9.06781	145.433	55.9506	0.0261862	8.04949e-103	0.224938
Mtr.31162.1.S1_at	AJ497537 /FEA=mRNA /DEF=Drosophila yakuba complete mitochondrial sequence	AJ497537		3.78792	3.34885	3.49013	3.60467	34.3502	3.52149		A	A	A	A	P	A		3.5423	0.224134	13.8255	17.775	0.373068	0	0.256216
Mtr.18153.1.S1_at	IMGAG|942.m00020 /FEA=mRNA /DEF=conserved hypothetical protein AC138451.15.201 69707 69339 mth2-24k1 01/13/05	IMGAG|942.m00020		9.5064	8.5649	10.996	12.9164	37.1178	58.2535		A	A	A	P	P	P		9.68909	1.22579	36.0959	22.6858	0.114379	1.06469e-304	0.268426
Mtr.32301.1.S1_at	AW687498 /FEA=mRNA /DEF=similar to PIR|T50657|T50657 beta-expansin [imported] - Arabidopsis thaliana (fragment) {Arabidopsis thaliana;} , partial (42%)	AW687498		9.5064	10.819	19.0415	8.52268	62.5187	57.2752		A	A	A	P	P	P		11.9539	6.59389	42.7722	29.7766	0.154972	5.71654e-16	0.279477
Mtr.48401.1.S1_at	1568.m00044 /FEA=mRNA /DEF=AC122165.31 40856 41608 mth2-32m22 weakly similar to UP|Q75JC9 (Q75JC9) Similar to Leishmania major. Ppg3	1568.m00044		5.78696	4.70453	5.16636	7.33712	19.1389	28.8254		A	A	A	M	P	P		5.21929	0.543153	18.4338	10.7615	0.100868	0	0.283136
Mtr.51059.1.S1_x_at	IMGAG|830.m00007 /FEA=mRNA /DEF=E-class P450, group I; Cytochrome P450 AC130800.18.71 38259 39779 mth2-36b7 01/13/05	IMGAG|830.m00007		35.6181	24.6941	30.7895	135.897	87.4838	91.3139		P	A	A	P	P	P		30.3672	5.47424	104.898	26.9141	0.00930706	5.94995e-123	0.289492
Mtr.21838.1.S1_at	1568.m00034 /FEA=mRNA /DEF=AC122165.31 6567 7382 mth2-32m22	1568.m00034		3.92527	4.39434	4.17824	4.17048	16.9328	20.8463		A	P	P	A	P	P		4.16595	0.234775	13.9832	8.72041	0.123071	0	0.297926
Mtr.45666.1.S1_at	IMGAG|1228.m00007 /FEA=mRNA /DEF=Sialidase; Glycoside hydrolase, family 32 AC148918.3.71 56340 59950 mth2-44o11 01/13/05	IMGAG|1228.m00007		9.00351	8.43724	8.34459	15.7889	53.3404	9.74479		P	A	A	P	P	A		8.59511	0.356703	26.2914	23.6193	0.264213	0	0.326918
Mtr.42446.1.S1_at	TC111556 /FEA=mRNA /DEF=similar to UP|Q9SYR0 (Q9SYR0) Nitrate reductase (Fragment), partial (33%)	TC111556		276.522	340.087	1652.13	4237.31	1086.55	936.89		P	P	P	P	P	P		756.247	776.509	2086.92	1863.8	0.317357	0.00299609	0.362375
Mtr.5847.1.S1_at	BG449113 /FEA=mRNA /DEF=similar to UP|ZFP1_ARATH (Q42485) Zinc finger protein 1, partial (16%)	BG449113		27.0137	21.4972	74.3973	185.274	84.7976	64.3393		P	A	P	P	P	P		40.9694	29.0805	111.47	64.729	0.160398	2.6802e-05	0.367537
Mtr.33541.1.S1_x_at	BG453261 /FEA=mRNA /DEF=homologue to PIR|S11443|AJPMN2 asparagine synthase (glutamine-hydrolysing) [similarity] - garden pea {Pisum sativum;} , partial (31%)	BG453261		16.3556	18.1687	20.6899	95.6615	26.0787	27.5473		P	P	P	P	P	P		18.4047	2.17677	49.7625	39.7565	0.244246	2.0807e-137	0.369851
Mtr.24476.1.S1_at	1743.m00025 /FEA=mRNA /DEF=AC151666.7 11750 10838 mth2-30n15 weakly similar to TIGR_Ath1|At3g14260-GOpep .1 68410.m01618 hypothetical protein similar to hypothetical protein GB:AAF02862, partial (97%)	1743.m00025		172.645	139.85	376.695	945.397	452.41	457.115		P	P	P	P	P	P		229.73	128.327	618.308	283.278	0.0964364	1.56548e-07	0.371546
Mtr.152.1.S1_at	1785.m00040 /FEA=mRNA /DEF=AC155890.1 27445 25721 mth2-49p3 weakly similar to UP|Q40316 (Q40316) Vestitone reductase	1785.m00040		16.1901	19.7286	22.348	74.2591	44.6473	37.4858		A	P	P	P	P	P		19.4222	3.09033	52.1307	19.4954	0.045463	4.58386e-75	0.372568
Mtr.8799.1.S1_at	TC101432 /FEA=mRNA /DEF=similar to UP|Q9ZT62 (Q9ZT62) Raffinose synthase , partial (84%)	TC101432		8.8918	14.9163	25.8624	38.9808	31.0547	61.2758		A	P	P	P	P	P		16.5568	8.60341	43.7704	15.6695	0.0577738	4.28514e-08	0.378265
Mtr.24476.1.S1_s_at	1743.m00025 /FEA=mRNA /DEF=AC151666.7 11750 10838 mth2-30n15 weakly similar to TIGR_Ath1|At3g14260-GOpep .1 68410.m01618 hypothetical protein similar to hypothetical protein GB:AAF02862, partial (97%)	1743.m00025		149.546	140.202	362.946	898.882	431.636	391.629		P	P	P	P	P	P		217.565	125.99	574.049	282.024	0.116256	9.54675e-07	0.379
Mtr.34902.1.S1_s_at	CX527461 /FEA=mRNA /DEF=homologue to UP|Q6Q2Z8 (Q6Q2Z8) Phosphoenolpyruvate carboxylase , partial (18%)	CX527461		201.608	217.739	1001.78	1893.86	926.011	927.447		P	P	P	P	P	P		473.709	457.395	1249.11	558.374	0.136295	0.00332203	0.379239
Mtr.37375.1.S1_at	TC100535 /FEA=mRNA /DEF=similar to UP|Q84WI7 (Q84WI7) Expressed protein, partial (81%)	TC100535		8.07318	5.86411	9.09125	9.3458	30.5205	20.1406		P	P	P	A	P	P		7.67618	1.6498	20.0023	10.588	0.117137	2.6628e-38	0.383765
Mtr.19777.1.S1_at	IMGAG|1089.m00016 /FEA=mRNA /DEF=AT5g39050/MXF12_60 AC146549.6.161 52803 51367 mth2-7p18 01/13/05	IMGAG|1089.m00016		155.022	168.96	4.05465	231.165	290.501	323.948		P	P	A	P	P	P		109.345	91.4504	281.871	46.9898	0.0438367	2.02632e-10	0.387927
Mtr.40236.1.S1_s_at	TC106820 /FEA=mRNA /DEF=	TC106820		21.783	44.3569	33.6093	124.189	70.1737	60.6787		P	P	P	P	P	P		33.2497	11.2913	85.0137	34.257	0.067798	2.01474e-15	0.39111
Mtr.44855.1.S1_at	TC98233 /FEA=mRNA /DEF=similar to UP|Q42606 (Q42606) Urophorphyrin III methylase (AT5g40850/MHK7_8) , partial (49%)	TC98233		91.8641	149.348	311.59	747.74	398.501	261.202		P	P	P	P	P	P		184.267	113.949	469.148	250.845	0.147789	1.48943e-05	0.39277
Mtr.24701.1.S1_at	1761.m00033 /FEA=mRNA /DEF=AC152349.3 17683 18723 mth2-52p10 weakly similar to TIGR_Ath1|At3g44640-GOpep .1 68410.m04444 hypothetical protein several hypothetical proteins - Arabidopsis, partial (51%)	1761.m00033		6.63361	5.96415	5.06569	14.6489	19.371	10.877		P	A	A	P	P	P		5.88782	0.786738	14.9656	4.25582	0.0221017	7.68276e-89	0.393423
Mtr.41073.1.S1_at	TC108662 /FEA=mRNA /DEF=similar to UP|Q9LXB5 (Q9LXB5) FPF1 protein-like (At5g10630), partial (89%)	TC108662		190.152	251.279	766.45	943.333	668.269	1439.49		P	P	P	P	P	P		402.627	316.559	1017.03	390.856	0.101824	0.000774623	0.395885
Mtr.11861.1.S1_at	TC111325 /FEA=mRNA /DEF=similar to UP|Q39897 (Q39897) TGACG-motif-binding protein, partial (43%)	TC111325		51.1744	76.5653	91.1668	229.989	176.352	142.886		P	P	P	P	P	P		72.9689	20.2373	183.076	43.9389	0.0169268	4.35403e-21	0.398572
Mtr.22365.1.S1_at	1599.m00041 /FEA=mRNA /DEF=AC133864.28 28844 28407 mth2-18d12	1599.m00041		8.10131	9.31103	13.5439	41.4034	24.5331	10.6048		P	A	A	P	M	P		10.3187	2.85781	25.5138	15.4227	0.168666	3.28337e-20	0.404438
Mtr.31592.1.S1_at	AL371298 /FEA=mRNA /DEF=	AL371298		9.63748	33.3995	30.2374	41.2891	98.8139	39.0642		A	P	P	P	P	P		24.4248	12.9034	59.7224	33.8725	0.166941	2.1578e-06	0.408972
Msa.2629.1.S1_at	iMsa.2629 /TID=Msa.2629.1 /CNT=1 /FEA=mRNA /TIER=ConsEnd /STK=0 /NOTE=sequence(s) not in UniGene /DEF=	gi|50317260|gb|CO512386.1|CO512386		25.1926	56.4165	79.2306	117.151	159.025	110.666		P	P	P	P	P	P		53.6132	27.1278	128.947	26.2491	0.0258972	6.6639e-07	0.415777
Mtr.49774.1.S1_at	IMGAG|1198.m00042 /FEA=mRNA /DEF=Auxin responsive SAUR protein AC148242.14.421 87412 87684 mth2-18f6 01/13/05	IMGAG|1198.m00042		25.5714	58.5256	46.9806	103.622	148.974	60.9075		A	P	P	P	P	P		43.6925	16.7213	104.501	44.0397	0.0890335	3.00046e-10	0.418106
Mtr.32709.1.S1_at	BE319084 /FEA=mRNA /DEF=similar to UP|Q67YS7 (Q67YS7) MRNA, complete cds, clone: RAFL24-10-D10, partial (20%)	BE319084		75.0063	50.5813	43.5696	147.453	167.307	75.6473		P	P	P	P	P	P		56.3857	16.5026	130.136	48.2215	0.0663183	9.89775e-15	0.433283
Mtr.7084.1.S1_at	CX539682 /FEA=mRNA /DEF=homologue to PIR|S11443|AJPMN2 asparagine synthase (glutamine-hydrolysing) [similarity] - garden pea {Pisum sativum;} , partial (16%)	CX539682		26.2567	26.1945	39.2308	138.053	39.7199	33.3919		P	P	P	P	P	P		30.5607	7.50864	70.3881	58.6845	0.308401	4.03334e-20	0.434174
Mtr.43703.1.S1_at	TC95886 /FEA=mRNA /DEF=similar to UP|Q7XZ08 (Q7XZ08) Galactinol synthase, partial (93%)	TC95886		23.236	12.8729	13.4075	57.6976	32.893	23.3024		P	M	P	M	P	P		16.5055	5.83497	37.9643	17.7495	0.117547	1.89235e-10	0.434762
Mtr.43116.1.S1_at	TC94572 /FEA=mRNA /DEF=similar to UP|P82280 (P82280) RAV2 protein, partial (57%)	TC94572		276.231	203.364	191.315	517.762	673.493	347.332		P	P	P	P	P	P		223.637	45.9443	512.862	163.136	0.0417287	1.10908e-27	0.436056
Mtr.17868.1.S1_at	IMGAG|1018.m00012 /FEA=mRNA /DEF=Bet v I allergen AC143338.28.121 66125 65478 mth2-8d13 01/13/05	IMGAG|1018.m00012		275.526	324.742	328.373	970.897	848.457	308.564		P	P	P	P	P	P		309.547	29.5189	709.306	352.411	0.121847	1.14159e-121	0.436409
Mtr.28177.1.S1_at	BG585169 /FEA=mRNA /DEF=similar to UP|Q40196 (Q40196) RAB11F, partial (83%)	BG585169		23.0297	21.4774	29.1398	39.0122	63.4126	64.7501		P	P	P	P	P	P		24.549	4.05085	55.725	14.4891	0.0229784	1.54672e-40	0.440538
Mtr.39735.1.S1_at	TC105600 /FEA=mRNA /DEF=weakly similar to UP|Q9LN54 (Q9LN54) F18O14.16, partial (29%)	TC105600		17.8525	29.0739	16.4555	40.1088	48.3684	51.6581		P	P	P	P	M	P		21.1273	6.9173	46.7117	5.95021	0.00829955	9.52571e-14	0.45229
Mtr.30952.1.S1_at	CX539696 /FEA=mRNA /DEF=	CX539696		136.984	54.7306	111.861	306.981	267.89	84.5427		P	P	P	P	P	A		101.192	42.1519	219.805	118.76	0.17838	1.09432e-06	0.460373
Mtr.13053.1.S1_at	TC96791 /FEA=mRNA /DEF=similar to UP|Q42606 (Q42606) Urophorphyrin III methylase (AT5g40850/MHK7_8) , partial (30%)	TC96791		606.037	955.911	2271.52	4658.69	2267.17	1391.48		P	P	P	P	P	P		1277.82	878.171	2772.45	1691.2	0.24587	0.00319937	0.460901
Mtr.49056.1.S1_at	IMGAG|932.m00026 /FEA=mRNA /DEF=conserved hypothetical protein AC138017.15.251 126108 126698 mth2-6i3 01/13/05	IMGAG|932.m00026		21.2227	32.4006	21.6711	60.1172	57.9951	43.7069		P	P	P	P	P	P		25.0981	6.32809	53.9397	8.92518	0.0102927	2.92241e-15	0.465299
Mtr.37187.1.S1_at	TC100068 /FEA=mRNA /DEF=similar to UP|Q6ZI49 (Q6ZI49) Rhodanese-like domain-containing protein-like, partial (46%)	TC100068		50.9771	63.2671	93.4244	170.634	150.451	124.237		P	P	P	P	P	P		69.2229	21.8414	148.441	23.2639	0.0126469	3.34077e-10	0.466333
Mtr.49688.1.S1_at	IMGAG|1098.m00015 /FEA=mRNA /DEF=heavy metal-associated domain, putative AC146569.5.151 70274 72797 mth2-102a8 01/13/05	IMGAG|1098.m00015		37.6821	37.1281	13.2653	102.72	66.9189	18.4964		P	P	P	P	P	P		29.3585	13.9399	62.7117	42.2689	0.26409	3.41035e-05	0.46815
Mtr.8678.1.S1_at	TC100985 /FEA=mRNA /DEF=	TC100985		249.65	131.722	758.501	396.756	708.144	1328.48		P	P	P	P	P	P		379.958	333.089	811.128	474.325	0.26705	0.0249568	0.468431
Mtr.19591.1.S1_at	IMGAG|1186.m00018 /FEA=mRNA /DEF=MORN motif; Phosphatidylinositol-4-phosphate 5-kinase AC147961.3.171 122148 118525 mth2-39i23 01/13/05	IMGAG|1186.m00018		14.8508	17.2256	16.1853	51.9207	30.9087	19.8584		P	P	P	P	P	P		16.0872	1.19045	34.2292	16.287	0.126659	1.57171e-153	0.469984
Mtr.45322.1.S1_at	TC99372 /FEA=mRNA /DEF=	TC99372		237.572	232.554	112.67	556.472	560.814	115.647		P	P	P	P	P	P		194.266	70.7079	410.978	255.773	0.230126	1.10499e-07	0.472691
Mtr.49205.1.S1_x_at	IMGAG|868.m00038 /FEA=mRNA /DEF=Rhodopsin-like GPCR superfamily AC135396.30.381 125215 124164 mth2-33o18 01/13/05	IMGAG|868.m00038		70.3009	49.647	91.7213	90.7238	147.168	209.78		P	P	P	P	P	P		70.5564	21.0383	149.224	59.5548	0.0971868	9.38365e-11	0.472823
Mtr.8683.1.S1_at	TC101015 /FEA=mRNA /DEF=homologue to UP|Q6Q2Z8 (Q6Q2Z8) Phosphoenolpyruvate carboxylase , complete	TC101015		2741.51	2795.95	7959.66	12167.2	8195.69	8144.65		P	P	P	P	P	P		4499.04	2997.11	9502.5	2307.8	0.0837612	0.000173209	0.473459
Mtr.33309.1.S1_s_at	BF649960 /FEA=mRNA /DEF=similar to UP|Q9FMJ2 (Q9FMJ2) Ankyrin-like protein, partial (11%)	BF649960		129.848	175.32	123.064	303.502	329.303	268.314		P	P	P	P	P	P		142.744	28.4147	300.373	30.6145	0.0028306	0	0.475222
Mtr.17812.1.S1_at	IMGAG|925.m00026 /FEA=mRNA /DEF=Cystinosin/ERS1p repeat AC137839.19.261 134672 129693 mth2-34j11 01/13/05	IMGAG|925.m00026		9.90322	15.6327	23.0077	27.4485	49.2306	24.8585		A	P	P	P	P	P		16.1812	6.56945	33.8458	13.3864	0.109461	3.20358e-06	0.478086
Mtr.10206.1.S1_at	TC105909 /FEA=mRNA /DEF=weakly similar to UP|Q8H612 (Q8H612) Pentatricopeptide (PPR) repeat-containing protein-like, partial (19%)	TC105909		16.7354	23.2964	18.4672	10.2859	27.098	84.46		P	M	P	P	P	P		19.4997	3.40018	40.6146	38.8906	0.401893	5.55933e-27	0.480115
Mtr.35250.1.S1_at	CX539932 /FEA=mRNA /DEF=similar to PIR|T02543|T02543 aldehyde dehydrogenase homolog At2g37770 - Arabidopsis thaliana {Arabidopsis thaliana;} , partial (64%)	CX539932		92.077	95.996	146.184	199.705	303.196	191.231		P	P	P	P	P	P		111.419	30.1711	231.377	62.3411	0.0399429	5.71848e-12	0.481548
Mtr.4407.1.S1_at	AJ501814 /FEA=mRNA /DEF=similar to PIR|G71407|G71407 transcription factor, CCAAT-binding, chain A - Arabidopsis thaliana {Arabidopsis thaliana;} , partial (58%)	AJ501814		74.2841	65.7375	104.642	202.754	147.656	152.848		P	P	P	P	P	P		81.5545	20.4459	167.753	30.4227	0.0151839	2.83153e-13	0.486159
Mtr.20624.1.S1_at	IMGAG|1118.m00009 /FEA=mRNA /DEF=Auxin responsive SAUR protein AC146705.11.91 25879 26193 mth2-101f3 01/13/05	IMGAG|1118.m00009		29.1515	21.9345	62.2378	63.3973	93.1011	75.6473		P	P	P	P	P	P		37.7746	21.4909	77.3819	14.9277	0.0586929	4.31484e-06	0.488158
Mtr.19373.1.S1_at	IMGAG|1174.m00030 /FEA=mRNA /DEF=BED finger; HAT dimerisation AC147434.11.291 124414 122104 mth2-28h7 01/13/05	IMGAG|1174.m00030		6.34632	8.71652	11.6098	13.3412	21.2833	20.0118		P	P	P	P	P	P		8.89087	2.63605	18.2121	4.26596	0.0322957	9.09205e-10	0.488185
Mtr.22364.1.S1_at	1599.m00040 /FEA=mRNA /DEF=AC133864.28 21965 27421 mth2-18d12 similar to TIGR_Ath1|At5g40850-GOpep .1 68412.m04466 urophorphyrin III methylase (gb|AAB92676.1), partial (79%)	1599.m00040		12.9213	18.4433	29.3163	63.3973	36.7313	24.1271		P	P	P	P	P	P		20.227	8.3418	41.4185	20.0503	0.166255	1.08196e-05	0.488355
Mtr.13053.1.S1_s_at	TC96791 /FEA=mRNA /DEF=similar to UP|Q42606 (Q42606) Urophorphyrin III methylase (AT5g40850/MHK7_8) , partial (30%)	TC96791		1217.73	1814.72	3345.14	6263.3	4051.09	2659.96		P	P	P	P	P	P		2125.86	1097.3	4324.78	1817.19	0.147236	0.000518712	0.491554
Msa.1168.1.S1_at	iMsa.1168 /TID=Msa.1168.1 /CNT=1 /FEA=mRNA /TIER=ConsEnd /STK=0 /NOTE=sequence(s) not in UniGene /DEF=	gi|50318139|gb|CO513265.1|CO513265		71.0398	58.5273	43.2479	113.784	149.408	87.7107		P	P	P	P	P	P		57.605	13.9189	116.968	30.9715	0.0388544	1.5017e-13	0.492487
Mtr.45080.1.S1_at	TC98743 /FEA=mRNA /DEF=similar to UP|RRA_HUMAN (P10276) Retinoic acid receptor alpha (RAR-alpha), partial (4%)	TC98743		28.4095	40.2744	54.8621	99.3516	123.064	27.6486		P	P	P	P	P	A		41.182	13.2496	83.3547	49.6784	0.228441	3.52769e-08	0.494057
Mtr.36792.1.S1_at	CX526045 /FEA=mRNA /DEF=similar to UP|Q8VZE6 (Q8VZE6) AT3g23510/MEE5_5, partial (14%)	CX526045		200.791	165.487	195.522	405.164	474.077	255.826		P	P	P	P	P	P		187.267	19.0449	378.355	111.568	0.0430588	1.19576e-67	0.494949
Mtr.46331.1.S1_at	IMGAG|1144.m00033 /FEA=mRNA /DEF=unnamed protein product-related AC146819.17.331 125207 123573 mth2-176k6 01/13/05	IMGAG|1144.m00033		5.30417	7.05718	4.75134	13.9852	12.2586	8.2859		P	A	P	P	P	P		5.70423	1.20386	11.5099	2.9225	0.0334886	6.67677e-17	0.495592
Mtr.25637.1.S1_at	1444.m00035 /FEA=mRNA /DEF=AC146630.25 44591 43728 mth2-7f22 weakly similar to UP|Q8GX20 (Q8GX20) Hypothetical protein At2g36050	1444.m00035		215.995	164.761	300.944	322.181	474.945	578.126		P	P	P	P	P	P		227.234	68.7836	458.418	128.77	0.0517555	5.83268e-09	0.495691
Mtr.26044.1.S1_s_at	1481.m00054 /FEA=mRNA /DEF=AC150443.2 95079 95946 mth2-71o19 homologue to UP|Q6UEI8 (Q6UEI8) Circadian clock associated1	1481.m00054		8.44246	13.4145	14.6925	23.7422	25.1409	24.6988		P	P	P	P	P	M		12.1831	3.30193	24.5273	0.714981	0.00319073	0	0.496717
Mtr.16579.1.S1_x_at	IMGAG|830.m00011 /FEA=mRNA /DEF=E-class P450, group I; Cytochrome P450 AC130800.18.111 54647 56110 mth2-36b7 01/13/05	IMGAG|830.m00011		13.9333	13.4278	16.4335	29.5003	36.9246	21.4682		P	A	A	P	P	P		14.5982	1.60941	29.2977	7.73023	0.032144	2.29126e-56	0.498271
Mtr.41851.1.S1_at	TC110247 /FEA=mRNA /DEF=	TC110247		31.1371	46.7268	59.505	70.7201	77.1297	127.528		P	P	P	P	P	P		45.7896	14.2071	91.7927	31.1135	0.0802901	2.04167e-08	0.498837
Mtr.10700.1.S1_at	TC107645 /FEA=mRNA /DEF=similar to GB|AAR17001.1|38325077|AY363866 KCBP interacting Ca2+-binding protein {Arabidopsis thaliana;} , partial (86%)	TC107645		281.929	128.867	83.5884	82.1213	85.2952	79.3168		P	P	P	P	P	P		164.795	103.937	82.2444	2.99111	0.241096	0	2.00372
Mtr.12291.1.S1_s_at	TC94263 /FEA=mRNA /DEF=homologue to UP|Q6JA03 (Q6JA03) Proline dehydrogenase, partial (66%)	TC94263		70.5606	121.278	55.1025	41.6916	50.1577	31.2946		P	P	P	P	P	P		82.3137	34.618	41.048	9.44797	0.117208	3.8773e-14	2.00531
Mtr.13768.1.S1_at	TC99119 /FEA=mRNA /DEF=weakly similar to UP|Q6ZC31 (Q6ZC31) Nucleoid DNA-binding protein-like, partial (19%)	TC99119		30.7709	6.61354	8.62212	7.26022	5.87602	9.59297		P	P	P	A	A	P		15.3355	13.4051	7.5764	1.87854	0.376986	8.43349e-13	2.02411
Mtr.10608.1.S1_at	TC107365 /FEA=mRNA /DEF=weakly similar to UP|O81226 (O81226) Glutamine cyclotransferase precursor , partial (78%)	TC107365		257.165	137.65	59.6691	59.906	58.3779	106.057		P	P	P	P	P	P		151.494	99.4729	74.7803	27.0972	0.266953	9.41165e-07	2.02586
Mtr.41518.1.S1_at	TC109558 /FEA=mRNA /DEF=similar to UP|O04469 (O04469) F5I14.5 protein (At1g65520), partial (72%)	TC109558		118.424	45.0202	29.7302	21.7325	37.2261	36.3065		P	P	P	P	P	P		64.3914	47.4138	31.755	8.69193	0.305994	7.84764e-11	2.02776
Mtr.31148.1.S1_at	AJ497224 /FEA=mRNA /DEF=similar to UP|Q9ASZ0 (Q9ASZ0) AT5g06230/MBL20_11, partial (6%)	AJ497224		32.5022	13.5427	11.7325	9.18346	8.72183	10.5626		P	P	A	P	A	P		19.2591	11.5045	9.48931	0.957768	0.216576	7.55335e-70	2.02956
Mtr.11215.1.S1_at	TC109266 /FEA=mRNA /DEF=weakly similar to UP|Q7Q7W1 (Q7Q7W1) ENSANGP00000011417 (Fragment), partial (14%)	TC109266		185.628	53.5527	106.329	65.3466	70.4601	34.4035		P	P	P	P	P	P		115.17	66.4798	56.7367	19.5094	0.217864	2.12916e-07	2.0299
Mtr.51464.1.S1_at	IMGAG|800.m00020 /FEA=mRNA /DEF=Thiolase AC126019.15.201 91092 95959 mth2-22p22 01/13/05	IMGAG|800.m00020		262.535	105.987	89.0966	64.0645	67.5839	93.7796		P	P	P	P	P	P		152.539	95.6323	75.1427	16.2357	0.239135	1.49606e-16	2.03
Mtr.9780.1.S1_at	TC104356 /FEA=mRNA /DEF=similar to UP|O82777 (O82777) Subtilisin-like protease , partial (9%)	TC104356		964.755	410.419	96.3016	300.129	251.437	173.159		M	P	P	P	P	P		490.492	439.729	241.575	64.0569	0.386877	1.69043e-11	2.03039
Mtr.11811.1.S1_s_at	TC111134 /FEA=mRNA /DEF=similar to GB|AAM65190.1|21593241|AY087652 phi-1-like protein {Arabidopsis thaliana;} , partial (47%)	TC111134		763.56	366.897	196.721	226.436	199.462	225.534		P	P	P	P	P	P		442.393	290.863	217.144	15.3198	0.251459	4.63446e-143	2.03732
Mtr.11364.1.S1_at	TC109714 /FEA=mRNA /DEF=weakly similar to PIR|T02191|T02191 cytochrome P450 homolog F14M4.21 - Arabidopsis thaliana {Arabidopsis thaliana;} , partial (25%)	TC109714		192.283	68.188	41.4114	73.66	44.5881	29.915		P	P	P	P	P	P		100.628	80.4973	49.3877	22.264	0.347848	6.71228e-05	2.0375
Mtr.9568.1.S1_at	TC103743 /FEA=mRNA /DEF=	TC103743		108.248	57.6643	60.9371	27.8563	44.3261	39.0326		P	P	P	P	P	P		75.6163	28.3068	37.0717	8.40821	0.0865985	2.02171e-15	2.03973
Mtr.43046.1.S1_at	TC94416 /FEA=mRNA /DEF=similar to UP|N12A_PEA (P20799) Early nodulin 12A precursor (N-12A), partial (17%)	TC94416		103.331	44.9993	30.9599	18.5535	36.7415	32.5998		P	P	P	A	P	A		59.7633	38.378	29.2983	9.53291	0.252975	3.10783e-08	2.03983
Mtr.31359.1.S1_at	AJ548369 /FEA=mRNA /DEF=weakly similar to UP|Q9FFM1 (Q9FFM1) Emb|CAB70981.1, partial (14%)	AJ548369		106.897	38.2887	21.0065	28.2376	26.9162	26.27		P	P	P	P	P	P		55.3975	45.4295	27.1413	1.00288	0.342087	0	2.04108
Mtr.21060.1.S1_at	IMGAG|1238.m00019 /FEA=mRNA /DEF=Peptidyl-prolyl cis-trans isomerase, cyclophilin type AC149129.3.181 82141 86199 mth2-139m18 01/13/05	IMGAG|1238.m00019		14.4856	25.6371	17.5847	6.60405	6.70905	14.9538		P	P	P	A	P	P		19.2358	5.75615	9.42229	4.79068	0.0857577	0.000388141	2.04152
Mtr.14263.1.S1_at	IMGAG|1217.m00012 /FEA=mRNA /DEF=Disease resistance protein; NB-ARC; Leucine-rich repeat AC148525.12.111 46256 43084 mth2-24i13 01/13/05	IMGAG|1217.m00012		57.1018	50.0158	24.0045	18.598	20.414	24.7497		P	P	P	P	P	P		43.7074	17.4271	21.2539	3.1607	0.093089	8.58513e-35	2.05644
Mtr.43856.1.S1_at	TC96183 /FEA=mRNA /DEF=similar to UP|Q9FHA5 (Q9FHA5) Protein kinase-like protein, partial (34%)	TC96183		405.34	716.278	175.762	278.024	203.314	148.998		P	P	P	P	P	P		432.46	271.276	210.112	64.7812	0.239467	2.76615e-09	2.05824
Mtr.41839.1.S1_at	TC110224 /FEA=mRNA /DEF=	TC110224		34.1106	14.349	58.1473	15.4435	22.2405	14.0448		P	P	P	P	P	P		35.5356	21.9339	17.2429	4.38413	0.229578	4.93999e-13	2.06088
Mtr.42525.1.S1_x_at	TC111746 /FEA=mRNA /DEF=	TC111746		230.606	154.203	101.068	68.0355	79.1539	88.4477		P	P	P	P	P	P		161.959	65.1159	78.5457	10.2197	0.0934914	2.24532e-45	2.06197
Mtr.6526.1.S1_at	BQ148138 /FEA=mRNA /DEF=weakly similar to GB|AAF79545.1|8778537|AC022464 F22G5.5 {Arabidopsis thaliana;} , partial (26%)	BQ148138		78.8078	92.1743	40.0174	29.733	38.0853	34.3717		P	P	P	P	P	M		70.3332	27.0915	34.0633	4.1847	0.0837024	6.12019e-51	2.06478
Mtr.41055.1.S1_at	TC108623 /FEA=mRNA /DEF=weakly similar to UP|Q84MB3 (Q84MB3) At1g06620, partial (50%)	TC108623		314.837	295.767	228.614	148.326	147.134	110.979		P	P	P	P	P	P		279.739	45.2911	135.479	21.2263	0.00751454	5.47648e-32	2.06481
Mtr.18228.1.S1_at	IMGAG|944.m00021 /FEA=mRNA /DEF=Growth factor, cystine knot; Gibberellin regulated protein AC138453.8.201 102516 100211 mth2-20m14 01/13/05	IMGAG|944.m00021		113.61	175.8	105.216	67.7306	58.0642	64.8917		P	P	P	P	P	P		131.542	38.5577	63.5621	4.96847	0.0388305	3.75117e-124	2.0695
Mtr.1610.1.S1_s_at	AW585662 /FEA=mRNA /DEF=similar to UP|Q6J4U6 (Q6J4U6) Expansin 1 (Fragment), partial (65%)	AW585662		93.8068	39.763	193.453	13.7962	51.2295	92.8462		P	P	P	A	P	P		109.008	77.9643	52.624	39.5435	0.326506	0.013524	2.07144
Mtr.12664.1.S1_at	TC95525 /FEA=mRNA /DEF=weakly similar to GB|AAN31120.1|23506217|AY149966 At2g17220/T23A1.8 {Arabidopsis thaliana;} , partial (53%)	TC95525		24.9608	11.8157	9.98076	7.77512	8.56389	6.22231		P	P	P	A	A	A		15.5858	8.17072	7.52044	1.19139	0.165938	9.49232e-32	2.07246
Mtr.3169.1.S1_at	CX537355 /FEA=mRNA /DEF=	CX537355		35.2627	16.179	21.4753	8.9983	9.50418	16.6698		P	A	P	P	A	A		24.3057	9.85167	11.7241	4.29054	0.112465	3.79322e-07	2.07314
Mtr.41900.1.S1_at	TC110333 /FEA=mRNA /DEF=	TC110333		13.8158	7.8827	3.79674	3.67236	4.5933	4.02735		P	P	A	A	A	P		8.4984	5.03781	4.09767	0.464478	0.206378	1.73606e-60	2.07396
Mtr.18188.1.S1_at	IMGAG|1025.m00019 /FEA=mRNA /DEF=hypothetical protein AC144345.18.181 75747 76299 mth2-25i7 01/13/05	IMGAG|1025.m00019		71.4279	93.7586	120.952	43.9581	56.0742	37.8237		P	P	P	P	P	P		95.3796	24.802	45.952	9.2872	0.0318971	3.02188e-20	2.07564
Mtr.17280.1.S1_at	IMGAG|993.m00006 /FEA=mRNA /DEF=Peptidase M20D, amidohydrolase AC140916.17.51 32064 24411 mth2-12b2 01/13/05	IMGAG|993.m00006		155.542	125.855	136.647	49.3764	82.9286	68.9806		P	P	P	P	P	P		139.348	15.0269	67.0952	16.8553	0.00518361	0	2.07687
Mtr.8507.1.S1_at	TC100422 /FEA=mRNA /DEF=similar to UP|Q39450 (Q39450) Pathogenesis related protein, complete	TC100422		179.556	65.8457	50.22	32.0351	34.5131	75.6624		P	P	P	P	P	P		98.5405	70.5949	47.4035	24.5043	0.301514	0.000300874	2.07876
Mtr.43421.1.S1_at	TC95272 /FEA=mRNA /DEF=similar to UP|Q9LMV8 (Q9LMV8) F5M15.17, partial (47%)	TC95272		62.0848	36.8295	30.7486	17.1737	20.2432	24.8004		P	A	A	A	A	A		43.221	16.617	20.7391	3.83747	0.0844815	3.40952e-24	2.08403
Mtr.30508.1.S1_at	BM779965 /FEA=mRNA /DEF=UP|Q9LKI6 (Q9LKI6) Isoflavone reductase, partial (38%)	BM779965		305.615	172.277	58.0287	92.0618	91.2708	73.7471		P	P	A	P	P	P		178.64	123.916	85.6932	10.3532	0.265113	1.59926e-54	2.08465
Mtr.44991.1.S1_at	TC98554 /FEA=mRNA /DEF=weakly similar to UP|Q9LVJ1 (Q9LVJ1) Cucumisin-like serine protease; subtilisin-like protease (At3g14067), partial (20%)	TC98554		330.57	155.342	23.6251	102.989	93.28	46.9601		P	P	P	P	P	P		169.846	153.985	81.0763	29.9417	0.382515	2.8202e-07	2.09489
Mtr.21943.1.S1_s_at	1575.m00026 /FEA=mRNA /DEF=AC124216.19 211 2394 mth2-34o22 weakly similar to UP|O48924 (O48924) CYP83D1p (Fragment)	1575.m00026		268.129	175.431	24.5266	84.1861	57.4465	81.702		P	P	P	P	P	P		156.029	122.955	74.4449	14.7733	0.317521	1.12131e-21	2.0959
Mtr.12170.1.S1_at	TC112402 /FEA=mRNA /DEF=similar to UP|Q75W19 (Q75W19) Cytochrome P450, partial (26%)	TC112402		38.5705	12.4422	8.37498	8.57161	9.21857	10.4781		P	P	P	P	P	P		19.7959	16.386	9.42276	0.969509	0.335197	1.16883e-76	2.10086
Mtr.43995.1.S1_at	TC96475 /FEA=mRNA /DEF=similar to UP|Q9FFB5 (Q9FFB5) Emb|CAB89309.1, partial (51%)	TC96475		140.187	126.231	45.4871	74.8973	40.2307	33.1604		P	P	P	P	P	P		103.968	51.1247	49.4295	22.3373	0.165677	2.34745e-05	2.10337
Mtr.38430.1.S1_at	TC102776 /FEA=mRNA /DEF=similar to UP|Q9SUL7 (Q9SUL7) SNF1 like protein kinase (CBL-interacting protein kinase 4), partial (57%)	TC102776		75.5639	68.1473	11.1306	28.7421	30.6096	14.2273		P	P	P	P	P	A		51.6139	35.2552	24.5263	8.96797	0.266667	1.68023e-07	2.10443
Mtr.38352.1.S1_at	TC102598 /FEA=mRNA /DEF=homologue to UP|Q9FVE7 (Q9FVE7) Plasma membrane Ca2+-ATPase, partial (59%)	TC102598		111.757	66.4317	121.199	45.0772	50.3139	46.8324		P	P	P	P	P	P		99.7961	29.2776	47.4078	2.66537	0.0366988	5.08422e-254	2.10506
Mtr.42172.1.S1_s_at	TC110889 /FEA=mRNA /DEF=similar to UP|Q9LJK2 (Q9LJK2) Cytochrome P450, partial (23%)	TC110889		128.647	201.336	44.4711	66.2363	54.6412	56.9697		P	P	P	P	P	P		124.818	78.5024	59.2824	6.13375	0.222875	1.84925e-76	2.10548
Msa.1709.1.S1_at	iMsa.1709 /TID=Msa.1709.1 /CNT=1 /FEA=mRNA /TIER=ConsEnd /STK=0 /NOTE=sequence(s) not in UniGene /DEF=	TC491		566.994	253.692	288.119	120.485	196.73	208.106		P	P	P	P	P	P		369.602	171.811	175.107	47.6447	0.131838	1.54297e-12	2.11072
Mtr.33852.1.S1_at	BI271514 /FEA=mRNA /DEF=similar to UP|Q9FS22 (Q9FS22) CpABA1 protein, partial (31%)	BI271514		342.311	501.63	145.597	137.654	107.015	222.979		P	P	P	P	P	P		329.846	178.343	155.883	60.0927	0.184617	5.32699e-07	2.11599
Mtr.39383.1.S1_at	TC104767 /FEA=mRNA /DEF=UP|Q6UY59 (Q6UY59) Lectin-like receptor kinase 7;2, complete	TC104767		166.828	213.86	71.0639	83.5407	62.2001	67.6274		P	P	P	P	P	P		150.584	72.7706	71.1227	11.0914	0.134878	2.34089e-35	2.11724
Mtr.10593.1.S1_at	TC107322 /FEA=mRNA /DEF=UP|Q711Q9 (Q711Q9) Allene oxide cyclase precursor , partial (98%)	TC107322		1378.65	765.421	439.657	361.917	349.128	509.116		P	P	P	P	P	P		861.242	476.772	406.721	88.9076	0.179861	8.38791e-19	2.11753
Mtr.5907.1.S1_at	BG451971 /FEA=mRNA /DEF=weakly similar to UP|Q99J30 (Q99J30) Prostaglandin E synthase 2, partial (6%)	BG451971		245.743	60.5653	115.845	82.5556	79.1788	37.2102		P	P	P	P	P	P		140.718	95.0615	66.3149	25.2619	0.260308	3.37221e-07	2.12197
Mtr.12712.1.S1_at	TC95685 /FEA=mRNA /DEF=homologue to UP|Q9FNT0 (Q9FNT0) Alpha-expansin, complete	TC95685		156.197	208.814	929.182	78.5429	246.592	284.205		P	P	P	P	P	P		431.397	431.896	203.113	109.508	0.424993	0.000305391	2.12392
Mtr.11073.1.S1_at	TC108796 /FEA=mRNA /DEF=similar to UP|Q6RVV4 (Q6RVV4) Short-chain dehydrogenase Tic32, partial (72%)	TC108796		177.793	60.4433	375.298	23.5493	96.4755	168.814		P	P	P	P	P	P		204.511	159.119	96.2796	72.6325	0.344188	0.00985202	2.12414
Mtr.2090.1.S1_at	BF519327 /FEA=mRNA /DEF=OMNI|NTL01OY0 cation transport ATPase {Onion yellows phytoplasma;}, partial (0%)	BF519327		25.3418	23.4133	6.23315	6.60405	8.48436	10.7733		P	P	A	P	P	P		18.3294	10.52	8.62057	2.08797	0.191972	8.0292e-16	2.12624
Msa.2901.1.S1_s_at	iMsa.2901 /TID=Msa.2901.1 /CNT=1 /FEA=mRNA /TIER=ConsEnd /STK=0 /NOTE=sequence(s) not in UniGene /DEF=	gi|50321891|gb|CO517017.1|CO517017		73.1654	46.8929	8.90423	23.3061	21.9031	15.4178		P	M	A	P	P	P		42.9875	32.3081	20.209	4.20816	0.292572	6.88855e-21	2.12714
Mtr.31312.1.S1_at	AJ503108 /FEA=mRNA /DEF=weakly similar to UP|Q6H5U7 (Q6H5U7) Receptor ser/thr protein kinase-like, partial (7%)	AJ503108		63.5908	46.9357	20.05	19.1631	23.1316	19.078		P	P	P	P	P	P		43.5255	21.9698	20.4576	2.3162	0.144782	1.11898e-66	2.1276
Mtr.35741.1.S1_at	TC111864 /FEA=mRNA /DEF=weakly similar to UP|Q9LIG3 (Q9LIG3) Emb|CAB62312.1, partial (5%)	TC111864		11.6803	7.91193	122.415	11.0974	27.2249	28.3514		P	P	P	P	P	P		47.3359	65.0481	22.2246	9.65285	0.54451	6.61159e-06	2.12989
Mtr.20332.1.S1_at	IMGAG|1212.m00016 /FEA=mRNA /DEF=Pectinacetylesterase AC148406.12.161 81476 83854 mth2-46e9 01/13/05	IMGAG|1212.m00016		464.547	296.178	129.201	183.207	115.598	118.961		P	P	P	M	P	P		296.642	167.673	139.255	38.1007	0.188061	8.38067e-13	2.1302
Mtr.12272.1.S1_at	TC94194 /FEA=mRNA /DEF=similar to UP|Q9ZSQ5 (Q9ZSQ5) Granule-bound glycogen (Starch) synthase , partial (94%)	TC94194		6944.56	8359.52	2024.59	3036.56	2643.73	2447.07		P	P	P	P	P	P		5776.23	3325.15	2709.12	300.136	0.186782	4.19706e-70	2.13214
Mtr.28714.1.S1_at	BI311259 /FEA=mRNA /DEF=homologue to PRF|1609233A|226868|1609233A chalcone synthase 3. {Sinapis alba;} , partial (12%)	BI311259		24.776	8.58617	7.6119	6.72388	5.81014	6.66898		P	P	A	P	A	M		13.658	9.64075	6.401	0.512435	0.262846	8.31539e-133	2.13373
Mtr.40801.1.S1_at	TC108072 /FEA=mRNA /DEF=	TC108072		1329.83	495.151	337.442	248.797	362.391	401.442		P	P	P	P	P	P		720.809	533.293	337.544	79.2981	0.285672	5.69454e-17	2.13545
Mtr.48023.1.S1_s_at	1604.m00031 /FEA=mRNA /DEF=AC135314.8 45699 41642 mth2-26l3 similar to UP|Q8W2E3 (Q8W2E3) 3-hydroxy-3-methylglutaryl coenzyme A	1604.m00031		62.3139	26.2526	78.3604	14.8823	24.3408	38.901		P	P	P	A	P	P		55.6423	26.6869	26.0414	12.0993	0.155062	2.26058e-05	2.13669
Mtr.27194.1.S1_at	AW586438 /FEA=mRNA /DEF=	AW586438		80.5876	75.1465	132.429	42.4608	45.4195	46.9137		P	P	P	P	P	A		96.0544	31.6187	44.9313	2.2662	0.0491452	0	2.13781
Mtr.51379.1.S1_at	IMGAG|751.m00006 /FEA=mRNA /DEF=Basic helix-loop-helix dimerisation region bHLH; Helix-loop-helix DNA-binding AC123547.15.51 23761 31049 mth2-26n6 01/13/05	IMGAG|751.m00006		83.8782	53.4806	18.3226	24.7092	22.474	25.4956		P	P	P	P	P	A		51.8938	32.8066	24.2263	1.56761	0.218311	3.15324e-205	2.14204
Mtr.43674.1.S1_at	TC95820 /FEA=mRNA /DEF=homologue to UP|SUS2_PEA (O24301) Sucrose synthase 2 (Sucrose-UDP glucosyltransferase 2) , partial (73%)	TC95820		299.137	278.323	57.7575	104.353	95.2773	96.6442		P	P	P	P	P	P		211.739	133.757	98.7581	4.89306	0.217546	0	2.14402
Mtr.40911.1.S1_s_at	TC108315 /FEA=mRNA /DEF=similar to UP|PER2_ARAHY (P22196) Cationic peroxidase 2 precursor (PNPC2) , partial (93%)	TC108315		1078.3	358.064	215.118	331.024	215.164	222.091		P	P	P	P	P	P		550.494	462.649	256.093	64.9847	0.336408	4.26961e-15	2.14959
Mtr.37520.1.S1_at	TC100838 /FEA=mRNA /DEF=similar to PIR|T48643|T48643 cinnamoyl CoA reductase-like protein - Arabidopsis thaliana {Arabidopsis thaliana;} , partial (63%)	TC100838		137.62	55.6546	24.8712	31.919	41.5875	27.9077		P	P	P	P	P	P		72.7153	58.2785	33.8047	7.03214	0.314919	9.34929e-22	2.15104
Mtr.40588.1.S1_at	TC107601 /FEA=mRNA /DEF=similar to UP|Q9FQE5 (Q9FQE5) Glutathione S-transferase GST 13 , partial (97%)	TC107601		107.065	40.8332	23.2048	18.0053	36.059	25.1648		P	P	P	P	P	P		57.0344	44.2154	26.4097	9.09098	0.305135	5.38729e-09	2.1596
Mtr.33361.1.S1_at	BG447848 /FEA=mRNA /DEF=similar to UP|Q8AXU0 (Q8AXU0) Macrophage colony-stimulating factor receptor precursor, partial (1%)	BG447848		49.1022	24.359	22.1433	12.6287	12.3301	19.2672		P	M	P	P	P	A		31.8682	14.9662	14.742	3.92178	0.127668	3.9166e-14	2.16173
Mtr.40158.1.S1_at	TC106635 /FEA=mRNA /DEF=homologue to UP|Q8W2E3 (Q8W2E3) 3-hydroxy-3-methylglutaryl coenzyme A, partial (92%)	TC106635		120.646	43.1162	163.046	26.2857	45.2768	79.4744		P	P	P	P	P	P		108.936	60.8164	50.3456	26.9542	0.201819	0.000166575	2.16376
Mtr.50858.1.S1_s_at	IMGAG|1032.m00010 /FEA=mRNA /DEF=hypothetical protein AC144478.20.91 68837 68622 mth2-20b20 01/13/05	IMGAG|1032.m00010		33.9029	14.3418	13.6711	7.75335	9.26223	11.5312		P	P	P	P	P	P		20.6386	11.4921	9.51559	1.90163	0.173485	4.02755e-24	2.16892
Mtr.7906.1.S1_at	BF636451 /FEA=mRNA /DEF=homologue to UP|O70501 (O70501) Vasopressin V1b receptor variant, partial (11%)	BF636451		146.727	67.1473	36.2648	48.6453	31.2553	35.3897		P	P	P	A	P	P		83.3797	56.992	38.4301	9.08491	0.248634	1.03755e-17	2.16965
Mtr.5800.1.S1_at	BF650255 /FEA=mRNA /DEF=weakly similar to UP|Q5ZDH7 (Q5ZDH7) Senescence-induced receptor-like serine/threonine kinase-like, partial (14%)	BF650255		33.5063	18.585	12.9761	10.2547	8.65498	11.0072		P	P	A	A	A	A		21.6892	10.6113	9.9723	1.20127	0.130183	5.04841e-64	2.17494
Mtr.43343.1.S1_at	TC95112 /FEA=mRNA /DEF=similar to UP|Q94IH6 (Q94IH6) CjMDR1, partial (7%)	TC95112		37.1013	33.2765	14.601	12.0105	13.6932	13.3632		A	P	P	P	P	P		28.3263	12.0393	13.0223	0.891646	0.0930973	3.52202e-194	2.17521
Mtr.6765.1.S1_at	CX523945 /FEA=mRNA /DEF=weakly similar to UP|Q7PWK8 (Q7PWK8) ENSANGP00000021360 (Fragment), partial (4%)	CX523945		37.3144	24.6276	12.1729	12.2174	10.6225	11.2074		P	P	P	M	P	P		24.7049	12.5709	11.3491	0.806836	0.14018	9.40504e-181	2.17682
Mtr.45568.1.S1_at	TC99939 /FEA=mRNA /DEF=similar to UP|Q9AU00 (Q9AU00) Phosphate transporter 2, partial (37%)	TC99939		410.437	347.777	45.6066	154.072	116.022	98.2983		P	P	P	P	P	P		267.94	195.079	122.798	28.4974	0.271285	1.12778e-18	2.18197
Mtr.49845.1.S1_at	IMGAG|1091.m00002 /FEA=mRNA /DEF=hypothetical protein AC146554.5.21 7647 6887 mth2-9l7 01/13/05	IMGAG|1091.m00002		29.5141	12.1974	4.5491	10.1708	5.37937	5.63565		P	P	A	P	A	A		15.4202	12.7907	7.06194	2.69541	0.330187	7.8335e-08	2.18356
Mtr.43254.1.S1_at	TC94908 /FEA=mRNA /DEF=weakly similar to UP|Q9LNW5 (Q9LNW5) F22G5.20, partial (61%)	TC94908		22.5703	10.3164	5.7415	5.83763	5.06147	6.78743		P	M	M	P	A	A		12.8761	8.7015	5.89551	0.864432	0.238941	1.90572e-44	2.18405
Mtr.41390.1.S1_at	TC109283 /FEA=mRNA /DEF=similar to UP|Q84UK4 (Q84UK4) Expansin, partial (93%)	TC109283		139.983	70.5353	320.712	27.3323	74.6473	141.073		P	P	P	P	P	P		177.077	129.148	81.0176	57.1375	0.304045	0.00359217	2.18566
Mtr.43409.1.S1_at	TC95242 /FEA=mRNA /DEF=similar to UP|Q9LHE6 (Q9LHE6) Arabidopsis thaliana genomic DNA, chromosome 3, P1 clone: MZE19, partial (88%)	TC95242		97.2907	94.5511	21.2264	41.0538	29.4585	26.8523		P	P	P	P	P	P		71.0227	43.1466	32.4548	7.56004	0.201944	9.90901e-19	2.18836
Mtr.33336.1.S1_at	BF650645 /FEA=mRNA /DEF=similar to UP|Q69LX3 (Q69LX3) Peroxisomal membrane protein-like, partial (13%)	BF650645		378.438	144.057	110.901	94.9921	96.5603	97.3151		P	P	P	M	P	P		211.132	145.837	96.2892	1.18499	0.244306	0	2.19268
Mtr.23452.1.S1_at	1674.m00024 /FEA=mRNA /DEF=AC146563.14 9927 10373 mth2-15b10 weakly similar to UP|EXTN_TOBAC (P13983) Extensin precursor (Cell wall hydroxyproline-rich glycoprotein)	1674.m00024		70.2773	60.5846	56.6559	28.8018	29.2992	27.3997		P	P	P	P	P	P		62.506	7.01103	28.5002	0.984966	0.00114048	0	2.19317
Mtr.44215.1.S1_at	TC96934 /FEA=mRNA /DEF=similar to UP|Q5XEV3 (Q5XEV3) At4g03410, partial (50%)	TC96934		323.397	126.907	63.9946	73.2948	73.7335	87.4341		P	P	P	P	P	P		171.433	135.312	78.1541	8.03967	0.299179	8.03566e-90	2.19352
Mtr.318.1.S1_at	1808.m00058 /FEA=mRNA /DEF=CR933104.1 78065 76373 mth2-25b3 similar to UP|Q76FS0 (Q76FS0) Hypothetical protein PsOPR3 (12-oxophytodienoic acid 10,11-reductase)	1808.m00058		61.1554	16.6419	13.6185	16.5667	14.5553	10.5193		P	A	A	P	A	A		30.4719	26.6156	13.8804	3.07963	0.343868	1.04531e-20	2.19531
Mtr.38286.1.S1_at	TC102461 /FEA=mRNA /DEF=weakly similar to UP|Q6F396 (Q6F396) Expressed protein, partial (7%)	TC102461		62.0898	41.4057	29.637	13.6175	24.6233	22.3493		P	P	A	P	P	P		44.3775	16.4293	20.1967	5.81009	0.0740833	5.65545e-13	2.19726
Mtr.5962.1.S1_s_at	BG454079 /FEA=mRNA /DEF=similar to UP|Q9FMI9 (Q9FMI9) Similarity to nonspecific lipid-transfer protein, partial (51%)	BG454079		331.092	381.281	195.938	105.624	138.307	168.944		P	P	P	P	P	P		302.77	95.8623	137.625	31.6651	0.0471873	1.66609e-19	2.19997
Mtr.37778.1.S1_at	TC101396 /FEA=mRNA /DEF=similar to UP|Q40478 (Q40478) Ethylene-responsive element binding protein, partial (33%)	TC101396		141.238	121.831	44.6749	53.6262	44.5102	41.6814		P	P	P	P	P	P		102.581	51.0785	46.6059	6.24207	0.132654	2.10702e-54	2.20103
Mtr.38947.1.S1_s_at	TC103886 /FEA=mRNA /DEF=similar to UP|Q8L7Z5 (Q8L7Z5) At1g57590/T8L23_6, partial (38%)	TC103886		385.184	203.655	84.4806	121	96.794	87.9806		P	P	P	P	P	P		224.44	151.426	101.925	17.0974	0.236182	2.26842e-35	2.20201
Mtr.50458.1.S1_at	IMGAG|968.m00018 /FEA=mRNA /DEF=Conserved hypothetical protein 730 AC140028.21.181 90683 87824 mth2-7e24 01/13/05	IMGAG|968.m00018		78.8402	84.328	11.3923	30.1926	23.9821	24.8585		P	P	P	P	P	P		58.1868	40.618	26.3444	3.36131	0.24741	1.67517e-60	2.2087
Mtr.52124.1.S1_s_at	IMGAG|733.m00016 /FEA=mRNA /DEF=Phosphate-induced protein 1 conserved region AC121245.16.161 95773 94871 mth2-33g3 01/13/05	IMGAG|733.m00016		2438.48	1249.48	712.392	699.989	574.657	713.584		P	P	P	P	P	P		1466.78	883.323	662.743	76.5875	0.191345	6.95807e-74	2.2132
Mtr.41060.1.S1_at	TC108635 /FEA=mRNA /DEF=weakly similar to UP|Q6K1Z7 (Q6K1Z7) Isochorismatase hydrolase-like protein, partial (82%)	TC108635		1253.1	564.358	340.196	429.444	269.252	275.647		P	P	P	P	P	P		719.217	475.744	324.781	90.6972	0.231178	4.97529e-14	2.21447
Mtr.31455.1.S1_at	AL365778 /FEA=mRNA /DEF=	AL365778		116.98	48.3024	32.1963	19.8484	32.0311	37.2635		P	P	P	A	P	P		65.8262	45.0264	29.7143	8.93572	0.244694	2.56484e-12	2.2153
Mtr.6317.1.S1_at	BQ138801 /FEA=mRNA /DEF=similar to GB|AAR27948.1|39545690|AY463691 DUR3 {Oryza sativa (japonica cultivar-group);} , partial (21%)	BQ138801		46.9949	13.1302	10.2187	12.9738	9.96736	8.78517		P	A	A	A	A	A		23.4479	20.4442	10.5754	2.15949	0.339123	5.46416e-25	2.21721
Mtr.35945.1.S1_at	TC99852 /FEA=mRNA /DEF=weakly similar to UP|Q9ZWQ4 (Q9ZWQ4) UDP-glycose:flavonoid glycosyltransferase (Fragment), partial (36%)	TC99852		146.061	166.908	20.9281	52.6422	57.6811	39.4914		P	P	P	P	P	P		111.299	78.9546	49.9383	9.39148	0.252293	1.08574e-29	2.22873
Mtr.26731.1.S1_s_at	1557.m00044 /FEA=mRNA /DEF=AC153123.9 81142 80679 mte1-72m7 weakly similar to TAIR|gene:3354288-GOpep .1 68409.m04307 annexin -related	1557.m00044		106.971	52.2292	25.8451	28.7443	16.2014	38.0643		P	P	P	P	P	P		61.6819	41.381	27.67	10.971	0.240817	7.8891e-08	2.2292
Mtr.2343.1.S1_at	BG587051 /FEA=mRNA /DEF=	BG587051		216.17	132.981	65.7309	49.6724	68.6935	66.5198		P	P	P	P	P	P		138.294	75.3604	61.6285	10.4112	0.155839	2.94863e-37	2.24399
Mtr.37505.1.S1_at	TC100807 /FEA=mRNA /DEF=similar to GB|AAT85750.1|50897222|BT015154 At3g43440 {Arabidopsis thaliana;} , partial (13%)	TC100807		1587.83	589.429	383.963	420.352	322.244	395.814		P	P	P	P	P	P		853.74	643.986	379.47	51.055	0.272423	3.01365e-58	2.24982
Mtr.38070.1.S1_at	TC102025 /FEA=mRNA /DEF=weakly similar to UP|Q9SGA1 (Q9SGA1) F1C9.19 protein, partial (38%)	TC102025		411.372	210	21.1012	123.427	54.7354	107.023		P	P	M	P	P	P		214.158	195.169	95.0616	35.8738	0.357267	8.91531e-09	2.25283
Mtr.44718.1.S1_at	TC97932 /FEA=mRNA /DEF=weakly similar to UP|Q9FLL6 (Q9FLL6) Gb|AAC64874.1, partial (26%)	TC97932		2854.3	1544.95	266.981	860.16	485.103	724.47		P	P	P	P	A	M		1555.41	1293.69	689.911	189.902	0.315516	2.92617e-15	2.25451
Msa.1051.1.S1_at	iMsa.1051 /TID=Msa.1051.1 /CNT=1 /FEA=mRNA /TIER=ConsEnd /STK=0 /NOTE=sequence(s) not in UniGene /DEF=	gi|50316934|gb|CO512060.1|CO512060		20.7842	7.46545	6.89691	5.41024	3.99228	6.18648		P	P	A	P	A	A		11.7155	7.85885	5.19633	1.11263	0.227926	3.38106e-24	2.25457
Mtr.5819.1.S1_at	BG447766 /FEA=mRNA /DEF=weakly similar to PIR|A57720|A57720 kainate receptor alpha chain precursor - goldfish {Carassius auratus;} , partial (7%)	BG447766		66.8084	25.5942	16.3598	14.8028	18.981	14.2046		P	P	A	P	A	A		36.2541	26.8606	15.9961	2.60224	0.263386	1.95233e-41	2.26643
Mtr.37749.1.S1_at	TC101333 /FEA=mRNA /DEF=similar to GB|AAT85750.1|50897222|BT015154 At3g43440 {Arabidopsis thaliana;} , partial (15%)	TC101333		2302.81	1560.85	1023.06	607.924	562.885	976.063		P	P	P	P	P	P		1628.91	642.582	715.624	226.668	0.0810022	2.97907e-12	2.2762
Mtr.15243.1.S1_s_at	IMGAG|733.m00006 /FEA=mRNA /DEF=hypothetical protein AC121245.16.61 42925 43260 mth2-33g3 01/13/05	IMGAG|733.m00006		30.574	15.9639	7.01273	8.12775	7.53937	7.85321		P	P	P	A	P	A		17.8502	11.8934	7.84011	0.294405	0.218756	0	2.27678
Mtr.44780.1.S1_at	TC98078 /FEA=mRNA /DEF=similar to GB|AAF86996.1|9295690|AC005292 F26F24.7 {Arabidopsis thaliana;} , partial (68%)	TC98078		230.181	122.61	88.5803	65.8162	74.9392	53.0573		P	P	P	P	P	P		147.124	73.9145	64.6042	10.9912	0.128352	1.16345e-38	2.27731
Mtr.12149.1.S1_at	TC112312 /FEA=mRNA /DEF=similar to UP|WR46_ARATH (Q9SKD9) Probable WRKY transcription factor 46 (WRKY DNA-binding protein 46), partial (11%)	TC112312		35.438	7.42259	5.30639	7.14473	7.42259	6.51748		P	A	A	P	A	P		16.0557	16.8189	7.02826	0.463658	0.405333	3.66243e-249	2.28444
Mtr.34968.1.S1_at	CX529352 /FEA=mRNA /DEF=weakly similar to UP|Q8W4C5 (Q8W4C5) Nucellin-like protein, partial (8%)	CX529352		29.3591	6.19036	5.53901	6.11011	5.98229	5.8161		P	A	A	A	P	A		13.6962	13.5684	5.9695	0.147423	0.379834	0	2.29436
Mtr.34379.1.S1_s_at	BQ145045 /FEA=mRNA /DEF=weakly similar to UP|Q9LR57 (Q9LR57) F21B7.30, partial (29%)	BQ145045		31.293	31.2349	17.986	9.6126	14.8699	10.5405		P	P	P	A	P	P		26.838	7.66608	11.6743	2.80607	0.0323645	7.99539e-21	2.29888
Mtr.27765.1.S1_at	BE998753 /FEA=mRNA /DEF=similar to UP|Q9LFB8 (Q9LFB8) Oligopeptide transporter-like protein, partial (44%)	BE998753		352.818	162.589	57.3227	81.9919	83.838	83.0007		P	P	P	P	P	P		190.91	149.77	82.9435	0.924387	0.279906	0	2.30169
Mtr.43585.1.S1_at	TC95651 /FEA=mRNA /DEF=UP|Q8L692 (Q8L692) 1-deoxy-D-xylulose 5-phosphate synthase 2 precursor, complete	TC95651		51.1501	10.5252	16.1354	9.80708	10.2779	13.6792		P	P	M	A	M	P		25.9369	22.0147	11.2547	2.11282	0.314272	2.29805e-33	2.30453
Mtr.32367.1.S1_s_at	AW689446 /FEA=mRNA /DEF=similar to UP|Q9XFL4 (Q9XFL4) Peroxidase 3, partial (17%)	AW689446		601.249	243.76	126.999	143.581	157.013	119.981		P	P	P	P	P	P		324.003	247.098	140.192	18.7476	0.268235	1.11797e-64	2.31114
Mtr.48037.1.S1_at	1602.m00052 /FEA=mRNA /DEF=AC135101.19 72542 75885 mth2-18a18	1602.m00052		127.862	142.406	199.925	55.4848	52.7138	94.7103		P	P	P	P	P	P		156.731	38.1073	67.6363	23.4877	0.0261182	5.02692e-11	2.31727
Mtr.43745.1.S1_at	TC95971 /FEA=mRNA /DEF=weakly similar to UP|Q9SUF1 (Q9SUF1) Nodulin-like protein, partial (80%)	TC95971		547.457	1441.81	42.0348	598.914	117.704	159.814		P	P	P	P	P	P		677.102	708.838	292.144	266.504	0.428326	0.0123528	2.3177
Mtr.27812.1.S1_at	BF003643 /FEA=mRNA /DEF=	BF003643		28.8046	25.3321	6.72194	6.98142	11.0113	8.25846		P	P	P	A	P	P		20.2862	11.8746	8.7504	2.0595	0.172681	2.96958e-22	2.31832
Mtr.1857.1.S1_at	BE204779 /FEA=mRNA /DEF=similar to UP|Q9FS22 (Q9FS22) CpABA1 protein, partial (15%)	BE204779		27.502	51.0464	9.57559	10.3317	10.309	17.3491		P	P	P	P	P	P		29.3746	20.7987	12.6633	4.05805	0.243725	9.84202e-13	2.31967
Mtr.9508.1.S1_at	TC103557 /FEA=mRNA /DEF=weakly similar to UP|Q9SN91 (Q9SN91) Leucine rich repeat-like protein, partial (6%)	TC103557		96.9216	59.6194	17.935	39.2273	19.5689	16.3882		P	P	P	P	P	P		58.1587	39.5136	25.0615	12.3706	0.238422	3.58582e-06	2.32064
Mtr.13757.1.S1_at	TC99067 /FEA=mRNA /DEF=weakly similar to UP|Q8H1B5 (Q8H1B5) Hin1-like protein, partial (32%)	TC99067		34.7108	12.3944	8.25875	9.44078	7.3971	6.98379		P	P	A	A	A	P		18.4546	14.2293	7.94055	1.31556	0.271529	1.41786e-43	2.3241
Mtr.34114.1.S1_s_at	BQ138448 /FEA=mRNA /DEF=similar to UP|Q39450 (Q39450) Pathogenesis related protein, complete	BQ138448		150.055	57.6936	38.4732	25.4479	25.0169	55.4194		P	P	P	P	P	P		82.0741	59.6528	35.2947	17.4298	0.262288	3.34209e-06	2.32539
Mtr.10369.1.S1_at	TC106538 /FEA=mRNA /DEF=similar to UP|Q5WM49 (Q5WM49) Chalcone synthase, complete	TC106538		3354.31	1489.01	1423.92	823.546	793.564	1074.02		M	P	M	P	P	P		2089.08	1096.21	897.043	153.997	0.135589	5.4828e-41	2.32885
Mtr.20335.1.S1_at	IMGAG|1212.m00017 /FEA=mRNA /DEF=pectin acetylesterase AC148406.12.171 84357 84982 mth2-46e9 01/13/05	IMGAG|1212.m00017		1353.23	764.788	280.868	464.147	285.388	279.876		P	P	P	P	P	P		799.629	537.03	343.137	104.834	0.221966	4.62543e-14	2.33035
Mtr.10696.1.S1_at	TC107634 /FEA=mRNA /DEF=similar to UP|Q9ZSD5 (Q9ZSD5) Syntaxin-related protein Nt-syr1, partial (94%)	TC107634		389.616	239.731	132.056	114.754	119.605	92.1783		P	P	P	P	P	P		253.801	129.355	108.846	14.637	0.126014	5.95841e-66	2.33175
Mtr.15144.1.S1_at	IMGAG|730.m00011 /FEA=mRNA /DEF=t-snare AC121238.17.101 34091 33681 mth2-34p9 01/13/05	IMGAG|730.m00011		150.993	61.4788	163.279	59.6386	44.776	56.0639		P	P	P	P	P	P		125.25	55.5683	53.4928	7.75773	0.0910994	9.10116e-58	2.34144
Mtr.37927.1.S1_at	TC101725 /FEA=mRNA /DEF=similar to UP|Q8VYI9 (Q8VYI9) AT5g64080/MHJ24_6, partial (49%)	TC101725		553.58	583.884	300.064	173.647	192.647	247.528		P	P	P	P	P	P		479.176	155.854	204.607	38.365	0.0414344	2.75275e-35	2.34193
Mtr.17621.1.S1_x_at	IMGAG|918.m00021 /FEA=mRNA /DEF=Naringenin-chalcone synthase; Type III polyketide synthase AC137823.43.211 79927 81521 mth2-14c17 01/13/05	IMGAG|918.m00021		45.2925	30.0149	10.8264	10.8391	11.6356	14.2988		P	P	P	A	P	P		28.7113	17.27	12.2578	1.81183	0.176111	9.62015e-56	2.34228
Mtr.12351.1.S1_at	TC94484 /FEA=mRNA /DEF=similar to UP|Q84UK4 (Q84UK4) Expansin, partial (92%)	TC94484		116.386	52.981	36.6889	14.5107	32.6227	40.8158		P	P	P	A	P	P		68.6854	42.1057	29.3164	13.4606	0.197802	4.06643e-07	2.3429
Mtr.33360.1.S1_at	BG447727 /FEA=mRNA /DEF=	BG447727		49.1476	33.5706	14.5497	12.9107	16.0322	12.5226		P	P	A	P	P	P		32.4227	17.3275	13.8218	1.92404	0.138313	6.21395e-63	2.34576
Mtr.9388.1.S1_at	TC103194 /FEA=mRNA /DEF=similar to UP|WR23_ARATH (O22900) Probable WRKY transcription factor 23 (WRKY DNA-binding protein 23), partial (42%)	TC103194		77.1978	17.8523	18.5615	15.3228	13.4425	19.6191		P	P	P	P	P	P		37.8705	34.0603	16.1281	3.16608	0.332731	1.26472e-32	2.34811
Mtr.12610.1.S1_at	TC95363 /FEA=mRNA /DEF=weakly similar to GB|AAM64939.1|21592990|AY087389 DNA-binding protein-like {Arabidopsis thaliana;} , partial (27%)	TC95363		607.61	251.206	442.207	42.7832	182.314	326.512		P	P	P	P	P	P		433.674	178.355	183.87	141.871	0.130458	0.00229006	2.3586
Mtr.50443.1.S1_at	IMGAG|1060.m00025 /FEA=mRNA /DEF=hypothetical protein AC144725.16.241 77378 78241 mth2-7m17 01/13/05	IMGAG|1060.m00025		379.556	100.746	81.3112	55.7258	95.2312	86.5048		P	P	P	P	P	P		187.204	166.864	79.1539	20.7532	0.328087	1.91855e-19	2.36507
Mtr.42942.1.S1_at	TC94163 /FEA=mRNA /DEF=weakly similar to UP|Q94FU1 (Q94FU1) Auxin-regulated dual specificity cytosolic kinase, partial (69%)	TC94163		66.8863	39.746	9.97229	23.1971	14.2825	11.8053		P	P	P	P	P	P		38.8682	28.4671	16.4283	5.99134	0.252474	8.74482e-11	2.36593
Mtr.12111.1.S1_s_at	TC112195 /FEA=mRNA /DEF=similar to UP|Q5S479 (Q5S479) Enhancer of split complex m3 protein, partial (7%)	TC112195		56.0639	13.1206	11.7476	10.7372	12.1444	11.3099		P	M	A	P	P	P		26.9774	25.199	11.3972	0.707663	0.344698	0	2.36702
Mtr.37409.1.S1_s_at	TC100599 /FEA=mRNA /DEF=similar to GB|BAA97483.1|8885553|AB025604 ripening-related protein-like; hydrolase-like {Arabidopsis thaliana;} , partial (46%)	TC100599		80.3299	56.0704	17.71	15.9977	26.1856	22.6171		P	P	P	P	P	P		51.3701	31.5735	21.6001	5.16955	0.182329	1.97361e-23	2.37823
Mtr.6484.1.S1_at	BQ145041 /FEA=mRNA /DEF=similar to UP|Q9AU00 (Q9AU00) Phosphate transporter 2, partial (9%)	BQ145041		800.319	694.519	89.846	298.268	212.596	154.97		P	P	P	P	P	P		528.228	383.318	221.944	72.105	0.245402	1.87661e-13	2.38
Mtr.31749.1.S1_at	AL378429 /FEA=mRNA /DEF=similar to UP|ST34_ARATH (Q9LW86) Probable sulfate transporter 3.4, partial (23%)	AL378429		74.5639	115.475	20.3974	35.1521	22.2405	30.4342		P	P	P	P	P	P		70.1456	47.6927	29.2756	6.53333	0.21537	2.3491e-27	2.39604
Mtr.40659.1.S1_at	TC107779 /FEA=mRNA /DEF=similar to UP|Q9SSY8 (Q9SSY8) Hsr203J homolog, partial (84%)	TC107779		873.938	608.571	292.844	196.429	250.067	292.567		P	P	P	P	P	P		591.784	290.91	246.354	48.176	0.112338	2.0591e-35	2.40217
Mtr.24411.1.S1_at	1739.m00047 /FEA=mRNA /DEF=AC151424.10 42936 45928 mth2-101c17 weakly similar to TIGR_Ath1|At2g26570-GOpep .1 68409.m02892 expressed protein, complete	1739.m00047		62.3139	26.5889	8.99006	16.2811	13.4562	10.9421		P	P	A	P	P	P		32.631	27.1705	13.5598	2.67101	0.292926	3.95031e-35	2.40645
Mtr.49642.1.S1_at	IMGAG|1203.m00001 /FEA=mRNA /DEF=General substrate transporter; Major facilitator superfamily MFS_1; Sugar transporter; Sugar transporter superfamily AC148293.6.11 7817 9898 mth2-16c13 01/13/05	IMGAG|1203.m00001		413.162	149.169	80.7199	55.6768	87.4018	123.445		P	P	P	P	P	P		214.351	175.545	88.841	33.9068	0.290873	1.44218e-10	2.41274
Mtr.40277.1.S1_x_at	TC106940 /FEA=mRNA /DEF=homologue to UP|Q84QI4 (Q84QI4) Isoflavone synthase, partial (28%)	TC106940		29.3563	15.5453	10.951	5.12716	8.213	9.79855		A	P	P	A	P	A		18.6175	9.57956	7.71291	2.37551	0.128203	1.85344e-15	2.41381
Mtr.41053.1.S1_at	TC108617 /FEA=mRNA /DEF=similar to UP|Q9LTA2 (Q9LTA2) Similarity to AT-hook DNA-binding protein, partial (53%)	TC108617		57.5154	23.5414	24.3753	16.5676	12.4609	14.5792		P	P	P	P	P	P		35.144	19.3787	14.5359	2.05369	0.140953	1.16388e-67	2.41774
Mtr.13293.1.S1_at	TC97568 /FEA=mRNA /DEF=similar to UP|Q9M7D7 (Q9M7D7) Lipid transfer protein, partial (90%)	TC97568		4764.68	1340.43	249.587	1603.44	529.081	494.536		P	P	P	P	P	P		2118.23	2355.9	875.686	630.49	0.427369	0.000641439	2.41894
Mtr.39677.1.S1_x_at	TC105447 /FEA=mRNA /DEF=GB|AAM89740.1|22036665|AF397373 immunoglobulin heavy chain variable region {Callithrix jacchus;} , partial (5%)	TC105447		111.975	96.6615	11.9074	40.3884	33.2671	17.4903		P	A	P	P	P	P		73.5148	53.9002	30.3819	11.7186	0.247061	1.82715e-10	2.41969
Mtr.5976.1.S1_at	BG454574 /FEA=mRNA /DEF=similar to UP|ERD1_ARATH (P42762) ERD1 protein, chloroplast precursor, partial (19%)	BG454574		52.0556	47.5437	11.9714	18.3248	12.5251	15.1499		P	P	A	P	A	A		37.1902	21.9563	15.3332	2.90419	0.162569	7.6974e-39	2.42547
Mtr.10325.1.S1_at	TC106372 /FEA=mRNA /DEF=similar to PIR|T04762|T04762 chitinase homolog T16H5.170 - Arabidopsis thaliana {Arabidopsis thaliana;} , partial (35%)	TC106372		284.443	76.9806	46.8681	44.7177	62.0565	60.5151		P	P	P	P	P	P		136.097	129.351	55.7631	9.5966	0.343789	1.2256e-47	2.44064
Mtr.41059.1.S1_at	TC108634 /FEA=mRNA /DEF=	TC108634		23.2964	7.4534	4.71981	5.03942	4.75541	4.71893		P	P	P	A	A	A		11.8232	10.0297	4.83792	0.175457	0.294229	0	2.44386
Mtr.410.1.S1_s_at	1424.m00050 /FEA=mRNA /DEF=AC137669.12 104192 102697 mth2-27m3 UP|Q9LKI6 (Q9LKI6) Isoflavone reductase	1424.m00050		274.748	154.175	57.6368	61.6238	76.057	61.2541		P	P	P	P	P	P		162.187	108.777	66.3116	8.44172	0.202656	3.79133e-86	2.44583
Mtr.7722.1.S1_at	AL371844 /FEA=mRNA /DEF=similar to UP|Q6B6Q9 (Q6B6Q9) Transcription factor WRKY31, partial (12%)	AL371844		84.293	14.8186	16.1321	14.214	17.8796	14.9002		P	P	P	P	P	A		38.4146	39.7373	15.6646	1.94866	0.378032	6.41677e-91	2.45232
Mtr.46050.1.S1_at	IMGAG|1137.m00010 /FEA=mRNA /DEF=Zinc-containing alcohol dehydrogenase superfamily; GroES-like AC146790.16.101 28380 26603 mth2-123b21 01/13/05	IMGAG|1137.m00010		76.8976	55.3747	27.2576	22.8688	17.9137	24.2397		P	P	P	P	A	P		53.1766	24.8929	21.6741	3.32792	0.0955297	2.0504e-60	2.45347
Mtr.28089.1.S1_at	BG581485 /FEA=mRNA /DEF=	BG581485		137.095	38.3925	15.5986	30.8169	25.1485	21.4837		P	P	P	P	P	P		63.6955	64.5798	25.8163	4.70231	0.36825	3.04178e-44	2.46726
Mtr.3201.1.S1_at	NP853020 /FEA=mRNA /DEF=GB|AY372401.1|AAQ73154.1 LysM domain-containing receptor-like kinase 1 [Medicago truncatula]	NP853020		64.3139	19.9998	8.35194	16.8607	9.36256	11.23		P	P	P	P	P	P		30.8886	29.5273	12.4844	3.90327	0.344784	3.16944e-16	2.47417
Mtr.33860.1.S1_at	BI271770 /FEA=mRNA /DEF=weakly similar to UP|Q9AVR1 (Q9AVR1) S-adenosyl-L-methionine:salicylic acid carboxyl methyltransferase, partial (32%)	BI271770		55.8149	10.1548	8.79414	10.7785	8.90561	10.3982		P	A	A	A	A	A		24.9213	26.7633	10.0274	0.989967	0.389979	1.12842e-149	2.48531
Mtr.43115.1.S1_at	TC94571 /FEA=mRNA /DEF=weakly similar to UP|Q7XHJ1 (Q7XHJ1) Pheromone receptor-like protein (Fragment), partial (38%)	TC94571		65.5381	26.21	10.9603	10.2808	16.2939	14.6508		P	P	P	P	P	P		34.2362	28.1602	13.7418	3.1079	0.278475	3.26379e-30	2.49139
Mtr.35998.1.S1_at	AJ499745 /FEA=mRNA /DEF=similar to GB|AAM64538.1|21592589|AY086975 cinnamoyl-CoA reductase-like protein {Arabidopsis thaliana;} , partial (40%)	AJ499745		201.267	194.697	59.4806	64.549	52.7111	64.5361		P	P	P	P	M	P		151.815	80.0312	60.5987	6.83093	0.120588	2.38018e-118	2.50525
Mtr.20488.1.S1_at	IMGAG|1220.m00005 /FEA=mRNA /DEF=Membrane attack complex component/perforin/complement C9 AC148758.19.41 27759 30445 mth2-50l17 01/13/05	IMGAG|1220.m00005		102.954	31.5995	24.7227	18.4511	21.1793	23.7418		P	P	P	P	P	P		53.092	43.3183	21.1241	2.64579	0.271065	3.0111e-97	2.51334
Mtr.43716.1.S1_at	TC95906 /FEA=mRNA /DEF=glycosyltransferase [Medicago truncatula]	TC95906		26.3694	28.678	11.8776	8.8491	9.53723	8.22611		P	P	P	A	A	P		22.3083	9.10673	8.87082	0.655828	0.0633631	8.7679e-276	2.5148
Msa.1505.1.S1_at	iMsa.1505 /TID=Msa.1505.1 /CNT=1 /FEA=mRNA /TIER=ConsEnd /STK=0 /NOTE=sequence(s) not in UniGene /DEF=	gi|50321490|gb|CO516616.1|CO516616		1045.33	1117.02	287.742	332.868	336.984	302.807		P	M	P	P	P	P		816.696	459.488	324.22	18.658	0.137213	0	2.51896
Msa.1096.1.S1_at	iMsa.1096 /TID=Msa.1096.1 /CNT=1 /FEA=mRNA /TIER=ConsEnd /STK=0 /NOTE=sequence(s) not in UniGene /DEF=	gi|50317344|gb|CO512470.1|CO512470		519.624	132.841	573.698	27.6615	118.848	339.603		P	P	P	P	M	P		408.721	240.444	162.038	160.393	0.213409	0.00772446	2.52238
Mtr.28033.1.S1_at	BG451039 /FEA=mRNA /DEF=	BG451039		26.2995	5.50129	5.04907	4.72275	5.40848	4.47246		P	M	A	P	P	A		12.2833	12.1405	4.8679	0.484594	0.350085	1.03445e-154	2.52332
Mtr.82.1.S1_at	1792.m00032 /FEA=mRNA /DEF=CR931807.1 62131 61574 mte1-84j2 weakly similar to UP|ST14_SOLTU (Q41495) STS14 protein precursor	1792.m00032		100.136	47.474	28.8612	29.7674	22.6804	17.3533		P	P	P	P	P	P		58.8236	36.9679	23.267	6.22784	0.175773	4.65675e-23	2.5282
Msa.2942.1.S1_s_at	iMsa.2942 /TID=Msa.2942.1 /CNT=1 /FEA=mRNA /TIER=ConsEnd /STK=0 /NOTE=sequence(s) not in UniGene /DEF=	TC113		255.286	70.5387	72.6473	57.427	49.8722	50.2511		P	P	P	A	A	A		132.824	106.06	52.5168	4.25659	0.260231	3.23638e-234	2.52917
Mtr.50859.1.S1_s_at	IMGAG|1032.m00009 /FEA=mRNA /DEF=hypothetical protein AC144478.20.81 67840 67367 mth2-20b20 01/13/05	IMGAG|1032.m00009		64.946	33.3995	29.3344	17.8586	17.095	15.4893		P	P	P	P	P	P		42.56	19.4931	16.8143	1.2093	0.0844851	1.23753e-297	2.53118
Mtr.13979.1.S1_at	TC99837 /FEA=mRNA /DEF=weakly similar to UP|Q42158 (Q42158) Lipid transfer protein, partial (62%)	TC99837		307.195	155.971	104.822	82.7184	78.2895	62.9449		P	P	P	P	P	P		189.33	105.23	74.6509	10.3768	0.133518	1.13492e-81	2.5362
Mtr.31037.1.S1_at	TC99156 /FEA=mRNA /DEF=	TC99156		53.792	17.6668	11.6943	13.1647	10.6602	8.91215		P	P	P	P	P	P		27.7177	22.7776	10.9124	2.13749	0.272191	3.14924e-42	2.54003
Mtr.10760.1.S1_at	TC107817 /FEA=mRNA /DEF=weakly similar to UP|Q9FMN6 (Q9FMN6) N-hydroxycinnamoyl/benzoyltransferase-like protein, partial (58%)	TC107817		38.1366	25.0433	9.50085	9.50085	8.77828	10.1659		P	P	A	A	P	P		24.2269	14.3353	9.48169	0.694019	0.149772	2.23201e-296	2.55513
Mtr.6637.1.S1_s_at	BQ152268 /FEA=mRNA /DEF=	BQ152268		889.753	874.389	170.147	279.727	262.634	213.099		P	P	P	P	P	P		644.763	411.101	251.82	34.6053	0.174347	4.10152e-86	2.56041
Mtr.21943.1.S1_x_at	1575.m00026 /FEA=mRNA /DEF=AC124216.19 211 2394 mth2-34o22 weakly similar to UP|O48924 (O48924) CYP83D1p (Fragment)	1575.m00026		394.496	272.99	47.672	100.219	68.3756	110.484		P	P	P	P	P	P		238.386	175.983	93.0263	21.9565	0.228725	1.93701e-30	2.56257
Mtr.50443.1.S1_s_at	IMGAG|1060.m00025 /FEA=mRNA /DEF=hypothetical protein AC144725.16.241 77378 78241 mth2-7m17 01/13/05	IMGAG|1060.m00025		128.315	29.9795	15.9254	19.2371	25.9549	22.5705		P	P	P	P	P	P		58.0732	61.2354	22.5875	3.35892	0.372953	8.53342e-75	2.57103
Mtr.6645.1.S1_at	BQ152966 /FEA=mRNA /DEF=similar to UP|O24405 (O24405) Lysine and histidine specific transporter, partial (31%)	BQ152966		41.305	21.7352	13.1647	10.7519	8.21068	10.5865		P	P	P	A	P	P		25.4016	14.4239	9.8497	1.42184	0.136639	4.91393e-80	2.57892
Mtr.47266.1.S1_at	1684.m00039 /FEA=mRNA /DEF=AC146784.21 82560 81015 mth2-172c4 weakly similar to UP|Q9M6E0 (Q9M6E0) DNA-binding protein 4 (Fragment)	1684.m00039		1524.09	342.9	1684.56	70.501	295.034	1004.49		P	P	P	P	P	P		1183.85	732.689	456.674	487.522	0.225635	0.00978093	2.59233
Mtr.40185.1.S1_at	TC106709 /FEA=mRNA /DEF=homologue to UP|Q9ZP50 (Q9ZP50) FtsH-like protein Pftf precursor, partial (65%)	TC106709		1056.36	680.88	155.314	361.546	194.265	173.231		P	P	P	P	P	P		630.85	452.6	243.014	103.189	0.221428	7.52073e-11	2.59594
Mtr.7160.1.S1_at	CX550553 /FEA=mRNA /DEF=similar to UP|Q8GU51 (Q8GU51) MRP-like ABC transporter (Fragment), partial (13%)	CX550553		154.726	212.064	78.2522	56.8335	49.444	65.1109		P	P	P	P	P	P		148.348	67.1335	57.1295	7.83765	0.0795908	2.27289e-90	2.59669
Mtr.9814.1.S1_at	TC104487 /FEA=mRNA /DEF=UP|Q6IIJ1 (Q6IIJ1) HDC17998, partial (9%)	TC104487		485.949	195.002	223.199	141.731	92.1073	114.022		P	P	P	P	P	P		301.383	160.459	115.953	24.8679	0.119077	3.69623e-38	2.59917
Mtr.44920.1.S1_at	TC98396 /FEA=mRNA /DEF=similar to UP|O80860 (O80860) FtsH protease (VAR2) (Zinc dependent protease), partial (25%)	TC98396		3379.78	2267.31	550.775	1209.37	591.944	574.64		P	P	P	P	P	P		2065.96	1425.21	791.986	361.573	0.207827	1.04274e-09	2.60858
Mtr.13171.1.S1_at	TC97157 /FEA=mRNA /DEF=UP|O82615 (O82615) T9A4.6 protein (Probable wound-induced protein), partial (21%)	TC97157		37.5448	17.6429	15.283	9.00086	7.87022	9.94346		P	P	A	P	A	A		23.4903	12.2287	8.93818	1.03804	0.109225	3.19374e-130	2.62808
Mtr.42141.1.S1_at	TC110836 /FEA=mRNA /DEF=similar to UP|Q7XYR7 (Q7XYR7) Class III peroxidase, partial (48%)	TC110836		28.1027	7.81377	4.87818	5.05469	5.06446	5.36404		M	A	A	A	A	P		13.5982	12.6467	5.16107	0.17585	0.312241	0	2.63477
Msa.3160.1.S1_at	iMsa.3160 /TID=Msa.3160.1 /CNT=1 /FEA=mRNA /TIER=ConsEnd /STK=0 /NOTE=sequence(s) not in UniGene /DEF=	TC525		419.524	128.091	84.6818	86.7545	74.4528	77.2278		P	M	P	P	A	P		210.766	182.088	79.4783	6.45228	0.280084	4.42666e-272	2.65186
Mtr.43715.1.S1_at	TC95905 /FEA=mRNA /DEF=	TC95905		44.1473	9.38344	5.8984	5.36397	6.37897	10.6308		P	P	A	A	A	A		19.8097	21.1489	7.4579	2.79425	0.372669	1.91255e-14	2.6562
Mtr.10592.1.S1_at	TC107320 /FEA=mRNA /DEF=similar to UP|IFRI_LUPAL (P52581) Isoflavone reductase homolog , complete	TC107320		238.201	146.548	67.4946	60.5742	58.086	50.9167		P	P	P	P	P	P		150.748	85.4306	56.5256	5.01424	0.12919	2.32579e-232	2.66689
Msa.3073.1.S1_s_at	iMsa.3073 /TID=Msa.3073.1 /CNT=1 /FEA=mRNA /TIER=ConsEnd /STK=0 /NOTE=sequence(s) not in UniGene /DEF=	TC71		2072.59	194.897	331.085	420.259	225.853	321.262		P	P	P	P	P	P		866.19	1046.99	322.458	97.2086	0.421066	3.38622e-22	2.68621
Mtr.10228.1.S1_at	TC105987 /FEA=mRNA /DEF=similar to UP|PRP1_SOYBN (P08012) Repetitive proline-rich cell wall protein 1 precursor, partial (8%)	TC105987		35.8205	6.52252	8.0786	6.09055	6.53259	6.07846		P	P	A	A	A	P		16.8072	16.4844	6.23387	0.258771	0.328913	0	2.69611
Mtr.12424.1.S1_at	TC94758 /FEA=mRNA /DEF=similar to UP|Q9FIG6 (Q9FIG6) Similarity to disease resistance response protein, partial (43%)	TC94758		45.4362	63.4244	7.15595	12.9872	19.1608	10.7018		P	P	A	P	P	A		38.6722	28.7376	14.2833	4.37591	0.21983	4.75291e-22	2.70751
Mtr.11374.1.S1_at	TC109758 /FEA=mRNA /DEF=similar to UP|Q9SSY8 (Q9SSY8) Hsr203J homolog, partial (14%)	TC109758		713.464	458.126	201.06	146.573	161.332	197.992		P	P	P	P	P	P		457.55	256.203	168.633	26.4752	0.123968	1.10994e-79	2.71329
Mtr.40782.1.S1_at	TC108031 /FEA=mRNA /DEF=	TC108031		637.667	569.798	131.056	189.202	166.532	136.991		P	P	P	P	P	P		446.174	275.002	164.241	26.181	0.151845	1.22185e-77	2.71657
Mtr.38993.1.S1_at	TC103977 /FEA=mRNA /DEF=similar to UP|ERD1_ARATH (P42762) ERD1 protein, chloroplast precursor, partial (23%)	TC103977		1098.73	932.93	121.481	439.454	165.877	182.552		P	P	P	P	P	P		717.714	522.966	262.628	153.363	0.221623	2.75246e-07	2.73282
Mtr.50504.1.S1_at	IMGAG|1057.m00007 /FEA=mRNA /DEF=Protein kinase; EGF-like, subtype 2; Curculin-like (mannose-binding) lectin; Apple-like; EGF-like calcium-binding; Serine/threonine protein kinase; Tyrosine protein kinase; Serine/threonine protein kinase, active site; Protein kinase-like; S-locus glycopr AC144721.16.71 35248 31433 mth2-11o23 01/13/05	IMGAG|1057.m00007		28.2595	6.19142	4.57576	4.73772	4.962	4.56441		P	A	P	A	A	A		13.0089	13.2321	4.75471	0.199341	0.340782	0	2.736
Mtr.4077.1.S1_at	CA921917 /FEA=mRNA /DEF=	CA921917		277.073	171.626	53.7973	84.3153	62.5116	36.7288		P	P	P	P	P	P		167.499	111.695	61.1852	23.821	0.182183	1.07389e-14	2.73757
Mtr.43744.1.S1_at	TC95968 /FEA=mRNA /DEF=weakly similar to UP|Q9SGX5 (Q9SGX5) F20B24.18, partial (66%)	TC95968		2495.59	676.272	223.955	646.064	354.407	236.714		P	P	P	P	P	P		1131.94	1202.42	412.395	210.746	0.365012	3.34515e-09	2.74479
Mtr.24412.1.S1_at	1739.m00048 /FEA=mRNA /DEF=AC151424.10 48777 46789 mth2-101c17 weakly similar to UP|AMYA_VIGMU (P17859) Alpha-amylase precursor (EC 3.2.1.1) (1,4-alpha-D-glucan glucanohydrolase)	1739.m00048		34.6248	8.55466	6.05191	5.61247	6.82663	5.41213		P	P	P	A	A	A		16.4105	15.8236	5.95041	0.765408	0.316574	7.75359e-124	2.75787
Mtr.25196.1.S1_at	1797.m00031 /FEA=mRNA /DEF=CR932958.1 52456 51859 mth2-174i23 homologue to UP|GRPA_MEDFA (Q09134) Abscisic acid and environmental stress inducible protein	1797.m00031		2403.3	231.208	295.025	491.745	233.66	336.466		P	P	P	P	P	P		976.511	1236.05	353.957	129.929	0.434566	1.04871e-16	2.75884
Mtr.43418.1.S1_s_at	TC95267 /FEA=mRNA /DEF=weakly similar to UP|Q9ZP16 (Q9ZP16) Receptor-like protein kinase, RLK3 precursor, partial (25%)	TC95267		83.8137	36.7313	13.4295	20.2173	12.5284	15.8012		P	P	A	P	P	P		44.6582	35.8555	16.1823	3.85861	0.24322	2.06277e-37	2.75969
Mtr.10566.1.S1_at	TC107213 /FEA=mRNA /DEF=	TC107213		1505.23	1640.68	360.421	537.5	286.951	439.531		P	P	P	P	P	P		1168.78	703.327	421.327	126.263	0.144253	1.14229e-24	2.77404
Mtr.31.1.S1_at	1798.m00023 /FEA=mRNA /DEF=CR932959.1 10259 6555 mte1-55f11 similar to UP|Q9XFL4 (Q9XFL4) Peroxidase 3	1798.m00023		1062.6	367.522	201.076	197.4	220.617	169.981		P	P	P	A	P	P		543.732	456.993	195.999	25.3473	0.258549	8.3549e-125	2.77415
Mtr.10567.1.S1_s_at	TC107214 /FEA=mRNA /DEF=	TC107214		377.351	352.314	96.5075	136.179	65.1955	96.2844		P	P	P	P	P	P		275.391	155.422	99.2197	35.5827	0.128189	9.87193e-18	2.77557
Mtr.37918.1.S1_at	TC101709 /FEA=mRNA /DEF=weakly similar to UP|Q9LM08 (Q9LM08) Pepper esterase, partial (27%)	TC101709		199.293	105.397	24.4707	41.5076	35.8666	41.2064		P	P	P	P	P	P		109.72	87.4912	39.5268	3.17345	0.23725	0	2.77584
Mtr.31464.1.S1_at	AL366442 /FEA=mRNA /DEF=	AL366442		123.714	68.7217	38.2664	30.1297	29.5553	22.7745		P	P	P	P	P	P		76.9008	43.3072	27.4865	4.0908	0.120508	3.37557e-97	2.79777
Mtr.12258.1.S1_at	TC94140 /FEA=mRNA /DEF=similar to UP|NLTP_CICAR (O23758) Nonspecific lipid-transfer protein precursor (LTP), complete	TC94140		3510.12	2721.23	444.547	827.064	282.134	1270.96		P	P	P	P	P	P		2225.3	1591.82	793.386	495.272	0.211043	5.51023e-07	2.80481
Mtr.8652.1.S1_at	TC100926 /FEA=mRNA /DEF=homologue to UP|O24305 (O24305) 6a-hydroxymaackiain methyltransferase , complete	TC100926		67.5134	60.4619	30.0954	22.5426	14.5822	19.0576		P	P	P	P	A	P		52.6902	19.8828	18.7275	3.99046	0.0440848	3.49327e-49	2.81353
Mtr.17404.1.S1_s_at	IMGAG|998.m00011 /FEA=mRNA /DEF=Aldo/keto reductase AC141110.7.101 50017 49694 mth2-17i10 01/13/05	IMGAG|998.m00011		56.147	30.8295	12.9561	9.53523	12.2586	13.5997		P	P	A	P	P	P		33.3109	21.7021	11.7979	2.07106	0.162595	2.27856e-72	2.82347
Mtr.15332.1.S1_at	IMGAG|736.m00014 /FEA=mRNA /DEF=Myb, DNA-binding; Homeodomain-like AC122161.26.141 59717 61280 mth2-11l3 01/13/05	IMGAG|736.m00014		31.2349	6.64364	4.67024	5.13146	5.01544	4.81468		P	P	P	A	A	P		14.1829	14.8004	4.98719	0.160269	0.342462	0	2.84387
Mtr.42256.1.S1_at	TC111070 /FEA=mRNA /DEF=weakly similar to UP|Q8H6D5 (Q8H6D5) Major facilitator superfamily antiporter, partial (50%)	TC111070		51.3008	13.7148	6.43883	8.62799	6.5017	9.98821		P	P	A	P	A	P		23.8182	24.0771	8.37264	1.75722	0.329933	2.45137e-52	2.84476
Mtr.40475.1.S1_at	TC107360 /FEA=mRNA /DEF=	TC107360		153.228	117.624	63.7093	45.1828	37.0297	35.3296		P	P	P	P	P	P		111.52	45.0704	39.1807	5.26707	0.0507862	4.39077e-125	2.84631
Mtr.38283.1.S1_at	TC102454 /FEA=mRNA /DEF=similar to GB|AAM98287.1|22655390|AY142023 At1g51440/F5D21_19 {Arabidopsis thaliana;} , partial (20%)	TC102454		924.564	220.892	152.233	90.5542	155.463	208.106		P	P	P	P	P	P		432.563	427.466	151.374	58.8823	0.322136	1.3249e-16	2.85758
Mtr.25196.1.S1_x_at	1797.m00031 /FEA=mRNA /DEF=CR932958.1 52456 51859 mth2-174i23 homologue to UP|GRPA_MEDFA (Q09134) Abscisic acid and environmental stress inducible protein	1797.m00031		3036.82	279.346	433.548	570.579	307.492	433.866		P	P	P	P	P	P		1249.9	1549.43	437.312	131.578	0.416595	1.05432e-26	2.85815
Mtr.50430.1.S1_at	IMGAG|970.m00002 /FEA=mRNA /DEF=Lipoxygenase; Lipase/lipooxygenase, PLAT/LH2; Lipoxygenase, LH2; Plant lipoxygenase AC140032.4.11 13416 9432 mth2-10i23 01/13/05	IMGAG|970.m00002		12081.5	5661.09	4195.18	1644.72	1293.97	4596.77		P	P	P	P	P	P		7312.58	4194.52	2511.82	1814.11	0.142959	4.57044e-06	2.91127
Mtr.38200.1.S1_at	TC102280 /FEA=mRNA /DEF=weakly similar to UP|Q94BZ1 (Q94BZ1) AT5g13750/MXE10_2 (Transporter-like protein), partial (71%)	TC102280		49.7542	18.948	8.22042	11.1792	9.00389	6.11679		P	P	A	P	P	A		25.6409	21.5606	8.76664	2.53955	0.249448	1.19397e-30	2.92482
Mtr.43705.1.S1_at	TC95888 /FEA=mRNA /DEF=weakly similar to UP|Q39143 (Q39143) Light repressible receptor protein kinase , partial (23%)	TC95888		63.1311	26.8204	6.31019	12.0898	10.1728	10.6315		P	P	P	P	P	P		32.0872	28.7743	10.9647	1.00098	0.272714	1.96298e-292	2.92641
Mtr.28803.1.S1_s_at	BM815038 /FEA=mRNA /DEF=	BM815038		35.6372	8.04313	4.137	7.2036	4.4862	4.59011		P	A	A	P	A	P		15.9391	17.1705	5.42664	1.53977	0.350448	2.90275e-32	2.9372
Mtr.16822.1.S1_at	IMGAG|839.m00013 /FEA=mRNA /DEF=VQ AC131248.14.121 59647 58934 mth2-28n22 01/13/05	IMGAG|839.m00013		50.6678	30.5658	8.15245	10.3948	10.8208	9.18564		P	P	P	A	P	A		29.7953	21.2681	10.1337	0.848259	0.184861	0	2.94021
Mtr.11118.1.S1_at	TC108938 /FEA=mRNA /DEF=similar to UP|Q6S4V9 (Q6S4V9) Calcium-dependent protein kinase 2, partial (4%)	TC108938		72.5249	20.9725	80.8985	14.1172	16.1501	28.8254		P	P	P	P	A	P		58.132	32.4522	19.6976	7.96999	0.117164	6.67679e-17	2.95123
Mtr.50225.1.S1_at	IMGAG|1077.m00019 /FEA=mRNA /DEF=Protein of unknown function DUF341 AC145330.19.181 112146 110346 mth2-17l1 01/13/05	IMGAG|1077.m00019		455.981	127.586	84.9072	80.2464	76.6026	68.9806		P	P	P	P	P	P		222.825	203.044	75.2765	5.74877	0.276773	0	2.96008
Mtr.41916.1.S1_at	TC110375 /FEA=mRNA /DEF=similar to UP|Q9SH28 (Q9SH28) F2K11.20, partial (15%)	TC110375		63.3139	13.951	6.95296	14.1172	6.96405	7.13211		P	P	A	P	A	A		28.0726	30.7198	9.40447	4.08225	0.355678	2.36248e-15	2.98503
Mtr.45313.1.S1_at	TC99344 /FEA=mRNA /DEF=weakly similar to UP|O22449 (O22449) Multidrug resistance-associated protein 2, partial (3%)	TC99344		1183.59	1693.97	693.461	405.397	377.443	410.203		P	P	P	P	P	P		1190.34	500.287	397.681	17.6908	0.0517687	0	2.9932
Mtr.9311.1.S1_at	TC103000 /FEA=mRNA /DEF=weakly similar to UP|Q940G9 (Q940G9) Periaxin-like protein, partial (55%)	TC103000		15.251	25.2616	4.89842	5.23447	5.31688	4.59011		M	P	A	A	A	A		15.137	10.1821	5.04715	0.397953	0.161482	0	2.99912
Mtr.41031.1.S1_at	TC108579 /FEA=mRNA /DEF=homologue to PIR|PQ0772|PQ0772 4-coumarate-CoA ligase (clone GM4CL1B) - soybean (fragment) {Glycine max;} , partial (62%)	TC108579		458.077	141.647	82.7173	62.4816	75.6523	88.4897		P	P	P	P	P	P		227.481	201.865	75.5412	13.0044	0.263146	4.64756e-91	3.01134
Mtr.47795.1.S1_at	1625.m00058 /FEA=mRNA /DEF=AC137703.33 82710 79962 mth2-11d24	1625.m00058		1101.9	260.8	152.257	183.392	159.083	160.16		P	P	P	P	P	P		504.985	519.782	167.545	13.7347	0.323887	0	3.01402
Mtr.52127.1.S1_at	IMGAG|760.m00007 /FEA=mRNA /DEF=2OG-Fe(II) oxygenase; Isopenicillin N synthase AC123975.16.61 41918 44784 mth2-12m13 01/13/05	IMGAG|760.m00007		6.29498	6.73395	71.3632	13.2527	9.67493	5.01187		P	P	P	P	P	A		28.1307	37.4411	9.31318	4.13233	0.435706	3.0885e-15	3.02053
Msa.1669.1.S1_at	iMsa.1669 /TID=Msa.1669.1 /CNT=1 /FEA=mRNA /TIER=ConsEnd /STK=0 /NOTE=sequence(s) not in UniGene /DEF=	TC380		287.156	45.8198	46.5539	30.3317	32.3299	62.7774		P	P	P	A	P	P		126.51	139.124	41.813	18.1832	0.354785	7.15521e-16	3.02561
Mtr.31750.1.S1_at	AL378430 /FEA=mRNA /DEF=similar to UP|ST34_ARATH (Q9LW86) Probable sulfate transporter 3.4, partial (13%)	AL378430		413.252	500.115	62.7306	123.578	81.5639	117.373		P	P	P	P	P	P		325.366	231.558	107.505	22.679	0.180158	3.66192e-62	3.02652
Mtr.37847.1.S1_at	TC101546 /FEA=mRNA /DEF=weakly similar to UP|Q6VAB3 (Q6VAB3) UDP-glycosyltransferase 85A8, partial (66%)	TC101546		361.632	472.014	266.739	52.7185	132.004	176.564		P	P	P	P	P	P		366.795	102.735	120.429	62.7288	0.0239056	1.02756e-11	3.04574
Mtr.10496.1.S1_at	TC106951 /FEA=mRNA /DEF=	TC106951		87.8352	27.8312	21.4927	14.3444	10.5379	19.8593		P	P	P	P	P	P		45.7197	36.6105	14.9139	4.68674	0.221805	4.98396e-30	3.06559
Msa.1770.1.S1_at	iMsa.1770 /TID=Msa.1770.1 /CNT=1 /FEA=mRNA /TIER=ConsEnd /STK=0 /NOTE=sequence(s) not in UniGene /DEF=	TC649		174.686	113.01	16.7016	51.123	26.0667	22.009		P	P	P	P	P	P		101.466	79.6224	33.0662	15.7687	0.21818	5.77463e-14	3.06856
Mtr.10450.1.S1_at	TC106817 /FEA=mRNA /DEF=weakly similar to UP|Q9LWK9 (Q9LWK9) (japonica cultivar-group) genomic DNA, chromosome 1, PAC clone:P0485D09, partial (71%)	TC106817		3118.86	576.784	2911.15	451.284	583.021	1105.58		P	P	P	P	P	P		2202.27	1411.53	713.296	346.056	0.150644	9.16107e-14	3.08745
Mtr.43594.1.S1_at	TC95671 /FEA=mRNA /DEF=	TC95671		39.9603	10.3737	8.15245	5.83478	7.33021	5.77625		P	P	A	A	A	A		19.4955	17.7578	6.31375	0.880769	0.268428	3.95045e-148	3.08778
Mtr.5851.1.S1_at	BG449311 /FEA=mRNA /DEF=similar to UP|Q940G9 (Q940G9) Periaxin-like protein, partial (28%)	BG449311		19.0758	30.6348	13.1647	4.52934	6.85378	8.96598		A	P	A	A	A	P		20.9584	8.88588	6.78303	2.21917	0.0551851	1.88148e-28	3.08983
Mtr.1587.1.S1_at	AW573662 /FEA=mRNA /DEF=weakly similar to UP|Q8L8T8 (Q8L8T8) Calmodulin-related protein, partial (30%)	AW573662		42.9487	37.9703	4.40074	9.24164	8.06042	10.2153		P	P	P	P	P	P		28.4399	20.9668	9.17246	1.07911	0.187136	5.66507e-210	3.10058
Mtr.10356.1.S1_at	TC106484 /FEA=mRNA /DEF=similar to UP|Q43790 (Q43790) Peroxidase1B precursor , partial (97%)	TC106484		10.1717	46.1157	5.99202	5.00336	6.21039	8.78658		P	P	A	P	A	P		20.7598	22.0581	6.66678	1.93246	0.332157	1.4193e-36	3.11392
Mtr.37681.1.S1_s_at	TC101190 /FEA=mRNA /DEF=	TC101190		179.337	63.2375	25.3577	18.4354	30.8375	36.4262		P	P	A	P	P	P		89.3108	80.2327	28.5664	9.20792	0.262586	3.08994e-30	3.12643
Msa.2861.1.S1_at	iMsa.2861 /TID=Msa.2861.1 /CNT=1 /FEA=mRNA /TIER=ConsEnd /STK=0 /NOTE=sequence(s) not in UniGene /DEF=	gi|50321366|gb|CO516492.1|CO516492		46.3833	6.12799	5.95392	6.4567	6.60787	5.62992		P	P	A	A	A	A		19.4884	23.2918	6.23149	0.526436	0.38014	0	3.1274
Mtr.44516.1.S1_at	TC97507 /FEA=mRNA /DEF=UP|Q93YX6 (Q93YX6) Type IIB calcium ATPase, complete	TC97507		236.219	119.728	45.2201	50.5438	46.5308	31.0696		P	P	P	P	P	P		133.722	96.2653	42.7147	10.2827	0.178816	4.84681e-53	3.13059
Mtr.10434.1.S1_at	TC106762 /FEA=mRNA /DEF=similar to UP|Q39224 (Q39224) SRG1 protein (F6I1.30/F6I1.30) (At1g17020/F6I1.30), partial (51%)	TC106762		39.1827	7.38316	5.04799	5.0436	5.46869	5.89024		P	A	A	A	A	A		17.2046	19.0694	5.46751	0.42332	0.346569	0	3.1467
Mtr.7130.1.S1_at	CX542496 /FEA=mRNA /DEF=similar to UP|Q38695 (Q38695) Polygalacturonase inhibitor precursor, partial (8%)	CX542496		96.6058	36.3361	24.9638	14.1172	14.827	21.199		P	P	P	P	P	P		52.6352	38.5018	16.7144	3.89993	0.183178	2.70664e-57	3.14909
Mtr.14428.1.S1_x_at	IMGAG|1115.m00011 /FEA=mRNA /DEF=Naringenin-chalcone synthase; Type III polyketide synthase AC146683.9.101 54170 52902 mth2-179n10 01/13/05	IMGAG|1115.m00011		57.4546	10.2448	9.8371	8.62781	7.53288	8.34466		P	P	P	A	P	P		25.8455	27.375	8.16845	0.568334	0.326098	0	3.16406
Mtr.41408.1.S1_at	TC109330 /FEA=mRNA /DEF=similar to GB|AAQ62418.1|34146820|BT010417 At3g15650 {Arabidopsis thaliana;} , partial (92%)	TC109330		365.332	378.395	158.745	69.7107	89.1975	125.965		P	P	P	P	P	P		300.824	123.217	94.9576	28.5659	0.0478729	9.31641e-36	3.16798
Mtr.10317.1.S1_at	TC106352 /FEA=mRNA /DEF=similar to UP|Q8L6K8 (Q8L6K8) Pprg2 protein, complete	TC106352		133.269	32.9713	25.0662	7.593	16.0288	36.7563		P	P	P	A	P	P		63.769	60.3188	20.126	15.0072	0.290793	4.72785e-07	3.16848
Mtr.40067.1.S1_x_at	TC106437 /FEA=mRNA /DEF=similar to UP|Q39835 (Q39835) Extensin, partial (50%)	TC106437		430.386	150.462	50.5776	66.2249	59.3861	72.5126		P	P	P	P	P	P		210.475	196.888	66.0412	6.56522	0.272967	0	3.18703
Mtr.20107.1.S1_at	IMGAG|1101.m00002 /FEA=mRNA /DEF=Expansin/Lol pI; Major pollen allergen Lol pI; Barwin-related endoglucanase; Pollen allergen/expansin, C-terminal; Expansin 45, endoglucanase-like AC146572.11.11 5728 4000 mth2-104c10 01/13/05	IMGAG|1101.m00002		92.0877	233.46	22.9899	23.9813	32.3204	52.9467		P	P	P	P	P	P		116.179	107.283	36.4161	14.9107	0.271177	1.94382e-20	3.19032
Mtr.25427.1.S1_at	1416.m00059 /FEA=mRNA /DEF=AC124963.32 103878 103271 mth2-24f5 similar to TAIR|gene:3697827-GOpep .1 68410.m01036 expressed protein	1416.m00059		80.8148	32.4416	12.4168	17.2312	12.0454	10.0581		P	P	A	P	P	P		41.8911	35.1645	13.1116	3.70346	0.231416	2.70209e-41	3.19497
Mtr.39677.1.S1_at	TC105447 /FEA=mRNA /DEF=GB|AAM89740.1|22036665|AF397373 immunoglobulin heavy chain variable region {Callithrix jacchus;} , partial (5%)	TC105447		157	123.994	12.9025	41.814	34.0803	15.5128		P	P	P	M	P	P		97.9654	75.4926	30.469	13.5173	0.202103	5.20998e-18	3.21525
Mtr.51042.1.S1_at	IMGAG|873.m00009 /FEA=mRNA /DEF=hypothetical protein AC135462.20.81 60772 63101 mth2-35o17 01/13/05	IMGAG|873.m00009		122.073	68.1473	10.9761	19.7779	23.58	19.1962		P	P	P	P	P	P		67.0654	55.5563	20.8514	2.38087	0.223427	8.62301e-248	3.21635
Msa.1625.1.S1_at	iMsa.1625 /TID=Msa.1625.1 /CNT=1 /FEA=mRNA /TIER=ConsEnd /STK=0 /NOTE=sequence(s) not in UniGene /DEF=	TC222		257.946	50.6947	28.4542	39.3786	25.1334	40.2307		P	P	P	P	P	P		112.365	126.566	34.9142	8.48115	0.349904	2.36582e-56	3.21832
Mtr.6517.1.S1_at	BQ147749 /FEA=mRNA /DEF=similar to UP|Q84J65 (Q84J65) Gray pubescence flavonoid 3'-hydroxylase, partial (49%)	BQ147749		157.313	60.8986	54.8973	31.1054	24.7687	28.8254		P	P	P	P	P	P		91.0361	57.4754	28.2332	3.20959	0.131803	8.95376e-252	3.22444
Mtr.12502.1.S1_at	TC95022 /FEA=mRNA /DEF=weakly similar to UP|Q9LFD1 (Q9LFD1) Laccase-like protein, partial (49%)	TC95022		63.2236	14.7154	8.95791	10.1606	8.32661	8.43285		P	P	A	P	A	A		28.9657	29.8076	8.97334	1.02953	0.310201	5.63479e-248	3.22797
Mtr.19679.1.S1_at	IMGAG|1190.m00015 /FEA=mRNA /DEF=Phospholipase/Carboxylesterase AC148176.11.141 80229 84331 mth2-3j15 01/13/05	IMGAG|1190.m00015		39.0811	45.968	11.6641	8.92797	8.98161	12.0465		P	P	P	A	P	P		32.2377	18.147	9.98538	1.78522	0.102065	2.27124e-103	3.2285
Mtr.42548.1.S1_at	TC111798 /FEA=mRNA /DEF=weakly similar to UP|Q8VZH5 (Q8VZH5) Receptor protein kinase-like protein, partial (31%)	TC111798		55.5552	22.9496	13.7511	10.4683	8.56845	9.39047		P	P	P	P	A	A		30.7519	21.9671	9.47575	0.952808	0.169047	0	3.24533
Mtr.48481.1.S1_at	1561.m00032 /FEA=mRNA /DEF=AC119408.14 34574 35326 mth2-5f18 similar to UP|O49017 (O49017) MYB-like DNA-binding domain protein	1561.m00032		42.9189	7.81864	4.95417	6.13952	5.88193	5.13299		P	P	A	M	A	P		18.5639	21.1406	5.71815	0.522871	0.352099	0	3.24649
Mtr.38810.1.S1_at	TC103583 /FEA=mRNA /DEF=similar to GB|AAT71988.1|50253572|BT015116 At2g21100 {Arabidopsis thaliana;} , partial (71%)	TC103583		65.8961	57.8291	20.0335	16.8047	13.1074	14.1322		P	P	A	A	A	A		47.9195	24.4845	14.6815	1.90884	0.0790172	8.13631e-200	3.26395
Mtr.13659.1.S1_at	TC98707 /FEA=mRNA /DEF=similar to UP|Q6NKS0 (Q6NKS0) At2g45830, partial (49%)	TC98707		188.572	51.2156	15.9911	37.3977	22.3715	18.5068		P	P	A	P	A	A		85.2595	91.1882	26.092	9.97988	0.326492	9.74396e-25	3.26765
Mtr.34967.1.S1_at	CX529349 /FEA=mRNA /DEF=similar to UP|ERD1_ARATH (P42762) ERD1 protein, chloroplast precursor, partial (10%)	CX529349		148.542	124.234	9.57114	49.1997	21.8895	15.3099		P	P	P	P	P	M		94.1155	74.2195	28.7997	17.9706	0.212607	3.06805e-10	3.26794
Mtr.40058.1.S1_x_at	TC106413 /FEA=mRNA /DEF=similar to UP|Q40376 (Q40376) Nodulin precursor, partial (48%)	TC106413		42.4491	9.07987	5.30629	5.1231	4.62232	7.61195		A	P	A	A	A	A		18.9451	20.4424	5.78579	1.6012	0.328631	5.60589e-46	3.27442
Mtr.12006.1.S1_at	TC111871 /FEA=mRNA /DEF=similar to UP|Q9XGV6 (Q9XGV6) Bacterial-induced peroxidase precursor , partial (37%)	TC111871		50.6376	9.69503	5.57232	5.91619	7.30404	6.84093		P	P	A	P	P	A		21.9683	24.9138	6.68706	0.706608	0.348119	5.32039e-307	3.2852
Mtr.49572.1.S1_x_at	IMGAG|1104.m00016 /FEA=mRNA /DEF=Naringenin-chalcone synthase; Type III polyketide synthase AC146575.3.161 92557 91179 mth2-145m4 01/13/05	IMGAG|1104.m00016		264.859	60.5225	46.9806	35.8677	36.1709	39.461		P	P	P	M	A	P		124.121	122.071	37.1666	1.99286	0.284877	0	3.33959
Msa.886.1.S1_s_at	iMsa.886 /TID=Msa.886.1 /CNT=1 /FEA=mRNA /TIER=ConsEnd /STK=0 /NOTE=sequence(s) not in UniGene /DEF=	gi|13992527|gb|AJ306690.1|MSA306690		895.974	193.104	107.383	110.27	126.706	117.483		P	P	P	P	P	P		398.82	432.676	118.153	8.23823	0.324153	0	3.37546
Mtr.32975.1.S1_at	BF635572 /FEA=mRNA /DEF=similar to UP|Q9M717 (Q9M717) An2 truncated protein, partial (82%)	BF635572		22.5424	44.6667	5.8652	7.63499	7.34493	6.64938		P	P	P	A	P	P		24.3581	19.4644	7.20977	0.506517	0.201843	0	3.37849
Mtr.4716.1.S1_at	AL377378 /FEA=mRNA /DEF=similar to PIR|T10255|T10255 nitrite transport protein, chloroplast - cucumber {Cucumis sativus;} , partial (20%)	AL377378		148.976	137.862	38.1694	40.4667	22.2405	33.4282		P	P	P	A	A	P		108.336	61.0194	32.0451	9.19151	0.0989354	7.29791e-47	3.38072
Mtr.35850.1.S1_at	TC97762 /FEA=mRNA /DEF=similar to GB|AAM61951.1|21541739|AF516172 transcription factor WRKY44 {Arabidopsis thaliana;} , partial (11%)	TC97762		88.562	39.1469	16.7491	14.8625	15.9847	11.8053		M	P	P	A	P	M		48.1527	36.7437	14.2175	2.16306	0.185527	1.35737e-162	3.38685
Mtr.48937.1.S1_at	IMGAG|742.m00006 /FEA=mRNA /DEF=VQ AC122169.23.51 32863 32366 mth2-9m5 01/13/05	IMGAG|742.m00006		1056.17	453.879	327.367	81.2908	233.498	227.283		P	P	P	P	P	P		612.473	389.427	180.69	86.1386	0.134037	3.88358e-18	3.38962
Mtr.33865.1.S1_at	BI271828 /FEA=mRNA /DEF=similar to GB|AAS10104.1|41619444|AY519634 MYB transcription factor {Arabidopsis thaliana;} , partial (6%)	BI271828		93.7586	29.5386	25.1996	13.0788	11.5297	19.0327		P	A	P	A	A	A		49.4989	38.3913	14.5471	3.96115	0.19183	9.92604e-53	3.40268
Mtr.37609.1.S1_at	TC101042 /FEA=mRNA /DEF=	TC101042		39.7251	15.5597	5.63129	5.37268	4.88388	7.64235		P	P	A	A	P	A		20.3054	17.5353	5.9663	1.47193	0.230973	7.15713e-64	3.40334
Mtr.2604.1.S1_x_at	BI309622 /FEA=mRNA /DEF=homologue to UP|Q40376 (Q40376) Nodulin precursor, partial (47%)	BI309622		108.262	31.2906	15.2304	14.1172	12.1118	18.632		P	A	A	A	A	A		51.5945	49.7284	14.9537	3.33962	0.271864	1.60489e-80	3.45029
Mtr.12822.1.S1_at	TC96079 /FEA=mRNA /DEF=similar to UP|PE18_LYCES (P24396) Probable pectate lyase P18 precursor (Style development-specific protein 9612) , partial (69%)	TC96079		21.606	64.8471	13.7612	8.83487	10.1076	9.81072		P	P	P	A	P	P		33.4048	27.5109	9.5844	0.665867	0.208182	0	3.48533
Mtr.45371.1.S1_at	TC99492 /FEA=mRNA /DEF=similar to UP|Q6PSM5 (Q6PSM5) Small signal peptidase (Fragment), partial (10%)	TC99492		295.147	457.813	75.3954	93.3481	68.4572	75.6661		P	P	P	P	P	P		276.119	191.918	79.1571	12.8074	0.150801	2.54903e-156	3.48823
Mtr.8730.1.S1_at	TC101189 /FEA=mRNA /DEF=	TC101189		132.806	20.2468	9.86915	6.54562	15.9504	24.13		P	P	P	P	P	P		54.3073	68.1795	15.542	8.79928	0.38402	2.33738e-14	3.49423
Mtr.20079.1.S1_at	IMGAG|1100.m00006 /FEA=mRNA /DEF=Plant lipoxygenase; Lipoxygenase; Lipoxygenase, LH2; Lipase/lipooxygenase, PLAT/LH2 AC146571.13.61 44449 50302 mth2-104a2 01/13/05	IMGAG|1100.m00006		69.8923	24.3528	7.61011	10.4704	8.67539	9.95459		P	P	A	P	A	A		33.9517	32.2315	9.70013	0.924168	0.262616	0	3.50013
Mtr.45376.1.S1_at	TC99508 /FEA=mRNA /DEF=weakly similar to UP|Q96400 (Q96400) Nitrite transporter, partial (28%)	TC99508		99.7099	117.666	28.9138	27.6874	16.4363	25.8233		P	P	P	P	P	P		82.0964	46.9243	23.3157	6.03018	0.0977628	5.94384e-64	3.52108
Mtr.49783.1.S1_at	IMGAG|1093.m00007 /FEA=mRNA /DEF=Glycosyl hydrolases family 17 AC146562.17.61 26057 27328 mth2-14d10 01/13/05	IMGAG|1093.m00007		292.547	95.0686	25.8451	42.8404	40.9334	32.3122		P	P	P	P	P	P		137.82	138.396	38.6953	5.60959	0.282895	1.00694e-205	3.56168
Mtr.31575.1.S1_at	AL370535 /FEA=mRNA /DEF=similar to UP|Q43085 (Q43085) Phosphoribosylanthranilate transferase (Fragment) , partial (33%)	AL370535		82.1983	28.544	11.3816	10.0398	10.9812	13.2486		P	P	A	A	A	P		40.7079	36.9422	11.4232	1.6494	0.242075	1.16864e-207	3.56363
Mtr.8851.1.S1_at	TC101594 /FEA=mRNA /DEF=similar to UP|Q6EJA5 (Q6EJA5) Clt1, complete	TC101594		82.4789	47.3118	13.9738	11.5726	14.0561	14.3211		P	P	P	A	A	P		47.9215	34.2566	13.3166	1.51615	0.155388	0	3.59863
Mtr.8553.1.S1_at	TC100598 /FEA=mRNA /DEF=similar to GB|BAA97483.1|8885553|AB025604 ripening-related protein-like; hydrolase-like {Arabidopsis thaliana;} , partial (74%)	TC100598		285.161	170.518	50.5462	36.8265	53.7306	48.0683		P	P	P	P	P	P		168.742	117.317	46.2085	8.60413	0.145524	2.45004e-134	3.65175
Mtr.5765.1.S1_at	BF648162 /FEA=mRNA /DEF=weakly similar to UP|Q41944 (Q41944) Receptor-like protein kinase like (Fragment), partial (63%)	BF648162		52.1766	20.4323	6.82633	8.57691	5.75321	7.31608		P	P	P	P	P	P		26.4784	23.2718	7.2154	1.41454	0.225663	5.35362e-123	3.66971
Mtr.929.1.S1_at	1501.m00037 /FEA=mRNA /DEF=AC154034.1 58483 61171 mth2-71n23 weakly similar to UP|Q6F2N6 (Q6F2N6) Hypothetical protein OSJNBa0020H14.19	1501.m00037		68.9846	11.1821	7.03331	9.78035	7.35739	6.6033		P	A	A	A	P	A		29.0667	34.6321	7.91368	1.65997	0.350239	6.00021e-108	3.67296
Mtr.37182.1.S1_s_at	TC100057 /FEA=mRNA /DEF=similar to GB|BAB02518.1|11994477|AB028618 anthocyanin 5-aromatic acyltransferase/benzoyltransferase-like protein {Arabidopsis thaliana;} , partial (17%)	TC100057		46.0424	13.079	6.05248	5.63842	6.20697	5.78747		P	P	A	P	P	A		21.7246	21.3509	5.87762	0.2948	0.268015	0	3.69616
Msa.1808.1.S1_at	iMsa.1808 /TID=Msa.1808.1 /CNT=1 /FEA=mRNA /TIER=ConsEnd /STK=0 /NOTE=sequence(s) not in UniGene /DEF=	TC767		117.598	47.7026	1309.25	26.4265	108.193	262.533		P	P	P	A	P	P		491.517	709.04	132.384	119.898	0.435825	2.12503e-07	3.71281
Mtr.47734.1.S1_at	1633.m00046 /FEA=mRNA /DEF=AC138527.14 83484 83278 mth2-10a20	1633.m00046		54.3035	14.8795	9.02188	6.43045	5.6483	8.91545		P	P	P	A	A	P		26.0683	24.6272	6.99807	1.70594	0.25189	1.62319e-83	3.72507
Mtr.33691.1.S1_at	BI264555 /FEA=mRNA /DEF=similar to GB|AAC36740.1|3643249|AF090143 thaumatin-like protein precursor Mdtl1 {Malus x domestica;} , partial (78%)	BI264555		99.5345	16.8485	12.6568	11.3811	11.4761	11.5939		P	A	A	A	A	A		43.0133	48.9937	11.4837	0.106604	0.327453	0	3.74559
Mtr.43023.1.S1_at	TC94352 /FEA=mRNA /DEF=similar to GB|AAL08296.1|15912325|AY056440 At1g60710/F8A5_23 {Arabidopsis thaliana;} , partial (73%)	TC94352		718.399	449.463	151.252	162.081	110.545	78.4807		P	P	P	M	P	P		439.704	283.699	117.036	42.1764	0.123162	4.45373e-40	3.75701
Mtr.38546.1.S1_at	TC103014 /FEA=mRNA /DEF=homologue to UP|Q8VWN8 (Q8VWN8) Reversibly glycosylated polypeptide, partial (93%)	TC103014		348.361	326.195	16.9354	78.7567	57.2746	47.4828		P	P	A	P	P	A		230.497	185.282	61.1714	15.997	0.189923	4.4726e-75	3.76806
Mtr.39747.1.S1_at	TC105632 /FEA=mRNA /DEF=weakly similar to UP|Q9AR45 (Q9AR45) UDP-glucose:flavonoid 3-O-glucosyltransferase, partial (35%)	TC105632		166.897	55.7883	37.9137	24.3562	18.7588	25.345		P	P	P	P	P	P		86.8664	69.8826	22.82	3.55168	0.188067	3.74795e-214	3.8066
Mtr.34391.1.S1_at	BQ146713 /FEA=mRNA /DEF=similar to UP|Q9FKM3 (Q9FKM3) Similarity to AAA-type ATPase, partial (5%)	BQ146713		266.591	392.255	51.8641	100.258	41.8743	43.6324		M	P	P	P	P	P		236.903	172.126	61.9215	33.212	0.158888	7.138e-20	3.82586
Mtr.14994.1.S1_at	IMGAG|773.m00008 /FEA=mRNA /DEF=hypothetical protein AC124961.18.81 30919 31269 mth2-18l7 01/13/05	IMGAG|773.m00008		38.1476	40.0139	11.1369	7.2036	8.20141	7.66203		M	P	A	A	A	A		29.7661	16.1604	7.68901	0.499448	0.0772344	0	3.87125
Mtr.929.1.S1_s_at	1501.m00037 /FEA=mRNA /DEF=AC154034.1 58483 61171 mth2-71n23 weakly similar to UP|Q6F2N6 (Q6F2N6) Hypothetical protein OSJNBa0020H14.19	1501.m00037		89.9242	26.7755	14.0436	11.1788	10.6931	11.1418		P	P	P	P	P	P		43.5811	40.636	11.0046	0.270368	0.237306	0	3.96028
Mtr.33549.1.S1_at	BG453428 /FEA=mRNA /DEF=similar to UP|Q39802 (Q39802) Cytokinin induced message, partial (54%)	BG453428		6.37523	42.4581	5.39693	4.06516	4.90644	4.67673		P	P	A	A	P	A		18.0768	21.1206	4.54944	0.434841	0.329571	0	3.9734
Mtr.18629.1.S1_at	IMGAG|957.m00022 /FEA=mRNA /DEF=conserved hypothetical protein AC139708.15.211 110151 110450 mth2-9f16 01/13/05	IMGAG|957.m00022		75.2823	41.6437	13.152	10.1764	12.6893	9.79855		P	P	A	A	P	A		43.3593	31.1007	10.8881	1.57127	0.145208	1.41655e-280	3.98228
Mtr.49438.1.S1_at	IMGAG|825.m00006 /FEA=mRNA /DEF=Protein kinase-like AC130275.16.61 23784 23242 mth1-63a17 01/13/05	IMGAG|825.m00006		37.2039	50.2295	27.1993	10.011	5.94432	12.7975		P	P	P	A	P	P		38.2109	11.5481	9.5843	3.44648	0.014681	6.29909e-47	3.98682
Mtr.40315.1.S1_at	TC107024 /FEA=mRNA /DEF=similar to UP|Q6UK15 (Q6UK15) Al-induced protein, complete	TC107024		485.518	290.556	52.9519	60.6265	66.2953	80.3647		P	P	P	P	P	P		276.342	216.633	69.0955	10.1627	0.17323	2.7386e-273	3.99942
Mtr.17734.1.S1_at	IMGAG|921.m00026 /FEA=mRNA /DEF=hypothetical protein AC137828.24.261 114748 113412 mth2-6c16 01/13/05	IMGAG|921.m00026		49.6994	42.759	11.0299	7.70965	9.6647	8.36489		P	P	A	A	P	A		34.4961	20.6165	8.57975	0.995078	0.0952996	0	4.02064
Mtr.14428.1.S1_at	IMGAG|1115.m00011 /FEA=mRNA /DEF=Naringenin-chalcone synthase; Type III polyketide synthase AC146683.9.101 54170 52902 mth2-179n10 01/13/05	IMGAG|1115.m00011		73.8845	7.71978	9.39027	7.38278	6.62503	8.57191		P	A	A	A	A	A		30.3315	37.7272	7.52658	0.98137	0.354351	0	4.02992
Mtr.20567.1.S1_at	IMGAG|1115.m00010 /FEA=mRNA /DEF=Type III polyketide synthase; Naringenin-chalcone synthase AC146683.9.91 50180 48876 mth2-179n10 01/13/05	IMGAG|1115.m00010		142.939	34.996	41.3556	18.7322	18.881	16.4824		P	P	P	P	P	P		73.0968	60.5686	18.0319	1.34392	0.190538	0	4.05376
Mtr.39976.1.S1_s_at	TC106203 /FEA=mRNA /DEF=similar to UP|Q9FKM3 (Q9FKM3) Similarity to AAA-type ATPase, partial (33%)	TC106203		91.9661	171.258	22.3272	34.1673	16.2611	19.9954		P	P	A	P	A	P		95.1837	74.5174	23.4746	9.44654	0.173564	1.74593e-39	4.05475
Msa.1305.1.S1_at	iMsa.1305 /TID=Msa.1305.1 /CNT=1 /FEA=mRNA /TIER=ConsEnd /STK=0 /NOTE=sequence(s) not in UniGene /DEF=	gi|50319456|gb|CO514582.1|CO514582		242.506	74.3186	20.321	22.3067	29.7303	31.0889		P	P	P	P	P	P		112.382	115.88	27.7086	4.72728	0.274692	2.57476e-211	4.05585
Msa.1561.1.S1_at	iMsa.1561 /TID=Msa.1561.1 /CNT=1 /FEA=mRNA /TIER=ConsEnd /STK=0 /NOTE=sequence(s) not in UniGene /DEF=	gi|587486|gb|X80222.1|MSDFR1		117.481	27.9991	29.5967	15.1233	15.8015	12.2319		P	P	P	P	P	A		58.3588	51.2072	14.3856	1.89566	0.211382	0	4.05676
Mtr.12615.1.S1_at	TC95383 /FEA=mRNA /DEF=weakly similar to UP|Q7Y083 (Q7Y083) Pathogenesis-related protein PR10A, partial (69%)	TC95383		162.606	66.2075	17.5408	20.27	21.3613	18.6425		P	P	P	P	P	P		82.118	73.8296	20.0913	1.36816	0.219387	0	4.08725
Mtr.33150.1.S1_s_at	BF644297 /FEA=mRNA /DEF=similar to UP|Q8S902 (Q8S902) Syringolide-induced protein 19-1-5, partial (25%)	BF644297		245.08	145.897	22.8726	49.3442	26.2083	25.4816		P	P	A	P	P	P		137.95	111.317	33.6781	13.5722	0.182575	2.10835e-40	4.09614
Mtr.32965.1.S1_at	BF635325 /FEA=mRNA /DEF=similar to UP|Q9ZSP7 (Q9ZSP7) Cytochrome b5 DIF-F, partial (36%)	BF635325		198.917	39.3132	43.2718	26.4794	20.4431	21.7587		P	P	P	P	P	P		93.8338	91.0258	22.8937	3.17417	0.248634	0	4.09867
Mtr.50317.1.S1_at	IMGAG|1069.m00001 /FEA=mRNA /DEF=Zn-finger, RING; RINGv AC144806.10.1 2485 2730 mth2-34h22 01/13/05	IMGAG|1069.m00001		62.4016	9.43814	5.63842	7.45951	5.56221	5.82644		P	P	A	P	A	P		25.8261	31.7323	6.28272	1.02766	0.34642	6.47287e-238	4.11065
Mtr.37363.1.S1_at	TC100514 /FEA=mRNA /DEF=similar to UP|P93698 (P93698) CPRD46 protein , partial (75%)	TC100514		9693.31	3932.03	1765.06	1139.44	941.375	1649.9		P	P	P	P	P	P		5130.14	4097.67	1243.57	365.559	0.177113	9.978e-76	4.12532
Mtr.14782.1.S1_at	IMGAG|721.m00001 /FEA=mRNA /DEF=Isopenicillin N synthase; 2OG-Fe(II) oxygenase AC119415.13.1 915 6031 mth2-27n2 01/13/05	IMGAG|721.m00001		808.759	192.448	298.656	70.7069	80.0282	163.285		P	P	P	P	P	P		433.288	329.475	104.673	50.9727	0.162972	5.96095e-29	4.13943
Mtr.32213.1.S1_at	AW684979 /FEA=mRNA /DEF=similar to PIR|T10255|T10255 nitrite transport protein, chloroplast - cucumber {Cucumis sativus;} , partial (29%)	AW684979		307.325	310.445	55.1853	66.5426	32.5691	63.3738		P	P	P	P	P	P		224.318	146.482	54.1618	18.7668	0.116691	1.41426e-55	4.14163
Mtr.40048.1.S1_at	TC106389 /FEA=mRNA /DEF=similar to UP|ARGD_YEAST (P18544) Acetylornithine aminotransferase, mitochondrial precursor (ACOAT) , partial (5%)	TC106389		225.147	164.918	18.6696	25.8242	23.9508	48.3582		P	P	P	P	P	P		136.245	106.183	32.7111	13.5832	0.169208	8.53649e-40	4.1651
Mtr.23052.1.S1_at	1648.m00034 /FEA=mRNA /DEF=AC142506.27 33947 32382 mth2-25k8 similar to TIGR_Ath1|At5g57480-GOpep .1 68412.m06501 hypothetical protein contains similarity to AAA-type ATPase, complete	1648.m00034		64.7692	90.1123	7.46046	16.579	11.1014	11.2513		P	P	P	P	P	P		54.114	42.3436	12.9772	3.12011	0.168623	2.01936e-115	4.16992
Mtr.24211.1.S1_at	1722.m00041 /FEA=mRNA /DEF=AC149581.8 73873 73031 mth2-126m13 weakly similar to UP|Q84TK8 (Q84TK8) Hypothetical protein	1722.m00041		568.355	304.241	88.563	67.102	76.2913	86.6578		P	P	P	P	P	P		320.386	240.303	76.6837	9.7838	0.154096	0	4.17802
Mtr.32812.1.S1_s_at	BE324834 /FEA=mRNA /DEF=homologue to UP|Q9M6R7 (Q9M6R7) Extensin, partial (35%)	BE324834		2687.44	776.723	220.147	333.838	229.456	318.403		P	P	P	M	P	P		1228.1	1294.1	293.899	56.3402	0.27971	2.1499e-181	4.17866
Mtr.49448.1.S1_at	IMGAG|945.m00006 /FEA=mRNA /DEF=Glycoside hydrolase, family 18; Glycoside hydrolase, chitinase active site; Chitinase II AC138464.19.61 44146 43238 mth2-29i23 01/13/05	IMGAG|945.m00006		4767.84	1396.97	438.865	521.313	509.096	545.764		P	P	P	P	P	P		2201.23	2273.79	525.391	18.6711	0.270847	0	4.18969
Mtr.31199.1.S1_s_at	AJ498718 /FEA=mRNA /DEF=similar to UP|Q9LVY7 (Q9LVY7) Cytochrome P450-like, partial (38%)	AJ498718		30.2336	19.2144	578.538	11.2315	38.1469	99.5308		P	P	P	P	P	P		209.329	319.792	49.6364	45.2571	0.440055	9.86079e-10	4.21724
Msa.1598.1.S1_at	iMsa.1598 /TID=Msa.1598.1 /CNT=1 /FEA=mRNA /TIER=ConsEnd /STK=0 /NOTE=sequence(s) not in UniGene /DEF=	TC131		230.715	25.8977	24.2823	24.5572	27.7787	14.0448		P	P	P	A	P	P		93.6316	118.72	22.1269	7.18225	0.356533	1.24475e-66	4.23157
Mtr.6825.1.S1_at	CX526580 /FEA=mRNA /DEF=	CX526580		57.0404	20.5876	7.38701	6.67394	6.32676	7.04963		P	P	A	A	A	A		28.3384	25.7181	6.68345	0.361527	0.218518	0	4.24008
Mtr.43961.1.S1_at	TC96410 /FEA=mRNA /DEF=similar to UP|Q8S995 (Q8S995) Glucosyltransferase-14, partial (65%)	TC96410		181.2	147.71	20.9166	31.5233	26.5878	23.6391		P	P	M	P	P	P		116.609	84.5467	27.2501	3.98362	0.141457	0	4.27922
Mtr.3858.1.S1_at	BI311113 /FEA=mRNA /DEF=similar to UP|Q6BEG9 (Q6BEG9) Leucoanthocyanidin dioxygenase, partial (24%)	BI311113		301.637	79.2306	33.2537	32.0168	35.9345	28.7977		P	P	P	P	P	P		138.041	143.532	32.2497	3.57409	0.270942	0	4.28037
Mtr.41149.1.S1_at	TC108817 /FEA=mRNA /DEF=similar to UP|Q9FQE7 (Q9FQE7) Glutathione S-transferase GST 11 , partial (78%)	TC108817		41.7327	64.6432	6.76038	7.90957	8.65498	9.55077		P	P	P	P	P	P		37.7121	29.1501	8.70511	0.821748	0.160013	0	4.33218
Mtr.37362.1.S1_at	TC100513 /FEA=mRNA /DEF=similar to UP|P93698 (P93698) CPRD46 protein , partial (24%)	TC100513		485.981	141.131	51.5639	44.4205	36.4081	75.6542		P	P	P	P	P	P		226.225	229.369	52.1609	20.7364	0.260644	6.85448e-48	4.33706
Mtr.8669.1.S1_at	TC100969 /FEA=mRNA /DEF=weakly similar to GB|AAM19894.1|20453311|AY097378 At2g41800/T11A7.10 {Arabidopsis thaliana;} , partial (78%)	TC100969		250.731	104.06	34.732	23.3135	22.6856	43.2324		P	P	P	P	P	P		129.841	110.283	29.7438	11.6856	0.193017	8.51657e-50	4.3653
Mtr.7337.1.S1_at	TC107321 /FEA=mRNA /DEF=similar to UP|E6_GOSHI (Q01197) Protein E6, partial (11%)	TC107321		161.465	62.5452	24.4962	9.73455	18.7169	28.4025		P	P	P	P	P	P		82.8353	70.7026	18.9513	9.33619	0.195718	2.10743e-32	4.37095
Mtr.10692.1.S1_at	TC107626 /FEA=mRNA /DEF=weakly similar to UP|C7C4_ARATH (O64635) Cytochrome P450 76C4 , partial (50%)	TC107626		143.832	22.2482	16.309	12.8156	14.5552	14.0761		P	P	P	P	P	P		60.7963	71.9721	13.8157	0.898579	0.321447	0	4.40054
Mtr.43018.1.S1_at	TC94341 /FEA=mRNA /DEF=weakly similar to UP|Q9LVY7 (Q9LVY7) Cytochrome P450-like, partial (71%)	TC94341		171.704	99.9242	2687.53	14.0462	185.638	467.039		P	P	P	P	P	P		986.386	1473.67	222.241	228.704	0.424953	7.16019e-09	4.43836
Msa.341.1.S1_at	iMsa.341 /TID=Msa.341.1 /CNT=1 /FEA=mRNA /TIER=ConsEnd /STK=0 /NOTE=sequence(s) not in UniGene /DEF=	50316745		397.449	79.6432	353.797	38.8663	41.7729	106.543		P	P	P	A	P	P		276.963	172.272	62.394	38.2615	0.102955	2.64705e-22	4.43894
Mtr.689.1.S1_at	1469.m00045 /FEA=mRNA /DEF=AC149577.3 88012 89598 mth2-13b10 weakly similar to TIGR_Ath1|At4g20800-GOpep .1 68411.m02760 FAD-linked oxidoreductase family similar to SP|P93479 Reticuline, partial (97%)	1469.m00045		48.0736	7.68782	4.16953	4.85053	4.64207	3.95505		P	A	A	A	A	A		19.977	24.3959	4.48255	0.468564	0.333136	0	4.45661
Mtr.13288.1.S1_at	TC97557 /FEA=mRNA /DEF=similar to UP|Q84UT2 (Q84UT2) ADP-glucose pyrophosphorylase large subunit PvAGPL1 , partial (18%)	TC97557		865.9	790.329	55.1029	165.185	100.527	116.731		P	P	P	P	P	P		570.444	447.895	127.481	33.6427	0.16279	4.05583e-115	4.47474
Mtr.23578.1.S1_s_at	1681.m00039 /FEA=mRNA /DEF=AC146750.20 73751 73086 mth2-16o6 weakly similar to UP|Q704Z8 (Q704Z8) Putative polygalacturonase-inhibiting protein precursor	1681.m00039		62.6493	181.941	21.112	8.81765	26.6027	23.8035		P	P	A	P	A	P		88.5673	83.4882	19.7413	9.56312	0.229011	1.14975e-35	4.4864
Mtr.46872.1.S1_at	1720.m00043 /FEA=mRNA /DEF=AC149579.10 99196 96560 mth2-99d8	1720.m00043		99.7211	37.4881	11.8455	11.0881	10.589	11.1427		P	P	A	A	A	A		49.6849	45.1896	10.9399	0.305119	0.211719	0	4.54161
Mtr.43565.1.S1_at	TC95609 /FEA=mRNA /DEF=similar to UP|Q43588 (Q43588) PAR-1b protein, partial (77%)	TC95609		4472.15	1689.67	162.731	742.567	387.814	255.869		P	P	P	P	P	P		2108.18	2184.98	462.083	251.705	0.264603	9.61811e-30	4.56234
Mtr.36333.1.S1_at	BE248436 /FEA=mRNA /DEF=similar to UP|Q84JJ4 (Q84JJ4) Flavonoid 3'-hydroxylase (Fragment), partial (21%)	BE248436		712.378	190.416	176.814	72.3329	81.893	82.2092		P	P	P	P	P	P		359.869	305.357	78.8117	5.61303	0.186171	0	4.56619
Mtr.10311.1.S1_at	TC106340 /FEA=mRNA /DEF=homologue to UP|Q8L6K8 (Q8L6K8) Pprg2 protein, complete	TC106340		439.676	66.2283	30.916	29.6161	23.7909	63.1754		P	P	P	P	P	P		178.94	226.493	38.8608	21.2575	0.346277	3.57705e-30	4.60464
Mtr.49421.1.S1_at	IMGAG|944.m00024 /FEA=mRNA /DEF=2OG-Fe(II) oxygenase AC138453.8.231 120053 122730 mth2-20m14 01/13/05	IMGAG|944.m00024		548.566	102.047	47.9617	53.8203	44.5379	50.4533		P	P	P	P	P	P		232.858	274.745	49.6038	4.69912	0.312352	0	4.69436
Mtr.26370.1.S1_at	1507.m00055 /FEA=mRNA /DEF=AC155282.1 30570 29754 mth2-63e12 similar to UP|RSI1_LYCES (P47926) RSI-1 protein precursor (TR132)	1507.m00055		258.313	93.1123	23.8353	14.5851	21.9078	42.3281		P	P	A	A	A	P		125.087	120.465	26.2737	14.3776	0.231149	1.12881e-32	4.76093
Mtr.38073.1.S1_at	TC102034 /FEA=mRNA /DEF=UP|Q6TQT1 (Q6TQT1) Dihydroflavanol-4-reductase 1, complete	TC102034		1250.18	237.647	241.309	142.876	119.517	97.0118		P	P	P	P	P	P		576.377	583.529	119.802	22.9337	0.247128	1.46545e-260	4.81109
Mtr.40147.1.S1_s_at	TC106614 /FEA=mRNA /DEF=UP|Q7FNV7 (Q7FNV7) Class 10 PR protein, complete	TC106614		108.438	12.9712	8.15508	11.0593	7.0293	8.70954		P	A	A	A	A	P		43.1881	56.5593	8.93271	2.02424	0.353641	7.66057e-189	4.83482
Mtr.21718.1.S1_at	IMGAG|1172.m00009 /FEA=mRNA /DEF=Leucine-rich repeat; Leucine-rich repeat, typical subtype; Leucine-rich repeat, cysteine-containing type; Leucine-rich repeat, plant specific AC147430.9.81 33436 30935 mth2-71e6 01/13/05	IMGAG|1172.m00009		286.967	86.6207	9.91606	37.3977	28.8258	11.6027		P	P	P	P	P	P		127.835	143.05	25.9421	13.1371	0.28658	3.82269e-41	4.9277
Mtr.2238.1.S1_s_at	BG582404 /FEA=mRNA /DEF=homologue to UP|PRP_MEDSA (Q40358) Repetitive proline-rich cell wall protein precursor (MSPRP), partial (88%)	BG582404		2462.36	680.004	241.552	151.549	133.481	401.173		P	P	P	P	P	P		1127.97	1176.22	228.734	149.61	0.259261	2.2181e-25	4.93136
Msa.1879.1.S1_s_at	iMsa.1879 /TID=Msa.1879.1 /CNT=1 /FEA=mRNA /TIER=ConsEnd /STK=0 /NOTE=sequence(s) not in UniGene /DEF=	TC205		53.5362	25.3822	7.71162	4.23056	6.65465	6.41664		P	P	A	A	P	P		28.8767	23.1113	5.76728	1.33615	0.158864	3.7182e-197	5.00698
Mtr.37469.1.S1_s_at	TC100712 /FEA=mRNA /DEF=similar to UP|Q9SHK4 (Q9SHK4) F12K11.6, partial (4%)	TC100712		2501.06	788.802	288.441	293.956	202.608	217.594		P	P	P	P	P	P		1192.77	1160.31	238.053	48.9905	0.227583	9.402e-250	5.01053
Mtr.38559.1.S1_at	TC103046 /FEA=mRNA /DEF=weakly similar to GB|AAD37583.1|5006623|AF144392 thioredoxin-like 4 {Arabidopsis thaliana;} , partial (92%)	TC103046		137.989	11.9879	7.43236	8.93057	12.3056	10.1725		P	P	P	A	A	P		52.4696	74.0966	10.4696	1.707	0.38191	0	5.01164
Mtr.42989.1.S1_at	TC94274 /FEA=mRNA /DEF=homologue to UP|O81926 (O81926) Thaumatin-like protein PR-5b precursor (Fragment), complete	TC94274		476.581	96.5639	13.625	11.777	18.1265	87.0256		P	P	P	A	P	P		195.59	246.854	38.9764	41.7328	0.339528	8.03274e-11	5.01817
Mtr.10438.1.S1_at	TC106781 /FEA=mRNA /DEF=similar to UP|Q6IT03 (Q6IT03) Kunitz proteinase inhibitor-1 (Fragment), partial (32%)	TC106781		985.637	116.448	184.572	97.1103	87.9047	69.7561		P	P	P	P	P	P		428.886	483.363	84.9237	13.9186	0.285413	0	5.05025
Mtr.40504.1.S1_at	TC107427 /FEA=mRNA /DEF=weakly similar to UP|Q6YI95 (Q6YI95) O-methyltransferase , partial (79%)	TC107427		200.897	82.2061	22.7782	22.4903	20.2844	16.7659		P	P	P	P	P	P		101.961	90.6878	19.8469	2.88719	0.192068	0	5.13736
Msa.2671.1.S1_s_at	iMsa.2671 /TID=Msa.2671.1 /CNT=1 /FEA=mRNA /TIER=ConsEnd /STK=0 /NOTE=sequence(s) not in UniGene /DEF=	gi|50317840|gb|CO512966.1|CO512966		3504.38	1061.14	453.515	230.014	184.378	560.711		P	P	P	P	P	P		1673.01	1614.85	325.034	205.374	0.224808	6.00994e-30	5.14718
Mtr.7638.1.S1_s_at	AJ548244 /FEA=mRNA /DEF=similar to UP|Q6S9W0 (Q6S9W0) Endo-1,3-beta-glucanase, partial (54%)	AJ548244		149.014	22.2854	15.5899	12.2127	13.1647	10.846		P	A	A	A	A	A		62.2964	75.1742	12.0745	1.16554	0.311661	0	5.15934
Msa.1202.1.S1_at	iMsa.1202 /TID=Msa.1202.1 /CNT=1 /FEA=mRNA /TIER=ConsEnd /STK=0 /NOTE=sequence(s) not in UniGene /DEF=	gi|50318404|gb|CO513530.1|CO513530		1436.88	553.317	599.072	98.0774	126.967	276.102		P	P	P	P	P	P		863.091	497.445	167.049	95.5409	0.0759857	1.67055e-36	5.1667
Mtr.40769.1.S1_at	TC108008 /FEA=mRNA /DEF=weakly similar to UP|Q9LJ86 (Q9LJ86) Gb|AAD48513.1 (AT3g22600/F16J14_17), partial (58%)	TC108008		92.6072	35.1154	15.9739	7.21168	9.12208	11.4431		P	P	A	A	P	P		47.8988	39.884	9.25896	2.11904	0.169114	6.35911e-219	5.17324
Mtr.43284.1.S1_at	TC94973 /FEA=mRNA /DEF=similar to UP|Q8H0D9 (Q8H0D9) Alcohol dehydroge, partial (87%)	TC94973		100.371	16.8045	9.24568	7.68141	6.53259	10.0517		P	P	A	A	A	A		42.1403	50.5704	8.08858	1.79456	0.30856	6.97134e-237	5.20985
Mtr.1405.1.S1_at	AL370412 /FEA=mRNA /DEF=	AL370412		197.641	38.2992	42.2216	23.0622	15.3769	14.7431		P	P	P	P	P	P		92.7207	90.885	17.7274	4.63096	0.226654	4.15598e-173	5.23036
Mtr.2580.1.S1_at	BI308191 /FEA=mRNA /DEF=UP|Q5XXB8 (Q5XXB8) Leptin receptor long form (Fragment), partial (0%)	BI308191		20.0483	142.634	10.3717	11.1453	9.80855	12.0803		P	P	A	P	P	A		57.6846	73.727	11.0114	1.14177	0.3345	0	5.23864
Mtr.37468.1.S1_at	TC100711 /FEA=mRNA /DEF=weakly similar to UP|Q84MB3 (Q84MB3) At1g06620, partial (34%)	TC100711		5535.09	1610.56	628.258	632.703	389.815	445.173		P	P	P	P	P	P		2591.3	2596.27	489.23	127.297	0.233914	6.40949e-180	5.29669
Mtr.9259.1.S1_at	TC102831 /FEA=mRNA /DEF=similar to PIR|C85356|C85356 glycine-rich protein [imported] - Arabidopsis thaliana {Arabidopsis thaliana;} , partial (51%)	TC102831		1082.32	194.848	106.877	107.544	82.6452	70.9499		P	P	P	P	P	P		461.348	539.573	87.0464	18.69	0.296072	1.21643e-263	5.30003
Mtr.30192.1.S1_at	BF519080 /FEA=mRNA /DEF=	BF519080		213.19	58.6565	13.0209	14.3832	26.1783	12.6303		P	P	P	P	P	P		94.9557	104.905	17.7306	7.36827	0.272325	1.21109e-73	5.35548
Msa.1690.1.S1_at	iMsa.1690 /TID=Msa.1690.1 /CNT=1 /FEA=mRNA /TIER=ConsEnd /STK=0 /NOTE=sequence(s) not in UniGene /DEF=	TC434		9271.69	2886.81	1346.79	743.391	627.935	1147.78		P	P	P	P	P	P		4501.77	4202.03	839.701	272.976	0.206456	1.97002e-119	5.36115
Mtr.40706.1.S1_s_at	TC107880 /FEA=mRNA /DEF=similar to UP|Q84UT2 (Q84UT2) ADP-glucose pyrophosphorylase large subunit PvAGPL1 , partial (73%)	TC107880		3610.4	3853.54	172.565	626.57	382.952	409.7		P	P	P	P	P	P		2545.5	2058.62	473.074	133.603	0.156836	5.29371e-159	5.38077
Mtr.6540.1.S1_at	BQ148608 /FEA=mRNA /DEF=weakly similar to UP|O24320 (O24320) Lipoxygenase , partial (8%)	BQ148608		86.8665	6.96116	6.29261	5.82831	6.66548	5.98156		P	A	A	A	A	A		33.3734	46.3276	6.15845	0.445739	0.366479	0	5.41913
Mtr.44986.1.S1_at	TC98548 /FEA=mRNA /DEF=similar to UP|Q9FID1 (Q9FID1) Acyltransferase-like protein (At5g39090), partial (13%)	TC98548		100.185	21.77	8.86635	6.90621	9.39334	7.48294		P	P	P	P	P	P		43.6071	49.4207	7.9275	1.3018	0.27943	0	5.50073
Mtr.49786.1.S1_x_at	IMGAG|1093.m00004 /FEA=mRNA /DEF=Glycosyl hydrolases family 17 AC146562.17.31 13567 17000 mth2-14d10 01/13/05	IMGAG|1093.m00004		4599.7	550.29	88.0685	488.012	295.401	148.523		P	P	P	P	P	P		1746.02	2482.14	310.645	170.257	0.374218	2.7151e-48	5.62062
Mtr.32284.1.S1_at	AW687180 /FEA=mRNA /DEF=similar to UP|Q86VX6 (Q86VX6) LOC201191 protein (Fragment), partial (3%)	AW687180		182.98	46.0906	10.6678	15.3228	12.2586	14.5359		P	P	A	P	A	P		79.9128	90.9991	14.0391	1.59133	0.278248	0	5.69216
Mtr.5655.1.S1_s_at	BF641733 /FEA=mRNA /DEF=similar to UP|Q84UT2 (Q84UT2) ADP-glucose pyrophosphorylase large subunit PvAGPL1 , partial (16%)	BF641733		931.844	1065.6	43.7306	151.552	104.56	102.043		P	P	A	P	P	P		680.392	555.406	119.385	27.8857	0.155503	4.96456e-266	5.69914
Mtr.14668.1.S1_at	IMGAG|756.m00018 /FEA=mRNA /DEF=Nucleoside phosphatase GDA1/CD39 AC123593.1.171 88141 91741 MTABa0052G10 01/13/05	IMGAG|756.m00018		1364.13	341.322	71.0535	37.8	74.9003	195.433		P	P	P	M	P	P		592.167	682.057	102.711	82.4146	0.284758	8.10172e-25	5.76536
Mtr.44506.1.S1_x_at	TC97489 /FEA=mRNA /DEF=similar to UP|Q6S9W0 (Q6S9W0) Endo-1,3-beta-glucanase, partial (60%)	TC97489		1199.56	185.615	69.3139	109.035	78.087	61.3795		P	A	P	P	P	P		484.829	621.699	82.8337	24.1796	0.325755	2.40684e-182	5.85304
Mtr.49572.1.S1_s_at	IMGAG|1104.m00016 /FEA=mRNA /DEF=Naringenin-chalcone synthase; Type III polyketide synthase AC146575.3.161 92557 91179 mth2-145m4 01/13/05	IMGAG|1104.m00016		1355.82	282.075	194.795	101.147	104.91	102.844		P	P	P	P	P	P		610.896	646.595	102.967	1.88413	0.245261	0	5.93292
Mtr.20187.1.S1_x_at	IMGAG|1104.m00017 /FEA=mRNA /DEF=Naringenin-chalcone synthase; Type III polyketide synthase AC146575.3.171 96668 95373 mth2-145m4 01/13/05	IMGAG|1104.m00017		1026.67	207.281	154.972	76.9301	80.2484	76.7306		P	P	P	P	P	M		462.973	488.873	77.9697	1.97595	0.244267	0	5.93786
Mtr.6738.1.S1_at	CX521592 /FEA=mRNA /DEF=similar to UP|Q9XED4 (Q9XED4) Receptor-like protein kinase homolog RK20-1, partial (28%)	CX521592		183.73	41.3941	7.42279	17.1097	10.725	10.8132		P	P	P	P	P	P		77.5156	93.5394	12.8826	3.66104	0.297787	2.40676e-205	6.01706
Mtr.9254.1.S1_at	TC102823 /FEA=mRNA /DEF=similar to PRF|1807329B|228615|1807329B Phe ammonia lyase. {Phaseolus vulgaris;} , partial (47%)	TC102823		140.358	48.5037	12.9097	11.6103	12.8601	8.89909		P	P	A	P	P	P		67.2573	65.7615	11.1232	2.02494	0.213534	0	6.0466
Mtr.46788.1.S1_at	1730.m00029 /FEA=mRNA /DEF=AC150246.1 52634 57021 mth2-4c5 similar to TAIR|gene:1005715527-GOpep .3 68408.m08733 expressed protein similar to L-allo-threonine aldolase (D87890);	1730.m00029		901.735	520.41	51.5639	92.4225	72.7521	78.5442		P	P	P	P	P	P		491.236	425.836	81.2396	10.1084	0.17081	0	6.04676
Mtr.4850.1.S1_at	AL386632 /FEA=mRNA /DEF=similar to UP|CAMT_POPKI (P93711) Caffeoyl-CoA O-methyltransferase (Trans-caffeoyl-CoA 3-O-methyltransferase) (CCoAMT) (CCoAOMT) , partial (30%)	AL386632		105.981	23.1167	7.50906	4.75433	10.6826	6.80424		P	P	P	A	P	A		45.5355	52.9255	7.41372	3.01075	0.280902	1.31897e-106	6.14206
Mtr.975.1.S1_at	1506.m00044 /FEA=mRNA /DEF=AC155157.1 45740 46531 mth2-53f22 weakly similar to UP|Q42488 (Q42488) E6	1506.m00044		132.972	30.7103	8.36523	11.2901	7.37922	9.17981		M	P	A	P	A	A		57.3493	66.4376	9.28304	1.95746	0.278599	0	6.17786
Mtr.10368.1.S1_at	TC106536 /FEA=mRNA /DEF=homologue to UP|CHS8_MEDSA (P30076) Chalcone synthase 8 (Naringenin-chalcone synthase 8) , complete	TC106536		95.7063	14.3601	3.42171	4.93441	5.91796	7.5094		P	P	A	A	A	A		37.8294	50.4204	6.12059	1.2994	0.337407	0	6.18067
Mtr.20187.1.S1_at	IMGAG|1104.m00017 /FEA=mRNA /DEF=Naringenin-chalcone synthase; Type III polyketide synthase AC146575.3.171 96668 95373 mth2-145m4 01/13/05	IMGAG|1104.m00017		3697.41	749.032	529.075	255.397	249.902	295.899		P	M	P	M	M	P		1658.51	1769.17	267.066	25.1206	0.244822	0	6.21009
Mtr.33824.1.S1_at	BI270742 /FEA=mRNA /DEF=similar to UP|Q9SYU1 (Q9SYU1) Pathogenesis-related protein, partial (68%)	BI270742		78.4897	51.9712	8.34794	7.28927	6.00599	8.18956		P	P	P	A	A	P		46.2696	35.4168	7.16161	1.09737	0.128501	0	6.46078
Mtr.20185.1.S1_at	IMGAG|1104.m00013 /FEA=mRNA /DEF=Naringenin-chalcone synthase; Type III polyketide synthase AC146575.3.131 82667 81204 mth2-145m4 01/13/05	IMGAG|1104.m00013		569.656	97.1989	58.1473	34.3115	35.6799	40.5953		P	P	P	P	P	P		241.667	284.717	36.8622	3.30454	0.280814	0	6.55596
Mtr.18705.1.S1_at	IMGAG|960.m00016 /FEA=mRNA /DEF=Peptidase C1A, papain; Peptidase, eukaryotic cysteine peptidase active site AC139746.15.151 101606 103039 mth2-17b20 01/13/05	IMGAG|960.m00016		571.117	100.135	31.5321	18.0934	48.226	40.663		P	P	P	A	P	P		234.261	293.735	35.6608	15.6767	0.307168	1.02198e-106	6.56916
Mtr.20185.1.S1_x_at	IMGAG|1104.m00013 /FEA=mRNA /DEF=Naringenin-chalcone synthase; Type III polyketide synthase AC146575.3.131 82667 81204 mth2-145m4 01/13/05	IMGAG|1104.m00013		611.023	98.0472	68.5192	42.9027	34.0404	40.8576		P	P	P	P	P	P		259.197	305.048	39.2669	4.64034	0.279898	0	6.60089
Mtr.10968.1.S1_at	TC108471 /FEA=mRNA /DEF=similar to UP|Q9SBT2 (Q9SBT2) Osmotin-like protein, partial (89%)	TC108471		568.927	51.3139	63.5308	24.5199	49.717	28.3322		P	P	P	P	P	P		227.924	295.38	34.1897	13.5815	0.319842	8.99379e-135	6.66645
Mtr.492.1.S1_at	1442.m00034 /FEA=mRNA /DEF=AC146552.16 72529 70064 mth2-9d1 weakly similar to UP|Q9XH70 (Q9XH70) Hypothetical protein p69RF (Fragment)	1442.m00034		189.314	31.3514	19.5916	10.7602	10.1915	15.0354		P	P	A	A	P	M		80.0857	94.777	11.9957	2.64779	0.281466	0	6.6762
Mtr.28774.1.S1_at	BM812824 /FEA=mRNA /DEF=similar to UP|Q6PTC5 (Q6PTC5) Anthocyanidin synthase, partial (53%)	BM812824		1153.29	301.411	133.794	73.474	90.7096	73.5244		P	P	P	P	P	P		529.497	546.68	79.236	9.93643	0.226925	0	6.68253
Mtr.12397.1.S1_at	TC94641 /FEA=mRNA /DEF=similar to UP|Q9FQL9 (Q9FQL9) Cytochrome P450, complete	TC94641		135.746	90.4036	12.3893	8.96883	11.5246	14.7697		P	P	P	P	P	P		79.513	62.3953	11.7544	2.90727	0.133452	0	6.76453
Mtr.5260.1.S1_at	AW694931 /FEA=mRNA /DEF=similar to OMNI|GMSORF4388 ponA {Mycobacterium smegmatis str. MC2 155;}, partial (2%)	AW694931		730.923	117.481	20.222	48.9772	51.8234	25.2213		P	P	A	P	A	A		289.542	385.328	42.0073	14.6066	0.328515	2.20635e-189	6.89265
Mtr.6648.1.S1_s_at	BQ153446 /FEA=mRNA /DEF=similar to UP|Q8GTJ0 (Q8GTJ0) Xyloglucan endotransglycosylase, partial (30%)	BQ153446		388.713	220.945	14.4258	53.376	23.264	12.3991		P	P	P	P	P	M		208.028	187.478	29.6797	21.2285	0.176921	5.70405e-48	7.0091
Mtr.2105.1.S1_at	BF520937 /FEA=mRNA /DEF=	BF520937		89.5639	7.44871	4.55153	5.0593	4.53403	4.6693		P	P	A	A	A	A		33.8547	48.2673	4.75421	0.272736	0.355324	0	7.12099
Msa.897.1.S1_s_at	iMsa.897 /TID=Msa.897.1 /CNT=1 /FEA=mRNA /TIER=ConsEnd /STK=0 /NOTE=sequence(s) not in UniGene /DEF=	gi|1592791|gb|X99099.1|MSAIPRP		71.3973	13.9686	4.611	4.15062	3.58898	4.76168		P	P	P	P	A	P		29.9923	36.1617	4.16709	0.58652	0.283815	0	7.19741
Mtr.41478.1.S1_at	TC109466 /FEA=mRNA /DEF=weakly similar to UP|Q7FNV7 (Q7FNV7) Class 10 PR protein, partial (92%)	TC109466		603.452	145.897	22.999	36.4619	31.5755	37.7418		P	P	P	P	P	P		257.45	305.883	35.2597	3.2542	0.276798	0	7.30152
Mtr.37358.1.S1_s_at	TC100504 /FEA=mRNA /DEF=weakly similar to UP|C72D_ARATH (P58050) Cytochrome P450 71B13 , partial (33%)	TC100504		162.553	8.16366	8.07112	9.95408	6.64614	7.62854		P	P	P	P	A	P		59.5961	89.1637	8.07625	1.69881	0.373636	0	7.37917
Mtr.10319.1.S1_at	TC106355 /FEA=mRNA /DEF=similar to UP|Q8L6K8 (Q8L6K8) Pprg2 protein, complete	TC106355		2563.44	248.654	57.1825	47.1002	49.0261	288.231		P	P	P	P	P	P		956.425	1395	128.119	138.664	0.363976	4.34705e-25	7.46513
Mtr.34175.1.S1_at	BQ140073 /FEA=mRNA /DEF=similar to UP|Q9XFL6 (Q9XFL6) Peroxidase 5, partial (23%)	BQ140073		130.924	8.47899	7.1968	5.75041	7.17307	6.63641		P	P	A	A	A	A		48.8665	71.0665	6.51996	0.718439	0.36037	0	7.49491
Mtr.23616.1.S1_at	1684.m00041 /FEA=mRNA /DEF=AC146784.21 91473 89262 mth2-172c4 weakly similar to UP|Q9M6E0 (Q9M6E0) DNA-binding protein 4 (Fragment)	1684.m00041		204.454	24.5953	16.632	11.7004	7.18761	12.933		P	P	A	A	A	P		81.8939	106.215	10.607	3.02474	0.309842	0	7.72073
Mtr.37356.1.S1_at	TC100502 /FEA=mRNA /DEF=weakly similar to UP|C72P_ARATH (Q9LTL2) Cytochrome P450 71B25 , partial (34%)	TC100502		150.088	9.95396	8.45447	7.78765	7.69761	6.31566		P	A	P	P	A	A		56.1656	81.343	7.26697	0.825093	0.356594	0	7.72889
Mtr.41856.1.S1_at	TC110252 /FEA=mRNA /DEF=similar to UP|O64911 (O64911) Glucose-6-phosphate/phosphate-translocator precursor (Fragment), partial (21%)	TC110252		39.5198	97.2589	6.15211	6.00407	5.96225	6.00407		P	P	A	P	P	A		47.6436	46.0935	5.99013	0.0241431	0.192588	0	7.95368
Mtr.15678.1.S1_s_at	IMGAG|797.m00001 /FEA=mRNA /DEF=Aldo/keto reductase AC126012.22.11 8930 10064 mth2-27p4 01/13/05	IMGAG|797.m00001		86.9456	42.6527	11.5729	6.73194	4.66658	5.36404		P	M	P	A	P	P		47.057	37.8789	5.58752	1.05066	0.130916	0	8.42181
Mtr.42141.1.S1_s_at	TC110836 /FEA=mRNA /DEF=similar to UP|Q7XYR7 (Q7XYR7) Class III peroxidase, partial (48%)	TC110836		470.397	98.7151	22.7894	23.6778	17.7103	26.3465		P	P	P	P	P	P		197.301	239.536	22.5782	4.42188	0.275138	0	8.73854
Mtr.37542.1.S1_at	TC100885 /FEA=mRNA /DEF=similar to UP|Q9ZNZ5 (Q9ZNZ5) Peroxidase precursor (Fragment) , partial (87%)	TC100885		45.562	80.3568	25.1031	3.96656	4.93569	8.35778		P	P	P	A	A	P		50.3407	27.9351	5.75334	2.30697	0.0511031	1.10004e-245	8.74981
Mtr.37609.1.S1_s_at	TC101042 /FEA=mRNA /DEF=	TC101042		391.231	177.094	39.2308	22.3128	12.2586	34.8622		P	P	P	P	P	P		202.518	177.372	23.1446	11.3247	0.155371	1.07355e-165	8.75015
Mtr.47151.1.S1_at	1695.m00045 /FEA=mRNA /DEF=AC147472.15 118222 120283 mth2-24n18 weakly similar to UP|O24261 (O24261) Glutathione S-transferase	1695.m00045		2526.68	580.468	293.494	99.8973	155.663	127.423		P	P	P	P	P	P		1133.55	1214.99	127.661	27.8838	0.224989	0	8.87935
Mtr.19679.1.S1_s_at	IMGAG|1190.m00015 /FEA=mRNA /DEF=Phospholipase/Carboxylesterase AC148176.11.141 80229 84331 mth2-3j15 01/13/05	IMGAG|1190.m00015		164.257	316.01	33.7215	17.7856	11.6623	27.7607		P	P	P	P	A	P		171.33	141.277	19.0695	8.12563	0.13583	4.51806e-231	8.98447
Mtr.46864.1.S1_at	1721.m00033 /FEA=mRNA /DEF=AC149580.15 64290 68093 mth2-123f14 similar to UP|LOX1_LENCU (P38414) Lipoxygenase (EC 1.13.11.12)	1721.m00033		134.077	26.1243	5.57689	5.49011	5.88997	6.18264		P	P	A	A	A	A		55.2593	69.0267	5.85424	0.347644	0.282854	0	9.43919
Mtr.20386.1.S1_s_at	IMGAG|1109.m00030 /FEA=mRNA /DEF=Hemopexin; D-tyrosyl-tRNA(Tyr) deacylase AC146590.23.301 124881 120228 mth2-145p10 01/13/05	IMGAG|1109.m00030		615.542	29.1046	5.80663	4.08561	13.7034	50.4957		P	P	P	A	P	P		216.818	345.502	22.7616	24.4951	0.3868	7.52718e-43	9.5256
Mtr.31215.1.S1_s_at	AJ499431 /FEA=mRNA /DEF=	AJ499431		641.738	80.628	14.3153	11.3048	32.1509	31.9319		P	P	P	A	P	P		245.561	344.698	25.1292	11.9728	0.330397	3.80861e-223	9.77191
Mtr.40028.1.S1_at	TC106349 /FEA=mRNA /DEF=similar to UP|CHIX_PEA (P36907) Endochitinase precursor , partial (97%)	TC106349		259.401	22.8397	10.3496	11.5124	10.1206	7.93099		P	P	P	P	P	A		97.53	140.323	9.85467	1.80546	0.340078	0	9.89683
Mtr.46868.1.S1_s_at	1721.m00028 /FEA=mRNA /DEF=AC149580.15 36711 40336 mth2-123f14 similar to UP|Q43817 (Q43817) Lipoxygenase (EC 1.13.11.12)	1721.m00028		204.69	18.3544	5.7244	5.57965	8.52236	7.76147		P	P	P	P	P	P		76.2564	111.406	7.28783	1.52746	0.344025	0	10.4635
Mtr.37608.1.S1_at	TC101041 /FEA=mRNA /DEF=	TC101041		230.527	97.2882	26.3909	7.2036	6.53259	18.9836		P	P	P	P	P	P		118.069	103.642	10.9066	7.00292	0.148504	8.57418e-155	10.8254
Mtr.13054.1.S1_at	TC96794 /FEA=mRNA /DEF=weakly similar to UP|Q9LSV3 (Q9LSV3) Wall-associated kinase-like protein, partial (10%)	TC96794		331.41	114.23	12.8119	12.3575	14.0053	15.6733		P	M	A	A	P	P		152.817	162.767	14.0121	1.65791	0.213733	0	10.9061
Mtr.7638.1.S1_at	AJ548244 /FEA=mRNA /DEF=similar to UP|Q6S9W0 (Q6S9W0) Endo-1,3-beta-glucanase, partial (54%)	AJ548244		238.268	16.485	7.23892	6.22941	7.1551	7.88344		P	P	A	A	P	A		87.3305	130.797	7.08932	0.828978	0.347877	0	12.3186
Mtr.42933.1.S1_x_at	TC94143 /FEA=mRNA /DEF=similar to UP|NLTP_CICAR (O23758) Nonspecific lipid-transfer protein precursor (LTP), complete	TC94143		1110.61	295.286	28.1386	47.0984	16.8045	44.836		P	P	P	A	P	P		478.012	563.895	36.2463	16.875	0.246506	0	13.1879
Msa.3171.1.S1_at	iMsa.3171 /TID=Msa.3171.1 /CNT=1 /FEA=mRNA /TIER=ConsEnd /STK=0 /NOTE=sequence(s) not in UniGene /DEF=	TC577		424.342	22.6319	12.5527	10.2859	11.9075	12.5415		P	P	A	P	A	A		153.176	234.891	11.5783	1.16326	0.355381	0	13.2295
Mtr.8869.1.S1_at	TC101649 /FEA=mRNA /DEF=weakly similar to UP|Q6XBF8 (Q6XBF8) CDR1, partial (35%)	TC101649		59.2306	358.208	11.1392	9.53687	10.7126	9.79855		P	P	A	A	A	A		142.859	188.041	10.016	0.617309	0.288247	0	14.2631
Mtr.9308.1.S1_at	TC102988 /FEA=mRNA /DEF=similar to UP|Q43589 (Q43589) PAR-1c protein, partial (90%)	TC102988		261.331	90.8702	9.07876	5.65633	8.65557	8.99589		P	P	P	A	P	P		120.427	128.697	7.76926	1.83775	0.204099	0	15.5004
Mtr.7996.1.S1_at	BI270272 /FEA=mRNA /DEF=similar to UP|O80688 (O80688) F8K4.1 protein, partial (17%)	BI270272		247.839	527.858	12.7839	15.3287	15.3466	13.5171		P	P	P	P	A	P		262.827	257.864	14.7308	1.05116	0.170957	0	17.842
Mtr.6757.1.S1_at	CX523630 /FEA=mRNA /DEF=similar to GB|AAM12886.1|20149274|AF494393 thaumatine-like protein {Malus x domestica;} , partial (84%)	CX523630		914.397	97.3335	16.4729	19.1235	21.9152	14.9538		P	P	A	A	P	A		342.735	496.723	18.6641	3.50338	0.321649	0	18.3633
Mtr.8572.1.S1_at	TC100682 /FEA=mRNA /DEF=similar to GB|AAC36740.1|3643249|AF090143 thaumatin-like protein precursor Mdtl1 {Malus x domestica;} , partial (89%)	TC100682		11197.1	1232.86	218.647	269.397	245.015	152.854		P	P	P	P	P	P		4216.19	6066.84	222.422	61.4689	0.317862	0	18.9558
Mtr.49787.1.S1_s_at	IMGAG|1093.m00002 /FEA=mRNA /DEF=Glycosyl hydrolases family 17 AC146562.17.11 5294 6488 mth2-14d10 01/13/05	IMGAG|1093.m00002		726.745	41.4363	8.79414	18.3466	13.1885	7.26791		P	P	P	P	P	A		258.992	405.415	12.9343	5.54372	0.352506	0	20.0236
Mtr.43009.1.S1_s_at	TC94324 /FEA=mRNA /DEF=UP|Q6WNR0 (Q6WNR0) Isoflavone 2'-hydroxylase, complete	TC94324		415.987	40.6411	10.852	6.57269	8.39194	8.27704		P	M	P	A	P	P		155.827	225.797	7.74722	1.01879	0.319447	0	20.1139
Mtr.42876.1.S1_at	TC94004 /FEA=mRNA /DEF=homologue to UP|Q9M7D9 (Q9M7D9) Pathogenesis-related protein 4A, partial (97%)	TC94004		5452.15	355.29	53.4841	163.404	44.6042	37.9842		P	M	P	P	P	P		1953.64	3033.55	81.9976	70.578	0.345549	0	23.8256
Msa.1765.1.S1_at	iMsa.1765 /TID=Msa.1765.1 /CNT=1 /FEA=mRNA /TIER=ConsEnd /STK=0 /NOTE=sequence(s) not in UniGene /DEF=	TC633		2359.05	200.157	34.6669	43.8006	41.8721	21.1793		P	P	P	P	P	P		864.625	1296.85	35.6174	12.5408	0.330323	0	24.2754
Msa.2848.1.S1_at	iMsa.2848 /TID=Msa.2848.1 /CNT=1 /FEA=mRNA /TIER=ConsEnd /STK=0 /NOTE=sequence(s) not in UniGene /DEF=	gi|50321069|gb|CO516195.1|CO516195		1732.79	60.4278	20.7613	23.0677	22.0704	28.7091		P	P	A	P	A	A		604.661	977.194	24.6157	3.57987	0.362002	0	24.564
Msa.3006.1.S1_at	iMsa.3006 /TID=Msa.3006.1 /CNT=1 /FEA=mRNA /TIER=ConsEnd /STK=0 /NOTE=sequence(s) not in UniGene /DEF=	TC366		2807.76	133.814	20.2928	80.9144	18.4553	10.0685		P	P	P	P	P	P		987.289	1577.6	36.4794	38.7097	0.355594	0	27.0643
Msa.1009.1.S1_at	iMsa.1009 /TID=Msa.1009.1 /CNT=1 /FEA=mRNA /TIER=ConsEnd /STK=0 /NOTE=sequence(s) not in UniGene /DEF=	gi|50316609|gb|CO511735.1|CO511735		3964.34	161.365	56.1407	52.8119	51.1297	40.5212		P	P	P	P	P	P		1393.95	2226.65	48.1543	6.66374	0.354253	0	28.9476
Mtr.12525.1.S1_at	TC95083 /FEA=mRNA /DEF=similar to UP|Q9XGB4 (Q9XGB4) Chitinase, complete	TC95083		3057.02	97.6713	27.3323	33.8808	25.4671	19.8069		P	P	P	P	P	P		1060.68	1729.24	26.3849	7.08169	0.358739	0	40.2001
Mtr.8977.1.S1_at	TC101996 /FEA=mRNA /DEF=weakly similar to UP|O81888 (O81888) Pathogenesis-related protein 1, 19.3K (AT4g33720/T16L1_210) (AT4g33720), partial (85%)	TC101996		1677.31	46.0565	7.02922	6.62744	8.14395	6.69981		M	A	A	A	A	A		576.799	953.271	7.15707	0.855435	0.359131	0	80.5915

## Sheet: Table S2
Table S2 List of down- and up-regulated genes ⁄ probe sets in the plp mutant at ZT18
Probesets	Target Description	Representative Public ID		Mutant-1	Mutant-2	Mutant-3	Wild-type-1	Wild-type-2	Wild-type-3		Mutant-1	Mutant-2	Mutant-3	Wild-type-1	Wild-type-2	Wild-type-3		Ave Mutant	SD Mutant	Ave wild-type	SD Wild-type	Pts	Pta	Ratio (Mutant/Wild-type)
Mtr.44328.1.S1_at	TC97140 /FEA=mRNA /DEF=similar to UP|Q8L9P8 (Q8L9P8) RALF, partial (72%)	TC97140		1929.14	10.452	8.07302	1211.41	1146.88	1619.8		P	A	A	P	P	P		9.26251	1.68219	1326.03	256.451	0.00626692	0	0.00698512
Mtr.29551.1.S1_at	TC108068 /FEA=mRNA /DEF=	TC108068		1602.81	48.3055	86.6313	3256.69	2859.34	2976.97		P	P	P	P	P	P		67.4684	27.1005	3031	204.109	0.000299428	0	0.0222594
Mtr.43937.1.S1_at	TC96355 /FEA=mRNA /DEF=similar to UP|Q8W4S2 (Q8W4S2) At1g60590/F8A5_12, partial (82%)	TC96355		276.582	18.9037	12.1538	376.702	230.707	302.122		P	P	P	P	P	P		15.5288	4.77293	303.177	73.0029	0.0132429	0	0.0512202
Mtr.1902.1.S1_at	BE316484 /FEA=mRNA /DEF=	BE316484		157.637	9.07987	8.16873	158.692	156.001	184.862		P	P	P	P	P	P		8.6243	0.644271	166.518	15.9432	0.000922418	0	0.0517919
Mtr.31710.1.S1_at	AL376379 /FEA=mRNA /DEF=homologue to UP|Q94KI6 (Q94KI6) Polygalacturonase (Fragment), partial (43%)	AL376379		111.462	4.58343	3.51246	96.8961	53.6886	80.3518		P	A	A	P	P	P		4.04795	0.757295	76.9788	21.8004	0.0206507	0	0.0525852
Mtr.37214.1.S1_at	TC100143 /FEA=mRNA /DEF=similar to UP|Q84LB4 (Q84LB4) Cold acclimation protein COR413-PM1, partial (75%)	TC100143		1018.2	38.9658	61.2771	1100.36	852.6	860.849		P	P	P	P	P	P		50.1214	15.7764	937.935	140.722	0.00349322	0	0.0534381
Mtr.25573.1.S1_s_at	1429.m00062 /FEA=mRNA /DEF=AC137995.31 130853 129002 mth2-11j1 similar to TIGR_Ath1|At2g05790-GOpep .1 68409.m00557 glycosyl hydrolase family 17 similar to elicitor inducible, complete	1429.m00062		299.708	16.2383	10.7949	273.157	214.447	269.263		P	P	A	P	P	P		13.5166	3.84904	252.289	32.8301	0.00230993	0	0.0535758
Mtr.35122.1.S1_at	CX533517 /FEA=mRNA /DEF=	CX533517		164.367	18.3566	20.8025	327.647	428.728	271.939		P	P	P	P	P	P		19.5796	1.72953	342.771	79.4815	0.0121041	0	0.0571214
Mtr.34753.1.S1_s_at	CX523250 /FEA=mRNA /DEF=homologue to UP|Q9VZ32 (Q9VZ32) CG11126-PA, partial (6%)	CX523250		92.6638	9.59467	5.33507	149.475	103.298	122.453		P	A	A	P	P	P		7.46487	3.01199	125.075	23.2002	0.00657797	0	0.0596831
Msa.1208.1.S1_at	iMsa.1208 /TID=Msa.1208.1 /CNT=1 /FEA=mRNA /TIER=ConsEnd /STK=0 /NOTE=sequence(s) not in UniGene /DEF=	gi|50318454|gb|CO513580.1|CO513580		539.517	56.0639	32.4361	728.12	646.904	765.441		P	P	P	P	P	P		44.25	16.7074	713.488	60.6077	0.000705262	0	0.0620193
Mtr.13033.1.S1_at	TC96721 /FEA=mRNA /DEF=similar to GB|AAM19981.1|20466119|AY098971 AT5g44130/MLN1_5 {Arabidopsis thaliana;} , partial (50%)	TC96721		7854.91	188.041	167.481	2309.9	4268.42	1958.23		P	P	P	P	P	P		177.761	14.5386	2845.52	1244.75	0.0637731	0	0.0624706
Mtr.38822.1.S1_at	TC103605 /FEA=mRNA /DEF=similar to UP|Q8LF90 (Q8LF90) RNA recognition motif-containing protein SEB-4, partial (44%)	TC103605		172.481	5.31703	5.62977	73.1731	91.1726	97.4806		P	A	A	P	P	P		5.4734	0.221141	87.2755	12.6137	0.00319605	0	0.062714
Msa.2535.1.S1_at	iMsa.2535 /TID=Msa.2535.1 /CNT=1 /FEA=mRNA /TIER=ConsEnd /STK=0 /NOTE=sequence(s) not in UniGene /DEF=	gi|20381711|gb|AJ410108.1|AJ410108		6006.2	190.169	180.873	2269.68	3657.02	1968.51		P	P	P	P	P	P		185.521	6.57384	2631.74	900.601	0.0356386	0	0.0704937
Mtr.43781.1.S1_at	TC96045 /FEA=mRNA /DEF=weakly similar to UP|Q9FMU9 (Q9FMU9) Similarity to ATFP3, partial (54%)	TC96045		2345.46	239.696	139.333	2694.14	2346.07	2994.2		P	P	P	P	P	P		189.515	70.9676	2678.14	324.358	0.00202425	0	0.0707636
Mtr.38909.1.S1_at	TC103804 /FEA=mRNA /DEF=GB|AAM13052.1|20260308|AY093053 pelota-like protein {Arabidopsis thaliana;} , partial (6%)	TC103804		264.494	17.0098	20.5197	225.298	241.112	305.799		P	P	P	P	P	P		18.7648	2.48186	257.403	42.6515	0.00491052	0	0.0729004
Mtr.13646.1.S1_at	TC98658 /FEA=mRNA /DEF=similar to UP|Q6NLD7 (Q6NLD7) At1g64640, partial (50%)	TC98658		119.134	8.24369	7.34167	76.6524	76.4565	134.842		P	P	P	P	P	P		7.79268	0.637822	95.9835	33.6523	0.0390389	0	0.0811877
Mtr.50393.1.S1_s_at	IMGAG|972.m00001 /FEA=mRNA /DEF=bZIP transcription factor, bZIP_1; Eukaryotic transcription factor, DNA-binding; Basic-leucine zipper (bZIP) transcription factor AC140034.14.11 6551 4628 mth2-17g19 01/13/05	IMGAG|972.m00001		149.178	10.4972	12.3078	109.252	137.817	171.763		P	A	A	P	P	P		11.4025	1.28026	139.611	31.2943	0.0118642	0	0.0816733
Mtr.10342.1.S1_at	TC106421 /FEA=mRNA /DEF=similar to UP|XTH8_ARATH (Q8L9A9) Probable xyloglucan endotransglucosylase/hydrolase protein 8 precursor (At-XTH8) (XTH-8) , partial (91%)	TC106421		647.397	47.8271	56.3007	491.14	452.57	829.948		P	P	P	P	P	P		52.0639	5.99173	591.219	207.642	0.0399707	0	0.0880618
Mtr.4281.1.S1_at	AA660501 /FEA=mRNA /DEF=weakly similar to GB|BAB01763.1|9280308|AP000603 beta-1,3-glucanase-like protein {Arabidopsis thaliana;} , partial (14%)	AA660501		187.574	18.6858	12.8824	186.314	159.411	171.937		P	P	P	P	P	P		15.7841	4.10366	172.554	13.4619	0.000609564	0	0.0914734
Mtr.20627.1.S1_x_at	IMGAG|1118.m00012 /FEA=mRNA /DEF=Auxin responsive SAUR protein AC146705.11.121 30892 31170 mth2-101f3 01/13/05	IMGAG|1118.m00012		153.811	23.5723	26.9402	278.064	219.422	309.909		P	P	P	P	P	P		25.2563	2.38146	269.131	45.9002	0.00569373	0	0.0938437
Mtr.699.1.S1_at	1470.m00061 /FEA=mRNA /DEF=AC149578.15 50466 50747 mth2-94f23 similar to UP|ARG7_PHAAU (P32295) Indole-3-acetic acid induced protein ARG7	1470.m00061		568.064	82.9986	65.5731	903.893	660.521	762.605		P	P	P	P	P	P		74.2859	12.3217	775.673	122.211	0.004586	0	0.0957696
Mtr.20619.1.S1_x_at	IMGAG|1118.m00005 /FEA=mRNA /DEF=Auxin responsive SAUR protein AC146705.11.51 19577 19855 mth2-101f3 01/13/05	IMGAG|1118.m00005		433.237	70.1367	69.5176	818.397	566.788	774.937		P	P	P	P	P	P		69.8272	0.43778	720.041	134.488	0.00743845	0	0.0969767
Mtr.12878.1.S1_at	TC96274 /FEA=mRNA /DEF=similar to GB|AAM65914.1|21593996|AY088375 nucleoid DNA-binding-like protein {Arabidopsis thaliana;} , partial (47%)	TC96274		278.815	8.26309	7.97456	49.6161	72.2649	125.239		P	A	A	P	P	P		8.11883	0.204024	82.3735	38.8119	0.0827229	0	0.0985612
Mtr.32738.1.S1_s_at	BE319901 /FEA=mRNA /DEF=similar to UP|Q6XGZ9 (Q6XGZ9) Myo-inositol oxygenase, partial (35%)	BE319901		464.079	64.1754	19.5449	628.907	326.719	309.074		P	P	P	P	P	P		41.8602	31.5585	421.567	179.779	0.0671775	6.29586e-65	0.0992967
Mtr.51724.1.S1_at	IMGAG|902.m00012 /FEA=mRNA /DEF=Gibberellin regulated protein AC137065.26.121 70715 71502 mth2-29h7 01/13/05	IMGAG|902.m00012		10.5139	11.4015	10.0971	170.216	138.941	12.2586		A	A	A	P	P	A		10.7493	0.922378	107.139	83.6433	0.219818	0	0.100331
Mtr.24226.1.S1_s_at	1724.m00033 /FEA=mRNA /DEF=AC149636.6 7701 9760 mth2-180a12 weakly similar to UP|O65678 (O65678) Hypothetical protein T4L20.110 (Hypothetical protein AT4g34530)	1724.m00033		3500.86	389	442.89	3884.63	3572.66	4714.71		P	P	P	P	P	P		415.945	38.1065	4057.33	590.291	0.00370598	0	0.102517
Mtr.19134.1.S1_at	IMGAG|1067.m00013 /FEA=mRNA /DEF=Protein of unknown function DUF706 AC144766.18.131 58794 60763 mth2-17c2 01/13/05	IMGAG|1067.m00013		280.189	47.8418	18.5237	494.744	233.774	219.283		P	P	P	P	P	P		33.1828	20.731	315.934	155.024	0.0928162	6.71014e-83	0.105031
Mtr.20620.1.S1_x_at	IMGAG|1118.m00006 /FEA=mRNA /DEF=Auxin responsive SAUR protein AC146705.11.61 21433 21155 mth2-101f3 01/13/05	IMGAG|1118.m00006		31.4849	6.30167	9.97968	82.9899	69.7298	75.2875		P	P	P	P	P	P		8.14068	2.60074	76.0024	6.65888	0.000943724	0	0.107111
Mtr.13664.1.S1_s_at	TC98722 /FEA=mRNA /DEF=similar to UP|O15912 (O15912) Random slug cDNA21 protein (Fragment), partial (3%)	TC98722		686.409	81.2321	103.719	899.848	704.757	898.537		P	P	M	P	P	P		92.4756	15.9007	834.381	112.259	0.0030687	0	0.110831
Mtr.20626.1.S1_s_at	IMGAG|1118.m00011 /FEA=mRNA /DEF=Auxin responsive SAUR protein AC146705.11.111 28331 28609 mth2-101f3 01/13/05	IMGAG|1118.m00011		98.1645	14.5531	17.8225	165.379	134.757	129.42		P	P	M	P	P	P		16.1878	2.31181	143.185	19.4042	0.0031435	0	0.113055
Mtr.697.1.S1_at	1470.m00058 /FEA=mRNA /DEF=AC149578.15 45122 44847 mth2-94f23 similar to UP|AXA5_SOYBN (P33079) Auxin-induced protein 10A5	1470.m00058		108.492	25.9812	16.9487	193.951	176.938	187.318		P	P	P	P	P	P		21.465	6.38694	186.069	8.57534	0.000185124	0	0.11536
Mtr.28068.1.S1_at	BG580529 /FEA=mRNA /DEF=similar to UP|Q9SFZ0 (Q9SFZ0) T22C5.14, partial (34%)	BG580529		477.657	65.4375	44.9047	430.573	395.157	605.251		P	P	P	P	P	P		55.1711	14.5189	476.994	112.477	0.0153023	0	0.115664
Mtr.705.1.S1_x_at	1470.m00077 /FEA=mRNA /DEF=AC149578.15 93029 93289 mth2-94f23 similar to UP|AX10_SOYBN (P33080) Auxin-induced protein X10A	1470.m00077		63.8833	7.43555	7.39	65.6181	72.0819	50.4812		P	A	P	P	P	P		7.41277	0.0322108	62.7271	11.0868	0.00680187	0	0.118175
Mtr.25841.1.S1_at	1461.m00047 /FEA=mRNA /DEF=AC148995.2 90247 91569 mth2-49l23 similar to UP|Q84XC6 (Q84XC6) Plasma intrinsic protein 2,2	1461.m00047		9035.98	876.553	709.996	6190.33	7354.13	6567.42		P	P	P	P	P	P		793.275	117.774	6703.96	593.795	0.000934071	0	0.118329
Msa.1271.1.S1_at	iMsa.1271 /TID=Msa.1271.1 /CNT=1 /FEA=mRNA /TIER=ConsEnd /STK=0 /NOTE=sequence(s) not in UniGene /DEF=	gi|50319111|gb|CO514237.1|CO514237		234.976	21.104	26.0636	160.231	144.602	285.758		P	P	P	P	P	P		23.5838	3.50696	196.864	77.3804	0.057539	0	0.119797
Mtr.11240.1.S1_at	TC109324 /FEA=mRNA /DEF=similar to UP|Q9W9G4 (Q9W9G4) DR2R protein (DR2 protein), partial (4%)	TC109324		166.929	15.0956	13.6658	106.44	97.1749	156.447		P	P	P	P	P	P		14.3807	1.011	120.021	31.8844	0.0211906	0	0.119819
Mtr.24683.1.S1_s_at	1759.m00024 /FEA=mRNA /DEF=AC152347.11 13833 12643 mth2-28c12	1759.m00024		143.466	31.854	32.5349	251.231	216.467	328.567		P	P	P	P	P	P		32.1945	0.481466	265.421	57.3815	0.0121153	0	0.121296
Mtr.29987.1.S1_at	AW775057 /FEA=mRNA /DEF=weakly similar to GB|BAB01733.1|11994303|AB026648 serine/threonine protein kinase-like protein {Arabidopsis thaliana;} , partial (17%)	AW775057		806.498	107.922	80.9721	766.027	701.196	864.855		P	P	P	P	P	P		94.4473	19.0568	777.359	82.4158	0.00162124	0	0.121498
Mtr.13070.1.S1_at	TC96855 /FEA=mRNA /DEF=similar to UP|Q6NMQ7 (Q6NMQ7) At1g74670, partial (68%)	TC96855		744.76	91.3319	102.255	647.949	727.216	894.463		P	A	A	P	A	P		96.7937	7.72413	756.543	125.846	0.00592084	0	0.127942
Mtr.38270.1.S1_at	TC102419 /FEA=mRNA /DEF=weakly similar to UP|Q9FMW4 (Q9FMW4) Similarity to ABA-responsive protein, partial (58%)	TC102419		63.1184	8.42918	16.4122	89.345	79.4493	115.166		P	A	P	P	P	M		12.4207	5.64487	94.6534	18.4404	0.00996866	2.64686e-94	0.131223
Mtr.1427.1.S1_at	AL376380 /FEA=mRNA /DEF=	AL376380		209.184	23.8975	13.1513	167.538	114.385	141.254		P	P	P	P	P	P		18.5244	7.59875	141.059	26.5773	0.00900409	4.09136e-115	0.131324
Mtr.18031.1.S1_at	IMGAG|937.m00005 /FEA=mRNA /DEF=hypothetical protein AC138131.16.41 30894 32084 mth2-21h11 01/13/05	IMGAG|937.m00005		23.2964	3.96649	6.10592	38.2487	26.5064	49.0649		P	P	M	P	P	P		5.0362	1.5128	37.94	11.2824	0.0300155	9.4604e-208	0.132741
Mtr.12266.1.S1_at	TC94171 /FEA=mRNA /DEF=similar to UP|Q9FXL4 (Q9FXL4) Elicitor inducible beta-1,3-glucanase NtEIG-E76, partial (31%)	TC94171		23.3634	6.84921	5.67746	82.5152	23.0545	34.9899		M	P	P	P	P	P		6.26333	0.828557	46.8532	31.4555	0.181894	0	0.13368
Mtr.9658.1.S1_at	TC103995 /FEA=mRNA /DEF=	TC103995		57.5265	8.56834	9.4126	61.3519	61.2417	78.2364		P	P	P	P	P	P		8.99047	0.596988	66.9433	9.78022	0.00416247	0	0.1343
Mtr.32430.1.S1_s_at	AW691318 /FEA=mRNA /DEF=similar to UP|Q9LFZ6 (Q9LFZ6) F20N2.15, partial (6%)	AW691318		162.036	37.7651	26.3159	302.26	220.049	190.633		P	P	P	P	P	P		32.0405	8.09584	237.647	57.8565	0.0177591	1.70685e-282	0.134824
Mtr.41806.1.S1_at	TC110160 /FEA=mRNA /DEF=	TC110160		374.973	52.5335	57.0902	469.722	382.194	352.953		P	P	M	P	P	P		54.8118	3.22209	401.623	60.7607	0.00463439	0	0.136476
Mtr.39853.1.S1_at	TC105889 /FEA=mRNA /DEF=weakly similar to UP|O65157 (O65157) Basic PR-1 protein precursor (Pathogenesis-related protein PR-1), partial (68%)	TC105889		884.33	48.6676	88.4281	415.914	428.883	646.337		P	P	P	P	P	P		68.5479	28.1149	497.045	129.454	0.0219038	4.86943e-103	0.137911
Mtr.14486.1.S1_at	IMGAG|1118.m00004 /FEA=mRNA /DEF=Auxin responsive SAUR protein AC146705.11.41 18040 17762 mth2-101f3 01/13/05	IMGAG|1118.m00004		46.8088	11.6315	11.1433	83.1244	79.3286	82.7414		P	P	P	P	P	P		11.3874	0.34522	81.7314	2.08972	2.4389e-05	0	0.139327
Mtr.17812.1.S1_at	IMGAG|925.m00026 /FEA=mRNA /DEF=Cystinosin/ERS1p repeat AC137839.19.261 134672 129693 mth2-34j11 01/13/05	IMGAG|925.m00026		75.1691	13.0888	15.8502	124.575	83.6163	98.2755		P	A	A	P	P	P		14.4695	1.95259	102.156	20.7533	0.0109414	0	0.141642
Mtr.18441.1.S1_s_at	IMGAG|952.m00008 /FEA=mRNA /DEF=hypothetical protein AC139526.22.81 39649 38040 mth2-9b23 01/13/05	IMGAG|952.m00008		456.264	57.1891	46.7737	353.418	298.731	445.794		P	P	P	P	P	P		51.9814	7.36476	365.981	74.3322	0.0109553	0	0.142033
Mtr.19924.1.S1_x_at	IMGAG|1198.m00046 /FEA=mRNA /DEF=Auxin responsive SAUR protein AC148242.14.461 96616 96858 mth2-18f6 01/13/05	IMGAG|1198.m00046		29.3746	8.47359	5.69219	59.8762	46.6422	41.7659		P	P	A	P	P	P		7.08289	1.96674	49.4281	9.37108	0.0092866	1.26512e-203	0.143297
Mtr.11263.1.S1_at	TC109380 /FEA=mRNA /DEF=similar to GB|AAM19886.1|20453295|AY097370 At2g46330/F11C10.2 {Arabidopsis thaliana;} , partial (51%)	TC109380		3518.01	226.834	263.596	1600.25	1836.05	1615.29		P	P	P	P	P	P		245.215	25.9945	1683.87	132.012	0.000713894	0	0.145626
Mtr.19880.1.S1_at	IMGAG|1198.m00007 /FEA=mRNA /DEF=Auxin responsive SAUR protein AC148242.14.71 12178 11900 mth2-18f6 01/13/05	IMGAG|1198.m00007		27.6743	5.62013	5.84858	53.8116	34.2945	29.9735		P	M	P	P	P	P		5.73435	0.161535	39.3599	12.7007	0.0380391	0	0.14569
Mtr.33785.1.S1_at	BI268948 /FEA=mRNA /DEF=	BI268948		53.2114	11.8053	12.625	84.5639	91.3139	74.8739		P	P	P	P	P	P		12.2152	0.579557	83.5839	8.26372	0.00138552	0	0.146142
Mtr.35312.1.S1_at	CX542279 /FEA=mRNA /DEF=	CX542279		323.6	61.3936	25.8391	311.04	246.53	314.614		P	P	P	P	P	P		43.6163	25.1409	290.728	38.3184	0.00430803	0	0.150024
Mtr.32430.1.S1_at	AW691318 /FEA=mRNA /DEF=similar to UP|Q9LFZ6 (Q9LFZ6) F20N2.15, partial (6%)	AW691318		50.9165	10.579	8.71844	67.2504	66.5681	59.0557		P	P	P	A	P	P		9.64872	1.31562	64.2914	4.54709	0.00055163	0	0.150078
Mtr.9853.1.S1_at	TC104621 /FEA=mRNA /DEF=similar to UP|Q9LH41 (Q9LH41) Gb|AAF24946.1 (AT3g19540/T31J18_4), partial (18%)	TC104621		119.72	16.0387	10.7619	65.066	84.5516	117.755		P	P	A	P	P	P		13.4003	3.73126	89.1241	26.6403	0.0321139	3.76664e-181	0.150355
Mtr.9267.1.S1_at	TC102856 /FEA=mRNA /DEF=similar to PIR|JQ1674|JQ1674 protein kinase TMK1 , receptor type precursor - Arabidopsis thaliana {Arabidopsis thaliana;} , partial (38%)	TC102856		1255.05	204.999	131.576	1148.09	1100.43	1031.05		P	P	P	P	P	P		168.288	51.9176	1093.19	58.8539	0.000380919	0	0.153942
Mtr.2382.1.S1_at	BG588537 /FEA=mRNA /DEF=similar to UP|Q8HBC5 (Q8HBC5) NADH dehydrogenase subunit 2 (Fragment), partial (3%)	BG588537		118.564	9.36789	10.6417	56.7307	61.4806	73.0639		P	P	P	P	P	P		10.0048	0.900734	63.7584	8.40149	0.00335122	0	0.156917
Mtr.23146.1.S1_at	1655.m00027 /FEA=mRNA /DEF=AC144765.15 14221 12725 mth2-35o11 weakly similar to TIGR_Ath1|At4g37450-GOpep .1 68411.m04820 arabinogalactan-protein (AGP18) identical to, complete	1655.m00027		3534.29	244.731	195.231	1228.99	1557.9	1404.25		P	P	P	P	P	P		219.981	35.0018	1397.04	164.573	0.0024815	0	0.157461
Mtr.698.1.S1_x_at	1470.m00059 /FEA=mRNA /DEF=AC149578.15 46368 46649 mth2-94f23 similar to UP|AX6B_SOYBN (P33083) Auxin-induced protein 6B	1470.m00059		196.064	51.5173	45.8272	307.639	318.738	296.833		P	P	P	P	P	P		48.6723	4.02357	307.737	10.9528	7.58227e-05	0	0.158162
Mtr.42950.1.S1_at	TC94181 /FEA=mRNA /DEF=similar to GB|AAM66074.1|21595125|AY088542 endosperm-specific protein-like protein {Arabidopsis thaliana;} , partial (83%)	TC94181		4387.16	532.429	558.556	3068.91	2777.13	4425.12		P	P	P	P	P	P		545.493	18.4741	3423.72	879.427	0.0218894	0	0.159327
Mtr.575.1.S1_at	1451.m00055 /FEA=mRNA /DEF=AC147482.2 114349 108278 mth2-93e11 weakly similar to TIGR_Ath1|At5g15350-GOpep .1 68412.m01660 plastocyanin-like domain containing protein contains, partial (93%)	1451.m00055		1271.76	179.138	109.849	911.235	849.299	951.954		P	P	P	P	P	P		144.493	48.9946	904.162	51.6915	0.000495263	0	0.159809
Msa.937.1.S1_at	iMsa.937 /TID=Msa.937.1 /CNT=1 /FEA=mRNA /TIER=ConsEnd /STK=0 /NOTE=sequence(s) not in UniGene /DEF=	gi|20381721|gb|AJ410118.1|AJ410118		4149.15	546.696	737.35	3912.06	3689.56	4409.91		P	P	P	P	P	P		642.023	134.813	4003.84	368.839	0.00129548	0	0.160352
Mtr.19928.1.S1_at	IMGAG|1198.m00052 /FEA=mRNA /DEF=Auxin responsive SAUR protein AC148242.14.521 107095 107376 mth2-18f6 01/13/05	IMGAG|1198.m00052		1042.26	204.79	120.192	1068.41	1030.67	877.042		P	P	P	P	P	P		162.491	59.8196	992.04	101.363	0.00204755	0	0.163795
Mtr.17868.1.S1_at	IMGAG|1018.m00012 /FEA=mRNA /DEF=Bet v I allergen AC143338.28.121 66125 65478 mth2-8d13 01/13/05	IMGAG|1018.m00012		952.761	193.71	186.488	981.796	1339.06	1115.98		P	P	P	P	P	P		190.099	5.10672	1145.61	180.467	0.00574312	0	0.165937
Mtr.41473.1.S1_at	TC109456 /FEA=mRNA /DEF=similar to PIR|T51355|T51355 membrane protein [imported] - Arabidopsis thaliana (fragment) {Arabidopsis thaliana;} , partial (27%)	TC109456		116.876	35.9916	27.0426	194.874	171.736	200.555		P	P	P	P	P	P		31.5171	6.32787	189.055	15.2653	0.00092136	0	0.166709
Mtr.4893.1.S1_at	AL388693 /FEA=mRNA /DEF=	AL388693		94.7189	11.0822	10.7812	73.3427	60.595	62.3973		P	P	P	P	P	P		10.9317	0.212797	65.445	6.89872	0.00179443	0	0.167036
Mtr.20624.1.S1_at	IMGAG|1118.m00009 /FEA=mRNA /DEF=Auxin responsive SAUR protein AC146705.11.91 25879 26193 mth2-101f3 01/13/05	IMGAG|1118.m00009		42.1766	11.7392	10.0937	83.5704	50.7564	61.5822		P	P	P	P	P	P		10.9165	1.16353	65.303	16.7205	0.0223192	0	0.167167
Mtr.24270.1.S1_s_at	1727.m00052 /FEA=mRNA /DEF=AC149639.12 87852 90011 mth2-154b23 weakly similar to UP|Q7XLY9 (Q7XLY9) OSJNBa0086O06.20 protein	1727.m00052		107.126	23.1197	14.9739	123.075	95.157	118.955		P	P	P	P	P	P		19.0468	5.75994	112.396	15.0707	0.00404373	0	0.169462
Mtr.15448.1.S1_at	IMGAG|787.m00008 /FEA=mRNA /DEF=Gibberellin regulated protein AC125479.16.71 37071 38314 mth2-7f11 01/13/05	IMGAG|787.m00008		4151.39	590.814	767.309	3710.67	3830.85	4452.27		P	P	P	P	P	P		679.062	124.801	3997.93	398.03	0.00164302	0	0.169853
Mtr.19918.1.S1_at	IMGAG|1198.m00045 /FEA=mRNA /DEF=Auxin responsive SAUR protein AC148242.14.451 94037 94312 mth2-18f6 01/13/05	IMGAG|1198.m00045		1064.43	223.324	127.185	1168.93	908.433	1015.88		P	P	P	P	P	P		175.254	67.9803	1031.08	130.914	0.00375107	0	0.169971
Mtr.42304.1.S1_at	TC111185 /FEA=mRNA /DEF=similar to GB|AAO63377.1|28950907|BT005313 At4g34530 {Arabidopsis thaliana;} , partial (7%)	TC111185		146.237	25.5055	28.3113	138.585	145.45	187.963		P	P	P	P	P	A		26.9084	1.98402	157.333	26.7477	0.00728891	0	0.171029
Mtr.9864.1.S1_at	TC104661 /FEA=mRNA /DEF=similar to PIR|T51355|T51355 membrane protein [imported] - Arabidopsis thaliana (fragment) {Arabidopsis thaliana;} , partial (37%)	TC104661		264.38	90.4714	44.2462	358.573	373.465	432.688		P	P	P	P	P	P		67.3588	32.6861	388.242	39.2047	0.0025041	0	0.173497
Mtr.12698.1.S1_at	TC95643 /FEA=mRNA /DEF=similar to UP|Q9ZQ71 (Q9ZQ71) Expressed protein (At2g03350), partial (98%)	TC95643		1636.31	265.612	184.373	1338.23	1321.38	1216.2		P	P	P	P	P	P		224.992	57.4442	1291.94	66.1275	0.000347741	0	0.174151
Mtr.19918.1.S1_x_at	IMGAG|1198.m00045 /FEA=mRNA /DEF=Auxin responsive SAUR protein AC148242.14.451 94037 94312 mth2-18f6 01/13/05	IMGAG|1198.m00045		1139.39	253.147	131.506	1143.65	994.097	1173.58		P	P	P	P	P	P		192.327	86.0131	1103.78	96.1562	0.00172248	0	0.174244
Mtr.43340.1.S1_at	TC95107 /FEA=mRNA /DEF=similar to UP|Q9SGR6 (Q9SGR6) T23E18.10, partial (96%)	TC95107		862.436	103.63	122.195	596.072	612.691	719.951		P	P	P	P	P	P		112.913	13.1274	642.905	67.2397	0.00185722	0	0.175629
Mtr.39090.1.S1_at	TC104169 /FEA=mRNA /DEF=	TC104169		535.671	91.9512	104.314	556.83	482.731	622.347		P	P	P	P	P	P		98.1326	8.74178	553.969	69.8518	0.0031737	0	0.177144
Mtr.43130.1.S1_s_at	TC94607 /FEA=mRNA /DEF=weakly similar to UP|XTH9_ARATH (Q8LDW9) Xyloglucan endotransglucosylase/hydrolase protein 9 precursor (At-XTH9) (XTH-9) , partial (11%)	TC94607		1590.05	139.843	145.544	777.254	701.659	901.642		P	P	P	P	P	P		142.694	4.03162	793.518	100.979	0.00325715	0	0.179824
Mtr.23280.1.S1_at	1664.m00029 /FEA=mRNA /DEF=AC145218.18 57066 58770 mth2-34l18 weakly similar to TAIR|gene:1005898688-GOpep .1 68411.m00401 xyloglucan endotransglycosylase, putative contains similarity to	1664.m00029		3700.87	407.13	349.988	2056.83	1885.83	2320.09		P	P	P	P	P	P		378.559	40.4054	2087.59	218.758	0.00190081	0	0.181338
Mtr.46039.1.S1_at	IMGAG|924.m00006 /FEA=mRNA /DEF=Lipolytic enzyme, G-D-S-L AC137837.3.61 23802 26398 mth2-30e7 01/13/05	IMGAG|924.m00006		3517.65	473.834	859.274	4092.84	3342.85	3589.93		P	P	P	P	P	P		666.554	272.548	3675.21	382.199	0.00252691	0	0.181365
Mtr.44174.1.S1_at	TC96834 /FEA=mRNA /DEF=	TC96834		364.939	99.6003	93.7152	415.651	425.35	754.33		P	P	P	P	P	P		96.6577	4.16138	531.777	192.798	0.05642	0	0.181764
Mtr.42731.1.S1_at	TC112277 /FEA=mRNA /DEF=	TC112277		55.3174	12.4781	10.4395	82.6768	47.6463	58.7813		P	P	P	P	P	P		11.4588	1.44152	63.0348	17.8984	0.0307367	0	0.181785
Mtr.19925.1.S1_x_at	IMGAG|1198.m00047 /FEA=mRNA /DEF=Auxin responsive SAUR protein AC148242.14.471 98471 98190 mth2-18f6 01/13/05	IMGAG|1198.m00047		34.5278	9.01885	7.71978	52.7999	41.5433	43.3678		P	P	A	P	P	P		8.36932	0.918582	45.9037	6.0416	0.00368053	0	0.182324
Mtr.25985.1.S1_at	1476.m00024 /FEA=mRNA /DEF=AC150207.2 16131 14178 mte1-29a5 homologue to UP|Q84L89 (Q84L89) L-asparaginase	1476.m00024		8152.11	1480.8	1664.02	8373.9	7902.69	9580.91		P	P	P	P	P	P		1572.41	129.554	8619.17	865.578	0.00166983	0	0.182432
Msa.1503.1.S1_at	iMsa.1503 /TID=Msa.1503.1 /CNT=1 /FEA=mRNA /TIER=ConsEnd /STK=0 /NOTE=sequence(s) not in UniGene /DEF=	gi|50321454|gb|CO516580.1|CO516580		4619.87	801.187	838.709	4349.12	4164.49	4895.95		P	P	P	P	P	P		819.948	26.5318	4469.85	380.382	0.00101528	0	0.18344
Mtr.49487.1.S1_at	IMGAG|757.m00021 /FEA=mRNA /DEF=Heavy metal transport/detoxification protein AC123596.13.211 78698 79825 mth1-17n5 01/13/05	IMGAG|757.m00021		8.08762	8.38067	10.3947	57.5613	79.6268	16.0487		A	P	A	P	P	P		9.38766	1.4241	51.0789	32.2809	0.181717	0	0.183787
Mtr.28699.1.S1_s_at	BI310616 /FEA=mRNA /DEF=similar to UP|Q8LB18 (Q8LB18) BHLH DNA-binding protein-like protein, partial (25%)	BI310616		30.1809	6.04903	3.91568	30.5897	23.2137	26.4562		P	M	A	P	P	P		4.98236	1.50851	26.7532	3.69695	0.0047432	0	0.186234
Msa.1236.1.S1_at	iMsa.1236 /TID=Msa.1236.1 /CNT=1 /FEA=mRNA /TIER=ConsEnd /STK=0 /NOTE=sequence(s) not in UniGene /DEF=	gi|50318773|gb|CO513899.1|CO513899		608.725	154.103	146.695	893.792	829.377	697.159		P	P	P	P	P	P		150.399	5.23803	806.776	100.246	0.00311365	0	0.18642
Mtr.34753.1.S1_at	CX523250 /FEA=mRNA /DEF=homologue to UP|Q9VZ32 (Q9VZ32) CG11126-PA, partial (6%)	CX523250		34.1377	6.20941	4.31308	39.5641	23.0378	21.5915		P	A	P	P	P	M		5.26125	1.34091	28.0645	9.9852	0.0554196	8.61251e-128	0.18747
Mtr.15139.1.S1_at	IMGAG|776.m00015 /FEA=mRNA /DEF=conserved hypothetical protein AC124969.12.151 44857 48844 mth2-15o15 01/13/05	IMGAG|776.m00015		117.205	22.2121	24.6181	107.83	121.796	143.173		P	P	P	P	P	P		23.4151	1.7013	124.267	17.8004	0.00475594	0	0.188427
Mtr.1107.1.S1_at	1524.m00034 /FEA=mRNA /DEF=AC141435.28 118406 116833 mth2-21i11 similar to UP|Q93XJ1 (Q93XJ1) Pectate lyase	1524.m00034		168.038	39.0262	58.0552	273.205	226.066	268.464		P	P	P	P	P	P		48.5407	13.4555	255.912	25.9555	0.00208888	0	0.189677
Mtr.37590.1.S1_s_at	TC100993 /FEA=mRNA /DEF=homologue to UP|Q84L80 (Q84L80) Expansin precursor, partial (89%)	TC100993		7945.06	2207.31	1750.55	9769.84	9277.36	12247		P	P	P	P	P	P		1978.93	322.979	10431.4	1591.52	0.00585813	0	0.189709
Mtr.11293.1.S1_at	TC109496 /FEA=mRNA /DEF=similar to UP|Q8GTD6 (Q8GTD6) Polygalacturonase inhibitor-like protein (Fragment), partial (43%)	TC109496		415.969	53.3697	77.1418	330.25	355.101	344.486		P	P	P	P	P	P		65.2557	16.8094	343.279	12.4698	0.000215591	0	0.190095
Mtr.12291.1.S1_s_at	TC94263 /FEA=mRNA /DEF=homologue to UP|Q6JA03 (Q6JA03) Proline dehydrogenase, partial (66%)	TC94263		924.378	196.452	162.91	917.915	903.137	1014.19		P	P	P	P	P	P		179.681	23.7177	945.081	60.3056	0.000492857	0	0.190123
Mtr.49768.1.S1_x_at	IMGAG|1198.m00050 /FEA=mRNA /DEF=Auxin responsive SAUR protein AC148242.14.501 104247 104522 mth2-18f6 01/13/05	IMGAG|1198.m00050		1326.1	290.467	169.647	1219.69	1193.2	1214.65		P	P	P	P	P	P		230.057	85.4323	1209.18	14.0684	0.000230306	0	0.190259
Mtr.10277.1.S1_at	TC106222 /FEA=mRNA /DEF=similar to UP|Q9J5T1 (Q9J5T1) Structural polyprotein (Fragment), partial (5%)	TC106222		176.907	25.1006	25.429	101.147	124.897	170.382		P	P	P	P	P	P		25.2648	0.232174	132.142	35.1811	0.0266634	0	0.191194
Msa.3052.1.S1_at	iMsa.3052 /TID=Msa.3052.1 /CNT=1 /FEA=mRNA /TIER=ConsEnd /STK=0 /NOTE=sequence(s) not in UniGene /DEF=	TC581		1538.62	122.186	176.547	965.753	765.731	609.403		P	P	P	P	P	P		149.366	38.439	780.296	178.621	0.0183789	3.39577e-119	0.191423
Msa.2738.1.S1_at	iMsa.2738 /TID=Msa.2738.1 /CNT=1 /FEA=mRNA /TIER=ConsEnd /STK=0 /NOTE=sequence(s) not in UniGene /DEF=	gi|50319035|gb|CO514161.1|CO514161		103.933	27.884	12.111	147.057	85.2195	77.881		P	P	A	P	P	P		19.9975	11.1532	103.386	37.9981	0.0633815	3.95051e-26	0.193426
Mtr.8532.1.S1_at	TC100524 /FEA=mRNA /DEF=homologue to UP|Q8L5G5 (Q8L5G5) Alpha-expansin 3, complete	TC100524		599.555	181.524	210.78	1228.9	799.031	1006.93		P	P	P	P	P	P		196.152	20.6874	1011.62	214.972	0.0147554	0	0.193899
Mtr.20625.1.S1_x_at	IMGAG|1118.m00010 /FEA=mRNA /DEF=Auxin responsive SAUR protein AC146705.11.101 27698 27420 mth2-101f3 01/13/05	IMGAG|1118.m00010		51.9806	18.6668	20.3285	121.149	85.6388	93.4677		P	P	P	P	P	P		19.4977	1.17504	100.085	18.6569	0.0102514	0	0.194811
Mtr.41592.1.S1_at	TC109691 /FEA=mRNA /DEF=similar to UP|Q6U7H9 (Q6U7H9) Pectate lyase, partial (83%)	TC109691		2161.33	528.064	503.272	3001.45	2538.29	2374.28		P	P	P	P	P	P		515.668	17.5303	2638.01	325.258	0.00314546	0	0.195476
Mtr.27878.1.S1_at	BF006345 /FEA=mRNA /DEF=weakly similar to UP|O49820 (O49820) Isoflavone reductase-like protein, partial (61%)	BF006345		150.352	24.8538	24.8421	156.66	101.196	122.96		P	P	P	P	P	P		24.8479	0.00827527	126.939	27.9456	0.0162559	0	0.195748
Mtr.15307.1.S1_at	IMGAG|782.m00003 /FEA=mRNA /DEF=Cupredoxin AC125473.12.31 27240 25852 mth2-8j13 01/13/05	IMGAG|782.m00003		104.085	22.8902	14.515	82.9806	88.6122	110.742		P	P	A	P	P	P		18.7026	5.92219	94.1116	14.6751	0.00699122	0	0.198728
Msa.2782.1.S1_at	iMsa.2782 /TID=Msa.2782.1 /CNT=1 /FEA=mRNA /TIER=ConsEnd /STK=0 /NOTE=sequence(s) not in UniGene /DEF=	gi|50319720|gb|CO514846.1|CO514846		378.513	97.0639	102.814	576.064	349.454	581.089		P	P	P	P	P	P		99.9389	4.06588	502.202	132.308	0.0266228	0	0.199001
Mtr.38334.1.S1_at	TC102561 /FEA=mRNA /DEF=homologue to UP|Q93ZB1 (Q93ZB1) At1g32540/T9G5_1 (LSD1-like), partial (84%)	TC102561		1416.47	263.9	282.453	1386.61	1101.72	1621.83		P	P	P	P	P	P		273.176	13.1194	1370.05	260.449	0.0109926	0	0.199391
Mtr.47857.1.S1_at	1620.m00067 /FEA=mRNA /DEF=AC137521.24 135467 133030 mth2-11o9 homologue to UP|AMYB_MEDSA (O22585) Beta-amylase (EC 3.2.1.2) (1,4-alpha-D-glucan maltohydrolase)	1620.m00067		1517.2	142.886	159.427	886.638	717.285	632.18		P	P	P	P	P	P		151.157	11.6962	745.368	129.533	0.00868089	0	0.202795
Mtr.44187.1.S1_at	TC96868 /FEA=mRNA /DEF=weakly similar to UP|Q9LFZ6 (Q9LFZ6) F20N2.15, partial (20%)	TC96868		528.65	142.138	93.7734	600.455	571.941	550.356		P	P	P	P	P	P		117.956	34.1987	574.251	25.1291	0.000403001	0	0.205408
Mtr.9084.1.S1_at	TC102352 /FEA=mRNA /DEF=weakly similar to UP|Q6RFM0 (Q6RFM0) Small heat shock protein, partial (20%)	TC102352		266.437	85.1273	75.3611	342.349	404.266	422.235		P	P	P	P	P	P		80.2442	6.9057	389.617	41.9096	0.00223314	0	0.205957
Mtr.42265.1.S1_at	TC111090 /FEA=mRNA /DEF=weakly similar to UP|Q7XBA0 (Q7XBA0) Transmembrane protein kinase, partial (11%)	TC111090		370.647	71.2265	56.6236	323.23	273.1	329.138		P	P	P	P	P	P		63.9251	10.3258	308.489	30.7899	0.00191379	0	0.20722
Mtr.41140.1.S1_at	TC108799 /FEA=mRNA /DEF=similar to GB|AAT41781.1|48310238|BT014798 At3g22540 {Arabidopsis thaliana;} , partial (60%)	TC108799		602.63	193.343	140.594	970.165	685.343	757.364		P	P	P	P	P	P		166.968	37.2991	804.291	148.096	0.0107911	5.27091e-129	0.207597
Mtr.21141.1.S1_at	IMGAG|1241.m00006 /FEA=mRNA /DEF=At3g09032 AC149135.2.61 28111 28491 mth2-31g23 01/13/05	IMGAG|1241.m00006		250.517	75.926	66.2731	297.423	316.228	407.168		P	P	P	P	P	P		71.0996	6.82562	340.273	58.691	0.00871934	0	0.208948
Mtr.25341.1.S1_x_at	1806.m00053 /FEA=mRNA /DEF=CR932967.1 121678 120010 mth2-49e21	1806.m00053		546.754	100.645	119.636	509.663	486.665	576.793		P	A	P	P	P	P		110.141	13.4286	524.374	46.8301	0.00136525	0	0.210042
Mtr.15577.1.S1_at	IMGAG|791.m00026 /FEA=mRNA /DEF=Peptidase aspartic; Peptidase A1, pepsin AC126006.21.261 151308 147804 mth2-4c19 01/13/05	IMGAG|791.m00026		232.043	21.5915	33.3995	93.3033	114.266	183.087		P	A	P	P	P	P		27.4955	8.34953	130.219	46.9695	0.0619325	8.42002e-68	0.211149
Mtr.8905.1.S1_at	TC101782 /FEA=mRNA /DEF=similar to UP|Q9FGU7 (Q9FGU7) Arabidopsis thaliana genomic DNA, chromosome 5, TAC clone:K18B18, partial (12%)	TC101782		652.231	172.602	146.532	809.599	692.618	762.897		P	P	P	P	P	P		159.567	18.4343	755.038	58.8851	0.000929656	0	0.211337
Mtr.35738.1.S1_at	TC111859 /FEA=mRNA /DEF=homologue to UP|Q8GTD6 (Q8GTD6) Polygalacturonase inhibitor-like protein (Fragment), partial (29%)	TC111859		1322.25	223.915	250.438	1181.74	1068.6	1096.06		P	P	P	P	P	P		237.177	18.7551	1115.47	59.016	0.000295491	0	0.212625
Mtr.8533.1.S1_s_at	TC100526 /FEA=mRNA /DEF=homologue to UP|Q8L5G5 (Q8L5G5) Alpha-expansin 3, partial (59%)	TC100526		1387.65	383.21	442.724	1875.56	1711.18	2237.13		P	P	P	P	P	P		412.967	42.0831	1941.29	269.065	0.00477319	0	0.212728
Mtr.32655.1.S1_at	BE248773 /FEA=mRNA /DEF=	BE248773		85.0518	24.205	16.1008	83.0856	78.1575	121.615		P	A	P	P	P	P		20.1529	5.73055	94.2859	23.7953	0.0259077	9.09282e-75	0.213742
Mtr.8680.1.S1_at	TC100994 /FEA=mRNA /DEF=similar to UP|Q84L80 (Q84L80) Expansin precursor, partial (98%)	TC100994		6538.82	2254.63	1658.03	9176.76	8320.33	9870.86		P	P	P	P	P	P		1956.33	421.866	9122.65	776.683	0.00139141	0	0.214448
Mtr.30845.1.S1_at	CB066751 /FEA=mRNA /DEF=similar to UP|Q9M2C3 (Q9M2C3) Nodulin-like protein, partial (76%)	CB066751		119.865	25.4748	52.5843	207.057	136.156	200.938		P	P	P	P	P	P		39.0295	19.1693	181.383	39.2877	0.0193642	8.44534e-26	0.215177
Msa.1714.1.S1_at	iMsa.1714 /TID=Msa.1714.1 /CNT=1 /FEA=mRNA /TIER=ConsEnd /STK=0 /NOTE=sequence(s) not in UniGene /DEF=	TC499		1142.07	302.638	304.773	1459.35	1424.59	1305.43		P	P	P	P	P	P		303.705	1.5096	1396.46	80.7231	0.000364237	0	0.217483
Mtr.6115.1.S1_at	BI270154 /FEA=mRNA /DEF=	BI270154		60.7949	15.2625	11.6244	53.4675	53.8509	78.0494		P	P	A	P	P	P		13.4435	2.57258	61.7893	14.083	0.019682	1.26642e-155	0.217569
Mtr.13330.1.S1_at	TC97705 /FEA=mRNA /DEF=	TC97705		1200.88	297.224	184.542	1136.24	1133.61	1041.98		P	P	P	P	P	P		240.883	79.6781	1103.94	53.6787	0.000658667	0	0.218202
Mtr.37476.1.S1_at	TC100736 /FEA=mRNA /DEF=similar to UP|Q40335 (Q40335) Bimodular protein, partial (86%)	TC100736		8573.98	2648.85	1286.55	9924.9	7910.65	9139.62		P	P	P	P	P	P		1967.7	963.292	8991.72	1015.23	0.00453852	0	0.218835
Mtr.14111.1.S1_at	IMGAG|1211.m00017 /FEA=mRNA /DEF=Plant lipid transfer/seed storage/trypsin-alpha amylase inhibitor AC148405.5.171 70936 70547 mth2-37m7 01/13/05	IMGAG|1211.m00017		3385.37	535.397	272.097	2054.48	1712.71	1642.2		P	P	P	P	P	P		403.747	186.181	1803.13	220.509	0.00528599	0	0.223915
Mtr.32004.1.S1_at	AL388692 /FEA=mRNA /DEF=homologue to GB|AAM13052.1|20260308|AY093053 pelota-like protein {Arabidopsis thaliana;} , partial (20%)	AL388692		103.735	16.0899	14.7015	67.3208	67.8212	70.4144		P	M	P	P	P	P		15.3957	0.981701	68.5188	1.66061	3.54349e-05	0	0.224693
Mtr.12290.1.S1_s_at	TC94262 /FEA=mRNA /DEF=homologue to UP|Q6JA03 (Q6JA03) Proline dehydrogenase, partial (47%)	TC94262		860.319	223.415	220.471	926.324	1018.4	1010.92		A	P	P	A	P	M		221.943	2.08183	985.215	51.1382	0.000272528	0	0.225273
Mtr.44006.1.S1_s_at	TC96502 /FEA=mRNA /DEF=similar to UP|Q9LTW3 (Q9LTW3) DNA-3-methyladenine glycosidase I-like protein, partial (17%)	TC96502		243.572	51.0025	57.1659	206.831	200.615	311.883		P	P	P	P	P	P		54.0842	4.35819	239.776	62.5235	0.0283821	0	0.225561
Mtr.40459.1.S1_at	TC107316 /FEA=mRNA /DEF=similar to PIR|T52371|T52371 homeobox protein HAT9 [imported] - Arabidopsis thaliana {Arabidopsis thaliana;} , partial (59%)	TC107316		422.855	167.178	150.51	667.651	548.021	894.944		P	P	P	P	P	P		158.844	11.7862	703.539	176.224	0.02555	0	0.225779
Mtr.4682.1.S1_s_at	AL375366 /FEA=mRNA /DEF=homologue to PIR|T07634|T07634 pollen-specific protein homolog T1P17.10 - Arabidopsis thaliana {Arabidopsis thaliana;} , partial (12%)	AL375366		320.141	50.1952	55.6782	232.67	226.415	238.602		P	P	P	P	P	P		52.9367	3.87703	232.562	6.09464	4.68964e-05	0	0.227624
Mtr.8701.1.S1_at	TC101074 /FEA=mRNA /DEF=similar to UP|Q708X5 (Q708X5) Leucine rich repeat protein precursor, partial (93%)	TC101074		923.47	167.938	144.015	642.589	514.03	891.397		P	P	P	P	P	P		155.977	16.9161	682.672	191.85	0.0348509	0	0.228479
Mtr.39379.1.S1_at	TC104758 /FEA=mRNA /DEF=weakly similar to UP|P92934 (P92934) Amino acid permease 6, partial (22%)	TC104758		68.1665	21.0489	20.2996	87.9883	107.828	75.3061		P	P	P	P	P	P		20.6742	0.529832	90.374	16.3914	0.0106898	0	0.228763
Mtr.34450.1.S1_at	BQ148245 /FEA=mRNA /DEF=similar to UP|Q6NN00 (Q6NN00) At5g18690, partial (24%)	BQ148245		269.397	62.537	30.9664	203.508	209.259	199.759		P	P	P	P	P	P		46.7517	22.3238	204.176	4.78512	0.00102783	0	0.228978
Mtr.44176.1.S1_at	TC96838 /FEA=mRNA /DEF=UP|Q8GSM8 (Q8GSM8) Squalene monooxygenase 1 , complete	TC96838		420.969	83.4281	70.5172	309.118	332.373	365.731		P	P	P	P	P	P		76.9727	9.12936	335.74	28.4562	0.00127679	0	0.229263
Mtr.10565.1.S1_at	TC107205 /FEA=mRNA /DEF=similar to GB|AAM19886.1|20453295|AY097370 At2g46330/F11C10.2 {Arabidopsis thaliana;} , partial (59%)	TC107205		3537.67	847.966	580.915	3175.23	2686.78	3484.23		P	P	P	P	P	P		714.441	188.834	3115.41	402.077	0.00472145	0	0.229325
Mtr.14608.1.S1_at	IMGAG|754.m00006 /FEA=mRNA /DEF=Heat shock protein Hsp20; HSP20-like chaperone AC123572.15.61 22277 22942 mth2-2b2 01/13/05	IMGAG|754.m00006		114.616	30.8763	25.3795	138.196	172.923	56.6909		P	P	P	P	P	P		28.1279	3.8868	122.603	59.6643	0.123927	6.0216e-259	0.229422
Mtr.12290.1.S1_at	TC94262 /FEA=mRNA /DEF=homologue to UP|Q6JA03 (Q6JA03) Proline dehydrogenase, partial (47%)	TC94262		153.577	35.1308	28.0059	149.016	128.564	133.897		P	P	P	P	P	P		31.5683	5.03804	137.159	10.6091	0.00106328	0	0.230158
Mtr.12227.1.S1_s_at	TC94028 /FEA=mRNA /DEF=similar to UP|Q94F39 (Q94F39) AT3g29575/MWE13_2, partial (32%)	TC94028		692.569	196.677	193.302	771.459	706.98	1058.44		P	P	M	P	P	P		194.989	2.38638	845.626	187.099	0.0185897	0	0.230586
Mtr.49767.1.S1_x_at	IMGAG|1198.m00051 /FEA=mRNA /DEF=Auxin responsive SAUR protein AC148242.14.511 106209 105934 mth2-18f6 01/13/05	IMGAG|1198.m00051		80.6454	27.8265	18.6688	110.393	116.112	75.5592		P	P	P	P	P	P		23.2476	6.47547	100.688	21.9494	0.0189348	3.63063e-64	0.230887
Mtr.10013.1.S1_at	TC105250 /FEA=mRNA /DEF=weakly similar to UP|Q9FLU4 (Q9FLU4) Arabidopsis thaliana genomic DNA, chromosome 5, TAC clone:K18P6 (At5g24600), partial (66%)	TC105250		51.4671	18.0927	13.2252	80.2642	58.1853	64.937		P	P	P	P	P	P		15.659	3.4418	67.7955	11.3136	0.0090822	8.26224e-102	0.230974
Mtr.12712.1.S1_at	TC95685 /FEA=mRNA /DEF=homologue to UP|Q9FNT0 (Q9FNT0) Alpha-expansin, complete	TC95685		2291.44	669.02	635.816	3052.63	2918.34	2501.85		P	P	P	P	P	P		652.418	23.4791	2824.27	287.185	0.00204972	0	0.231004
Mtr.15381.1.S1_at	IMGAG|784.m00008 /FEA=mRNA /DEF=conserved hypothetical protein AC125475.11.71 42774 41893 mth2-5j2 01/13/05	IMGAG|784.m00008		50.8966	7.96799	7.57528	31.8786	27.2527	41.5271		P	A	A	P	P	P		7.77164	0.277685	33.5528	7.28294	0.0177294	0	0.231624
Mtr.25341.1.S1_at	1806.m00053 /FEA=mRNA /DEF=CR932967.1 121678 120010 mth2-49e21	1806.m00053		719.241	112.985	180.062	590.784	596.053	705.446		P	P	P	M	P	P		146.524	47.4301	630.761	64.7326	0.00298065	0	0.232297
Mtr.45456.1.S1_at	TC99689 /FEA=mRNA /DEF=similar to UP|Q8RY64 (Q8RY64) AT4g37080/C7A10_280, partial (19%)	TC99689		24.0284	11.4621	11.189	65.4585	52.9762	27.0916		P	P	P	P	P	P		11.3256	0.193098	48.5088	19.5697	0.0840079	0	0.233474
Mtr.39580.1.S1_at	TC105180 /FEA=mRNA /DEF=similar to UP|Q9M0G7 (Q9M0G7) Receptor protein kinase-like protein , partial (25%)	TC105180		106.644	32.9877	24.4023	120.91	98.0422	149.348		P	P	P	P	P	P		28.695	6.07075	122.767	25.7032	0.016793	1.89006e-106	0.233736
Mtr.701.1.S1_x_at	1470.m00063 /FEA=mRNA /DEF=AC149578.15 53068 53352 mth2-94f23 similar to UP|ARG7_PHAAU (P32295) Indole-3-acetic acid induced protein ARG7	1470.m00063		316.356	86.5704	74.2131	373.693	300.978	355.059		P	P	P	P	P	P		80.3917	8.73792	343.243	37.7701	0.00270374	0	0.234212
Mtr.7493.1.S1_at	TC97730 /FEA=mRNA /DEF=similar to UP|Q8RY64 (Q8RY64) AT4g37080/C7A10_280, partial (9%)	TC97730		99.6889	36.1721	26.3227	153.617	127.593	118.759		P	P	P	P	P	P		31.2474	6.9646	133.323	18.1216	0.00532299	0	0.234374
Mtr.32078.1.S1_at	AW225600 /FEA=mRNA /DEF=	AW225600		201.279	39.5778	29.0745	148.562	134.511	155.463		P	P	P	P	P	P		34.3262	7.42695	146.179	10.6776	0.00107506	0	0.234823
Mtr.41308.1.S1_at	TC109131 /FEA=mRNA /DEF=	TC109131		93.217	12.0758	10.9594	46.7319	60.1565	39.5548		P	A	A	P	P	P		11.5176	0.789408	48.8144	10.4575	0.0174229	0	0.235946
Mtr.39779.1.S1_at	TC105719 /FEA=mRNA /DEF=	TC105719		49.2275	7.15624	12.8192	34.7509	37.7748	53.9157		P	P	A	P	P	P		9.98772	4.00432	42.1471	10.3034	0.0273252	6.78627e-30	0.236973
Msa.2799.1.S1_at	iMsa.2799 /TID=Msa.2799.1 /CNT=1 /FEA=mRNA /TIER=ConsEnd /STK=0 /NOTE=sequence(s) not in UniGene /DEF=	gi|50320194|gb|CO515320.1|CO515320		81.3471	27.6439	23.7723	128.196	101.133	95.9737		P	P	P	P	P	P		25.7081	2.73759	108.434	17.3073	0.00782007	0	0.237085
Mtr.29878.1.S1_at	AW560677 /FEA=mRNA /DEF=	AW560677		308.476	82.3884	47.7284	267.121	260.142	295.314		P	P	P	P	P	P		65.0584	24.5084	274.193	18.6218	0.00159603	0	0.237272
Mtr.24189.1.S1_s_at	1720.m00034 /FEA=mRNA /DEF=AC149579.10 39965 42204 mth2-99d8 weakly similar to TAIR|gene:1945099-GOpep .1 68410.m01802 fatty acid desaturase family protein similar to delta 9	1720.m00034		265.964	49.3746	36.5616	196.417	231.893	114.24		P	P	P	P	P	P		42.9681	9.06019	180.85	60.3513	0.0555127	9.65801e-103	0.237589
Mtr.19820.1.S1_at	IMGAG|1091.m00004 /FEA=mRNA /DEF=40S ribosomal S4 protein AC146554.5.41 13144 10541 mth2-9l7 01/13/05	IMGAG|1091.m00004		269.697	72.2855	46.8139	246.977	249.755	254.777		P	P	P	P	P	P		59.5497	18.0111	250.503	3.95378	0.000308018	0	0.23772
Mtr.13465.1.S1_at	TC98082 /FEA=mRNA /DEF=similar to UP|Q93XJ1 (Q93XJ1) Pectate lyase, partial (32%)	TC98082		17.5729	7.23917	10.0087	46.3894	36.4813	24.9534		P	P	P	P	P	P		8.62393	1.95834	35.9414	10.7282	0.0428333	1.26921e-86	0.239944
Mtr.32057.1.S1_at	AW127339 /FEA=mRNA /DEF=weakly similar to UP|O81614 (O81614) F8M12.15 protein , partial (9%)	AW127339		454.777	101.156	79.7594	394.23	419.535	316.987		P	P	P	P	P	P		90.4577	15.1297	376.917	53.4212	0.00585558	0	0.239994
Mtr.43082.1.S1_at	TC94486 /FEA=mRNA /DEF=similar to UP|FD62_SOYBN (P48631) Omega-6 fatty acid desaturase, endoplasmic reticulum isozyme 2 , complete	TC94486		3271.16	1120.4	951.945	5024.15	2958.7	4915.65		P	P	P	P	P	P		1036.17	119.114	4299.5	1162.43	0.0329673	0	0.240998
Mtr.16847.1.S1_at	IMGAG|840.m00003 /FEA=mRNA /DEF=Protein of unknown function DUF630; Protein of unknown function DUF632 AC131455.5.21 7064 11600 mth1-42h9 01/13/05	IMGAG|840.m00003		106.761	27.2446	24.8239	98.0215	106.146	119.72		P	P	P	P	P	P		26.0343	1.71169	107.962	10.9627	0.00214974	0	0.241142
Mtr.10182.1.S1_at	TC105800 /FEA=mRNA /DEF=similar to UP|Q9LJ45 (Q9LJ45) PREG1-like negative regulator-like protein (At3g21870), partial (61%)	TC105800		959.874	277.339	212.542	1150.06	1129.46	749.044		P	P	P	P	P	P		244.94	45.8184	1009.52	225.814	0.0205322	3.92198e-123	0.242631
Mtr.40801.1.S1_at	TC108072 /FEA=mRNA /DEF=	TC108072		1887.73	526.83	199.134	1681.9	1610.01	1192.55		P	P	P	P	P	P		362.982	231.716	1494.82	264.229	0.0164118	1.17684e-13	0.242827
Mtr.38531.1.S1_at	TC102984 /FEA=mRNA /DEF=	TC102984		130.145	22.9172	23.3251	105.755	86.7169	91.729		P	P	P	P	P	P		23.1212	0.288424	94.7335	9.86802	0.00230308	0	0.244066
Mtr.51209.1.S1_at	IMGAG|878.m00023 /FEA=mRNA /DEF=Ndr; Alpha/beta hydrolase fold AC135565.18.231 85328 89245 mth2-19b12 01/13/05	IMGAG|878.m00023		533.765	119.965	92.0678	453.147	500.511	348.376		P	P	P	P	P	P		106.016	19.7263	434.011	77.8521	0.0114557	2.89662e-122	0.244271
Mtr.26785.1.S1_at	AI737578 /FEA=mRNA /DEF=	AI737578		387.177	133.307	98.9495	469.574	508.098	445.814		P	M	P	P	P	P		116.128	24.2947	474.496	31.4325	0.000894062	0	0.244741
Mtr.20860.1.S1_at	IMGAG|1126.m00021 /FEA=mRNA /DEF=unnamed protein product; gene_id:MEE6.18 unknown protein-related AC146747.7.211 105416 107993 mth2-14h5 01/13/05	IMGAG|1126.m00021		111.564	21.925	17.7926	64.1718	86.8139	90.5846		P	P	P	P	P	P		19.8588	2.92206	80.5234	14.2859	0.0110369	1.77536e-189	0.246621
Mtr.31183.1.S1_x_at	AJ497980 /FEA=mRNA /DEF=similar to UP|LCF6_HUMAN (Q9UKU0) Long-chain-fatty-acid--CoA ligase 6 (Long-chain acyl-CoA synthetase 6) (LACS 6) , partial (3%)	AJ497980		345.568	71.4242	71.3601	339.252	307.813	220.273		P	P	P	P	P	P		71.3921	0.0453185	289.113	61.6547	0.01783	0	0.246936
Mtr.42836.1.S1_at	TC112517 /FEA=mRNA /DEF=weakly similar to UP|Q9FKU3 (Q9FKU3) Receptor protein kinase-like protein, partial (16%)	TC112517		1709.18	640.867	430.743	2050.02	2326.3	2126.62		P	P	P	P	P	P		535.805	148.58	2167.65	142.637	0.00114138	0	0.247182
Mtr.29161.1.S1_at	CA990683 /FEA=mRNA /DEF=weakly similar to UP|Q8GV28 (Q8GV28) Serine/threonine protein kinase, partial (16%)	CA990683		275.147	97.5344	83.3148	348.182	328.039	412.619		P	P	P	P	P	P		90.4246	10.0547	362.947	44.1806	0.00383504	0	0.24914
Mtr.40340.1.S1_at	TC107085 /FEA=mRNA /DEF=similar to UP|Q84NI7 (Q84NI7) Alkaline alpha galactosidase I (Fragment), partial (40%)	TC107085		396.943	90.3615	63.8803	305.397	321.238	301.731		P	P	P	P	P	P		77.1209	18.725	309.455	10.3671	0.000342678	0	0.249215
Mtr.44714.1.S1_at	TC97927 /FEA=mRNA /DEF=similar to UP|Q9FKF6 (Q9FKF6) PREG regulatory protein-like (At5g61650), partial (58%)	TC97927		160.359	36.931	43.2475	172.397	122.36	186.673		P	P	P	P	P	P		40.0893	4.46643	160.477	33.7731	0.0175878	0	0.249813
Mtr.40464.1.S1_at	TC107333 /FEA=mRNA /DEF=similar to PIR|T07634|T07634 pollen-specific protein homolog T1P17.10 - Arabidopsis thaliana {Arabidopsis thaliana;} , partial (92%)	TC107333		1775.94	345.403	337.418	1266.23	1325.81	1505.36		P	P	P	P	P	P		341.41	5.64624	1365.8	124.479	0.00159378	0	0.249971
Mtr.13575.1.S1_at	TC98438 /FEA=mRNA /DEF=UP|Q8RYE6 (Q8RYE6) Expressed protein, partial (8%)	TC98438		233.814	56.3166	65.8109	229.731	215.084	288.003		P	P	P	P	P	P		61.0637	6.71352	244.273	38.5732	0.00799108	0	0.249982
Mtr.12619.1.S1_at	TC95394 /FEA=mRNA /DEF=similar to UP|ARR9_ARATH (O80366) Two-component response regulator ARR9 (Response reactor 4), partial (62%)	TC95394		544.873	200.362	159.978	849.989	674.111	631.147		P	P	P	P	P	P		180.17	28.5554	718.415	115.953	0.00870719	1.49463e-156	0.250788
Mtr.20120.1.S1_at	IMGAG|1203.m00021 /FEA=mRNA /DEF=Auxin responsive SAUR protein AC148293.6.211 83271 82969 mth2-16c13 01/13/05	IMGAG|1203.m00021		1208.66	503.481	425.53	2014.22	1771.85	1759.95		P	P	P	P	P	P		464.505	55.1194	1848.67	143.494	0.00110644	0	0.251264
Mtr.38731.1.S1_at	TC103418 /FEA=mRNA /DEF=weakly similar to GB|AAL06975.1|15810099|AY056087 AT3g08600/F17O14_7 {Arabidopsis thaliana;} , partial (40%)	TC103418		206.021	43.7921	31.3521	155.397	147.814	145.231		P	P	P	P	P	P		37.5721	8.79642	149.481	5.28428	0.000350511	0	0.251351
Mtr.37215.1.S1_at	TC100145 /FEA=mRNA /DEF=homologue to UP|Q43437 (Q43437) Photosystem II type I chlorophyll a/b-binding protein precursor, complete	TC100145		287.915	44.9121	59.3937	228.033	232.474	160.679		P	P	P	P	P	P		52.1529	10.24	207.062	40.2305	0.0147016	1.51948e-101	0.251871
Mtr.652.1.S1_at	1463.m00027 /FEA=mRNA /DEF=AC149131.3 15444 12907 mth2-19e15 weakly similar to TAIR|gene:3437918-GOpep .1 68410.m03062 bHLH protein family contains Pfam profile: PF00010	1463.m00027		351.647	93.2361	66.4285	329.147	300.071	320.618		P	P	P	P	P	P		79.8323	18.9558	316.612	14.9465	0.000548744	0	0.252145
Mtr.50547.1.S1_at	IMGAG|1053.m00018 /FEA=mRNA /DEF=RHO protein GDP dissociation inhibitor AC144644.3.181 92668 94405 mth2-14l3 01/13/05	IMGAG|1053.m00018		239.521	65.6293	54.0342	207.423	200.435	302.889		P	P	P	P	P	P		59.8317	8.19898	236.915	57.2413	0.0257603	6.68821e-205	0.252545
Mtr.33709.1.S1_at	BI265317 /FEA=mRNA /DEF=homologue to UP|Q6DFT8 (Q6DFT8) Bcap31-prov protein, partial (6%)	BI265317		42.523	13.3962	8.02919	46.7743	43.2816	36.4417		P	P	P	P	P	P		10.7127	3.79506	42.1659	5.25585	0.00563181	0	0.254061
Mtr.4399.1.S1_at	AJ501614 /FEA=mRNA /DEF=weakly similar to UP|SYG_ARATH (O23627) Glycyl-tRNA synthetase, mitochondrial precursor (Glycine--tRNA ligase) (GlyRS) , partial (4%)	AJ501614		198.397	44.6371	51.2037	192.564	186.081	186.875		P	P	P	P	P	P		47.9204	4.64331	188.507	3.53603	3.68373e-05	0	0.254211
Mtr.9477.1.S1_at	TC103473 /FEA=mRNA /DEF=similar to GB|AAD17339.1|4325339|F15P23 F15P23.1 {Arabidopsis thaliana;} , partial (63%)	TC103473		669.046	221.664	163.569	829.183	746.991	695.323		P	P	P	P	P	P		192.617	41.0792	757.166	67.5079	0.00194827	0	0.254392
Mtr.39943.1.S1_at	TC106129 /FEA=mRNA /DEF=	TC106129		167.024	70.4112	42.6534	259.814	191.258	215.427		P	P	P	M	P	P		56.5323	19.6277	222.166	34.7713	0.00955856	7.84749e-33	0.25446
Mtr.24701.1.S1_at	1761.m00033 /FEA=mRNA /DEF=AC152349.3 17683 18723 mth2-52p10 weakly similar to TIGR_Ath1|At3g44640-GOpep .1 68410.m04444 hypothetical protein several hypothetical proteins - Arabidopsis, partial (51%)	1761.m00033		4.44102	4.68252	3.62363	21.5082	11.201	16.1084		A	P	P	P	P	P		4.15308	0.748748	16.2725	5.15557	0.051769	6.2116e-116	0.25522
Msa.1875.1.S1_at	iMsa.1875 /TID=Msa.1875.1 /CNT=1 /FEA=mRNA /TIER=ConsEnd /STK=0 /NOTE=sequence(s) not in UniGene /DEF=	TC175		110.793	13.026	10.1125	55.2685	33.3143	47.3139		P	P	P	P	P	P		11.5693	2.06015	45.2989	11.1149	0.0273433	1.3371e-118	0.255398
Mtr.40339.1.S1_s_at	TC107084 /FEA=mRNA /DEF=similar to UP|Q84VX0 (Q84VX0) At1g55740, partial (74%)	TC107084		153.481	35.8349	27.7825	123.01	138.205	111.059		P	P	P	P	P	P		31.8087	5.69387	124.091	13.6055	0.00316862	0	0.256333
Mtr.42984.1.S1_at	TC94264 /FEA=mRNA /DEF=homologue to UP|Q6JA03 (Q6JA03) Proline dehydrogenase, complete	TC94264		7109.17	2006.26	1714.83	7101.75	6885.14	7760.5		P	P	P	P	P	P		1860.55	206.075	7249.13	455.91	0.000629983	0	0.256658
Mtr.33788.1.S1_at	BI269326 /FEA=mRNA /DEF=	BI269326		437.647	85.9067	82.7952	337.957	267.381	377.924		P	P	P	P	P	A		84.351	2.20016	327.754	55.9734	0.0100432	0	0.257361
Mtr.8532.1.S1_s_at	TC100524 /FEA=mRNA /DEF=homologue to UP|Q8L5G5 (Q8L5G5) Alpha-expansin 3, complete	TC100524		3905.63	1237.42	1593.99	5888.57	4657.9	5954.38		P	P	P	P	P	P		1415.71	252.131	5500.28	730.265	0.00532861	0	0.257388
Mtr.14655.1.S1_at	IMGAG|756.m00003 /FEA=mRNA /DEF=PEBP; Phosphatidylethanolamine-binding protein AC123593.1.21 10132 11836 MTABa0052G10 01/13/05	IMGAG|756.m00003		69.3139	46.9116	41.671	148.981	241.816	125.042		P	P	P	P	P	P		44.2913	3.70565	171.946	61.6815	0.0693286	0	0.257588
Mtr.12786.1.S1_at	TC95954 /FEA=mRNA /DEF=similar to UP|Q9LR10 (Q9LR10) F10A5.10, partial (56%)	TC95954		1047.03	276.269	258.209	827.039	980.739	1296.27		P	P	P	P	P	P		267.239	12.7704	1034.68	239.222	0.0231256	0	0.258281
Mtr.17167.1.S1_at	IMGAG|900.m00026 /FEA=mRNA /DEF=Methyladenine glycosylase; DNA glycosylase; Ankyrin AC136973.16.261 94702 97767 mth2-24n22 01/13/05	IMGAG|900.m00026		307.772	71.598	94.5286	277.677	267.61	417.564		P	P	P	P	P	P		83.0633	16.2144	320.95	83.8211	0.0326101	1.26723e-95	0.258804
Mtr.44475.1.S1_at	TC97434 /FEA=mRNA /DEF=similar to UP|Q8VYY1 (Q8VYY1) Ultraviolet-B-repressible protein (Fragment), partial (90%)	TC97434		789.345	123.731	164.937	541.981	541.908	585.234		P	P	P	P	P	P		144.334	29.1376	556.374	24.9931	0.000438191	0	0.259419
Mtr.47934.1.S1_at	1613.m00049 /FEA=mRNA /DEF=AC135800.23 58540 57829 mth2-14g8 similar to TAIR|gene:1005832588-GOpep .1 68412.m05541 amino acid permease 6 (AAP6) identical to amino acid permease 6	1613.m00049		154.733	43.2593	46.1003	169.179	213.563	133.553		P	P	P	P	P	P		44.6798	2.00884	172.098	40.0851	0.0236929	0	0.259618
Mtr.50296.1.S1_at	IMGAG|1071.m00013 /FEA=mRNA /DEF=TCP transcription factor AC144893.15.131 81706 82713 mth2-29d23 01/13/05	IMGAG|1071.m00013		159.186	27.249	13.9951	82.2306	87.8453	66.1006		P	P	P	P	P	P		20.6221	9.37189	78.7255	11.2882	0.00946944	0	0.261949
Mtr.5804.1.S1_at	BF650415 /FEA=mRNA /DEF=weakly similar to GB|AAO44030.1|28466843|BT004764 At3g56220 {Arabidopsis thaliana;} , partial (47%)	BF650415		51.9806	10.5076	9.12843	45.6911	26.8697	39.7441		P	A	A	P	P	P		9.81801	0.975218	37.435	9.62083	0.0311205	0	0.262268
Mtr.21153.1.S1_at	IMGAG|1241.m00015 /FEA=mRNA /DEF=Zn-finger, Dof type AC149135.2.151 68332 67508 mth2-31g23 01/13/05	IMGAG|1241.m00015		20.0998	6.09799	6.92877	30.2374	20.6682	23.3406		P	A	P	P	P	P		6.51338	0.587454	24.7487	4.93758	0.0159321	0	0.26318
Mtr.5426.1.S1_at	BE323683 /FEA=mRNA /DEF=homologue to UP|O49545 (O49545) Receptor protein kinase - like protein (At5g65700), partial (13%)	BE323683		74.2514	25.1722	26.8351	93.0904	75.3178	127.243		P	P	P	P	P	P		26.0037	1.17582	98.5504	26.3896	0.0346024	0	0.263862
Mtr.12809.1.S1_at	TC96022 /FEA=mRNA /DEF=weakly similar to UP|Q6TFM2 (Q6TFM2) Dihydroneopterin aldolase, partial (92%)	TC96022		100.55	26.4462	45.9265	149.313	131.72	130.156		P	P	P	P	P	P		36.1864	13.7747	137.063	10.6378	0.00256398	0	0.264013
Msa.2686.1.S1_at	iMsa.2686 /TID=Msa.2686.1 /CNT=1 /FEA=mRNA /TIER=ConsEnd /STK=0 /NOTE=sequence(s) not in UniGene /DEF=	gi|50318079|gb|CO513205.1|CO513205		944.084	340.062	348.481	1282.88	1092.85	1536		P	P	P	P	P	P		344.271	5.95284	1303.91	222.322	0.0102481	0	0.26403
Mtr.22601.1.S1_s_at	1617.m00030 /FEA=mRNA /DEF=AC136505.26 1207 2489 mth2-24f15 homologue to UP|O65734 (O65734) Endoxyloglucan transferase	1617.m00030		1068.78	202.972	213.348	862.629	785.756	712.705		P	P	P	P	P	P		208.16	7.33664	787.03	74.9702	0.00193263	0	0.264488
Msa.1357.1.S1_at	iMsa.1357 /TID=Msa.1357.1 /CNT=1 /FEA=mRNA /TIER=ConsEnd /STK=0 /NOTE=sequence(s) not in UniGene /DEF=	gi|50319994|gb|CO515120.1|CO515120		230.25	75.2897	99.3973	310.69	319.555	360.289		P	P	P	P	P	P		87.3435	17.0467	330.178	26.4511	0.00152256	0	0.264534
Mtr.45384.1.S1_at	TC99527 /FEA=mRNA /DEF=weakly similar to UP|Q95TP4 (Q95TP4) LD33277p, partial (4%)	TC99527		219.282	105.152	68.2445	345.65	328.075	308.627		P	P	P	P	P	P		86.6984	26.0978	327.45	18.5195	0.00114243	0	0.264768
Mtr.33808.1.S1_at	BI270332 /FEA=mRNA /DEF=similar to PIR|T50855|T50855 two-component response regulator homolog [imported] - Arabidopsis thaliana {Arabidopsis thaliana;} , partial (48%)	BI270332		197.064	28.7736	34.8032	122.564	123.731	113.064		P	P	P	P	M	P		31.7884	4.26356	119.786	5.85077	0.000377875	0	0.265376
Mtr.4484.1.S1_s_at	AJ846342 /FEA=mRNA /DEF=	AJ846342		27.2694	8.5756	7.92858	30.1011	32.1517	30.687		P	P	P	P	P	P		8.25209	0.457511	30.9799	1.05621	0.000104354	0	0.266369
Mtr.13465.1.S1_s_at	TC98082 /FEA=mRNA /DEF=similar to UP|Q93XJ1 (Q93XJ1) Pectate lyase, partial (32%)	TC98082		31.891	8.06394	12.0562	49.6029	30.4322	31.3202		P	P	P	P	P	P		10.0601	2.82298	37.1184	10.821	0.0457618	7.38661e-42	0.271027
Mtr.12209.1.S1_at	TC93938 /FEA=mRNA /DEF=similar to UP|O82161 (O82161) Phi-1 protein, partial (86%)	TC93938		242.821	27.2401	22.4669	100.099	90.0157	84.9618		P	P	P	P	P	P		24.8535	3.37515	91.6923	7.70684	0.00156044	0	0.271054
Mtr.37975.1.S1_at	TC101826 /FEA=mRNA /DEF=weakly similar to UP|Q8W1D5 (Q8W1D5) CBL-interacting protein kinase CIPK25, partial (68%)	TC101826		543.263	225.912	222.792	1030.9	711.46	734.19		P	P	P	P	P	P		224.352	2.20612	825.516	178.228	0.0201852	0	0.271771
Mtr.34632.1.S1_s_at	BQ156348 /FEA=mRNA /DEF=similar to UP|Q8NHA3 (Q8NHA3) Seven transmembrane helix receptor, partial (9%)	BQ156348		316.845	35.7963	26.081	158.275	101.587	80.8973		M	P	P	P	P	P		30.9387	6.86979	113.586	40.0602	0.0708733	6.4898e-65	0.27238
Msa.1132.1.S1_at	iMsa.1132 /TID=Msa.1132.1 /CNT=1 /FEA=mRNA /TIER=ConsEnd /STK=0 /NOTE=sequence(s) not in UniGene /DEF=	gi|50317739|gb|CO512865.1|CO512865		511.445	62.1533	88.6897	262.404	237.081	331.203		P	P	P	P	P	P		75.4215	18.7641	276.896	48.7055	0.0127427	4.46134e-52	0.272382
Msa.3094.1.S1_at	iMsa.3094 /TID=Msa.3094.1 /CNT=1 /FEA=mRNA /TIER=ConsEnd /STK=0 /NOTE=sequence(s) not in UniGene /DEF=	gi|50322050|gb|CO517176.1|CO517176		387.397	52.7168	43.869	193.058	169.252	169.314		P	P	P	P	P	P		48.2929	6.25633	177.208	13.7265	0.00124721	0	0.272521
Mtr.38296.1.S1_at	TC102480 /FEA=mRNA /DEF=similar to UP|Q9SZV5 (Q9SZV5) Proteinase-like protein (AT4g30020 protein) (AT4g30020/F6G3_50), partial (38%)	TC102480		121.836	42.6425	43.5666	184.015	120.453	170.027		P	P	P	P	P	P		43.1045	0.653427	158.165	33.3999	0.0190718	0	0.272529
Mtr.38972.1.S1_at	TC103936 /FEA=mRNA /DEF=similar to UP|Q9SY26 (Q9SY26) T17H7.12, partial (6%)	TC103936		153.654	68.8602	79.2306	311.547	225.493	276.732		P	P	P	P	P	P		74.0454	7.33295	271.258	43.2875	0.00897902	0	0.272971
Mtr.38296.1.S1_s_at	TC102480 /FEA=mRNA /DEF=similar to UP|Q9SZV5 (Q9SZV5) Proteinase-like protein (AT4g30020 protein) (AT4g30020/F6G3_50), partial (38%)	TC102480		333.688	120.646	92.4616	389.914	308.718	468.985		P	P	P	P	P	P		106.554	19.9292	389.206	80.1362	0.0186406	1.73638e-89	0.273772
Mtr.49936.1.S1_at	IMGAG|1086.m00027 /FEA=mRNA /DEF=Cytochrome P450; E-class P450, group I AC146341.10.271 137544 135922 mth2-10g1 01/13/05	IMGAG|1086.m00027		131.134	14.6429	16.8045	54.293	39.1634	78.8005		P	A	A	P	P	P		15.7237	1.52848	57.419	20.0026	0.0682732	0	0.273842
Mtr.34217.1.S1_at	BQ141325 /FEA=mRNA /DEF=similar to UP|Q9ZP11 (Q9ZP11) Ss-galactosidase precursor , partial (12%)	BQ141325		198.418	58.1473	41.6625	186.981	239.564	118.339		P	M	P	P	M	P		49.9049	11.6565	181.628	60.7894	0.063487	1.72772e-57	0.274764
Mtr.47343.1.S1_s_at	1677.m00043 /FEA=mRNA /DEF=AC146632.16 60360 57769 mth2-57b3 similar to TIGR_Ath1|At3g28040-GOpep .1 68410.m03211 leucine-rich repeat transmembrane protein kinase, putative, partial (29%)	1677.m00043		162.369	34.6291	31.4692	113.082	93.8973	153.519		P	P	P	P	P	P		33.0492	2.23439	120.166	30.4358	0.0312541	0	0.275029
Mtr.10764.1.S1_at	TC107831 /FEA=mRNA /DEF=	TC107831		677.109	263.966	141.341	782.246	714.461	698.94		P	P	P	P	P	P		202.654	86.7089	731.882	44.3009	0.00256132	0	0.276894
Msa.1596.1.S1_at	iMsa.1596 /TID=Msa.1596.1 /CNT=1 /FEA=mRNA /TIER=ConsEnd /STK=0 /NOTE=sequence(s) not in UniGene /DEF=	TC123		511.371	102.591	105.097	415.147	298.325	409.702		P	P	P	P	P	P		103.844	1.7719	374.391	65.9319	0.0118036	0	0.277367
Mtr.6118.1.S1_at	BI270262 /FEA=mRNA /DEF=	BI270262		204.708	59.8459	49.8438	177.857	184.252	229.174		P	P	P	P	P	P		54.8449	7.07253	197.094	27.9654	0.00673248	0	0.278267
Mtr.25939.1.S1_at	1470.m00076 /FEA=mRNA /DEF=AC149578.15 92218 91940 mth2-94f23 similar to UP|AX6B_SOYBN (P33083) Auxin-induced protein 6B	1470.m00076		57.7212	19.1931	17.6198	62.9834	68.9325	65.9806		P	P	P	P	P	P		18.4064	1.11244	65.9655	2.97458	0.000245217	0	0.279031
Mtr.8678.1.S1_at	TC100985 /FEA=mRNA /DEF=	TC100985		1089.46	486.304	304.342	1879.24	1291.7	1078.27		P	P	P	P	P	P		395.323	128.667	1416.4	414.791	0.0483637	3.14752e-29	0.279104
Mtr.11058.1.S1_at	TC108738 /FEA=mRNA /DEF=similar to UP|Q948Z4 (Q948Z4) Snakin-1, partial (73%)	TC108738		648.706	220.897	48.6671	401.058	526.33	520.938		P	P	P	P	P	P		134.782	121.785	482.775	70.821	0.0248284	0	0.279182
Mtr.35461.1.S1_at	TC103707 /FEA=mRNA /DEF=	TC103707		240.392	74.6473	80.1109	332.392	245.046	249.981		M	P	P	P	P	P		77.3791	3.86336	275.806	49.0668	0.0123388	0	0.280556
Mtr.5346.1.S1_at	BE315683 /FEA=mRNA /DEF=similar to UP|Q9LKZ5 (Q9LKZ5) Receptor-like protein kinase 2, partial (13%)	BE315683		206.097	84.3851	62.5297	258.789	179.814	344.731		P	P	P	P	P	P		73.4574	15.4541	261.111	82.4828	0.056495	4.28049e-66	0.281326
Mtr.31632.1.S1_at	AL372863 /FEA=mRNA /DEF=homologue to UP|Q6RC06 (Q6RC06) Serine/threonine protein kinase, partial (7%)	AL372863		163.21	57.4649	53.7251	188.564	169.578	233.514		P	P	P	P	P	P		55.595	2.6444	197.219	32.8348	0.0103111	0	0.281895
Mtr.34453.1.S1_at	BQ148323 /FEA=mRNA /DEF=similar to UP|Q6U5H3 (Q6U5H3) 1-aminocyclopropane-1-carboxylate synthase, partial (28%)	BQ148323		429.945	87.6781	77.9134	291.946	339.774	245.702		P	A	P	P	P	P		82.7958	6.90466	292.474	47.0384	0.00950014	0	0.283088
Mtr.28065.1.S1_at	BG580422 /FEA=mRNA /DEF=weakly similar to UP|P92982 (P92982) Aromatic rich glycoprotein JP630, partial (6%)	BG580422		35.8903	13.5503	8.71909	48.3369	35.7135	33.8453		P	P	A	P	P	P		11.1347	3.41616	39.2986	7.88299	0.0195065	2.06108e-31	0.283335
Mtr.35784.1.S1_at	TC112510 /FEA=mRNA /DEF=similar to GB|AAP37748.1|30725452|BT008389 At5g28300 {Arabidopsis thaliana;} , partial (12%)	TC112510		47.0635	29.097	14.9179	69.9414	51.3181	111.608		P	P	P	P	P	P		22.0075	10.0262	77.6224	30.87	0.0997833	4.34279e-15	0.283519
Mtr.33830.1.S1_at	BI270896 /FEA=mRNA /DEF=	BI270896		11.4959	4.32174	5.86311	19.9039	17.0642	16.6015		A	A	P	P	P	P		5.09243	1.08991	17.8565	1.78808	0.00309671	0	0.285186
Mtr.37023.1.S1_s_at	TC108073 /FEA=mRNA /DEF=	TC108073		6276.34	1868.31	819.735	5325.21	4732.71	4052.85		P	P	P	P	P	P		1344.02	741.457	4703.59	636.679	0.0120416	0	0.285744
Mtr.9135.1.S1_at	TC102505 /FEA=mRNA /DEF=similar to UP|Q39862 (Q39862) Homeobox-leucine zipper protein, partial (52%)	TC102505		70.5253	24.8657	33.3995	91.8581	95.8907	118.087		P	P	P	P	P	P		29.1326	6.03433	101.945	14.1241	0.00701699	0	0.285767
Mtr.31738.1.S1_at	AL377770 /FEA=mRNA /DEF=weakly similar to UP|Q9FRY9 (Q9FRY9) Response regulator 6, partial (12%)	AL377770		220.189	41.0953	38.7028	135.56	151.379	130.615		P	P	P	P	P	P		39.8991	1.69177	139.184	10.846	0.00118358	0	0.286664
Mtr.6141.1.S1_s_at	BI271403 /FEA=mRNA /DEF=homologue to UP|Q9FNT1 (Q9FNT1) Alpha-expansin, partial (62%)	BI271403		150.987	43.4056	69.5163	184.027	189.557	217.024		P	P	P	P	P	P		56.461	18.4631	196.869	17.6722	0.00333502	0	0.286795
Mtr.27641.1.S1_at	BE321366 /FEA=mRNA /DEF=	BE321366		319.24	86.247	48.394	252.277	269.848	181.337		M	P	P	M	P	P		67.3205	26.7661	234.488	46.8607	0.0212707	1.02412e-18	0.287096
Mtr.31183.1.S1_at	AJ497980 /FEA=mRNA /DEF=similar to UP|LCF6_HUMAN (Q9UKU0) Long-chain-fatty-acid--CoA ligase 6 (Long-chain acyl-CoA synthetase 6) (LACS 6) , partial (3%)	AJ497980		67.816	15.4089	19.7311	75.2572	61.7747	46.254		P	P	P	P	P	P		17.57	3.05625	61.0953	14.5135	0.0283849	3.27937e-90	0.287584
Mtr.50574.1.S1_at	IMGAG|965.m00005 /FEA=mRNA /DEF=Barwin-related endoglucanase; Pollen allergen/expansin, C-terminal; Expansin 45, endoglucanase-like; Expansin/Lol pI; Rare lipoprotein A AC140025.7.41 37287 38944 mth2-11i16 01/13/05	IMGAG|965.m00005		431.946	115.923	160.218	446.158	486.656	499.397		P	P	P	P	P	P		138.071	31.3217	477.404	27.7993	0.00102685	0	0.289211
Mtr.15378.1.S1_at	IMGAG|784.m00004 /FEA=mRNA /DEF=Gelsolin; Gelsolin region; Villin headpiece AC125475.11.31 12155 20673 mth2-5j2 01/13/05	IMGAG|784.m00004		75.2331	24.4543	18.8493	79.646	73.7223	71.1906		P	P	A	P	P	P		21.6518	3.96328	74.853	4.3396	0.000820525	0	0.289258
Mtr.94.1.S1_s_at	1791.m00035 /FEA=mRNA /DEF=CR931733.1 25885 20942 mth2-38a4 similar to UP|Q8RWU8 (Q8RWU8) Hypothetical protein At2g26980 (CBL-interacting protein kinase 3)	1791.m00035		668.207	267.674	238.649	1080.74	831.374	706.582		P	P	P	P	P	P		253.161	20.5237	872.899	190.504	0.0224114	0	0.290023
Mtr.1434.1.S1_at	AL378183 /FEA=mRNA /DEF=	AL378183		418.233	160.75	131.471	505.707	484.339	521.156		P	P	P	P	P	P		146.111	20.7032	503.734	18.488	0.000259578	0	0.290055
Mtr.35824.1.S1_at	TC96458 /FEA=mRNA /DEF=similar to UP|Q9AVU3 (Q9AVU3) GATA-1 zinc finger protein, partial (22%)	TC96458		381.047	110.45	79.631	286.147	341.425	352.913		P	P	P	P	P	P		95.0407	21.7925	326.828	35.6958	0.00407898	0	0.290797
Mtr.32709.1.S1_at	BE319084 /FEA=mRNA /DEF=similar to UP|Q67YS7 (Q67YS7) MRNA, complete cds, clone: RAFL24-10-D10, partial (20%)	BE319084		87.5676	25.0993	21.4663	71.2932	92.6058	76.1702		P	P	A	P	P	P		23.2828	2.56893	80.023	11.1664	0.00670119	0	0.290951
Mtr.42392.1.S1_at	TC111399 /FEA=mRNA /DEF=	TC111399		379.956	52.1215	89.4905	243.17	201.191	285.231		P	P	P	P	P	P		70.806	26.4239	243.197	42.0199	0.0151468	2.79857e-20	0.291147
Mtr.4727.1.S1_at	AL378182 /FEA=mRNA /DEF=similar to UP|O82460 (O82460) Rac GTPase activating protein 3 (Fragment), partial (13%)	AL378182		119.094	48.2306	32.4553	145.025	133.207	135.731		P	P	P	P	M	P		40.3429	11.1548	137.988	6.22406	0.000974271	0	0.292366
Mtr.14493.1.S1_x_at	IMGAG|1118.m00007 /FEA=mRNA /DEF=Auxin responsive SAUR protein AC146705.11.71 22865 23143 mth2-101f3 01/13/05	IMGAG|1118.m00007		132.832	57.876	52.5523	200.448	157.417	206.108		P	P	P	P	P	P		55.2141	3.76448	187.991	26.6284	0.00691041	0	0.293706
Mtr.19878.1.S1_x_at	IMGAG|1198.m00003 /FEA=mRNA /DEF=Auxin responsive SAUR protein AC148242.14.31 4790 5050 mth2-18f6 01/13/05	IMGAG|1198.m00003		28.4578	11.1424	10.0037	35.8563	42.3925	29.7073		P	P	P	P	P	P		10.573	0.805115	35.9854	6.34362	0.0127535	0	0.293815
Mtr.44813.1.S1_at	TC98141 /FEA=mRNA /DEF=similar to UP|P92982 (P92982) Aromatic rich glycoprotein JP630, partial (22%)	TC98141		402.937	152.514	84.2921	434.697	348	426.057		P	P	P	P	P	P		118.403	48.2403	402.918	47.7562	0.00738086	0	0.293864
Mtr.16086.1.S1_at	IMGAG|813.m00022 /FEA=mRNA /DEF=DOMON; Protein of unknown function DUF568 AC126793.13.221 98914 98201 mth2-17m16 01/13/05	IMGAG|813.m00022		1639	468.385	485.393	1438.56	1507.85	1905.42		P	P	P	P	P	P		476.889	12.0265	1617.28	251.934	0.00897673	0	0.294872
Mtr.32301.1.S1_at	AW687498 /FEA=mRNA /DEF=similar to PIR|T50657|T50657 beta-expansin [imported] - Arabidopsis thaliana (fragment) {Arabidopsis thaliana;} , partial (42%)	AW687498		18.6708	5.95556	11.025	26.272	17.8597	41.9705		P	P	A	P	P	P		8.49026	3.5846	28.7007	12.2376	0.118491	1.54277e-15	0.29582
Mtr.42489.1.S1_at	TC111676 /FEA=mRNA /DEF=weakly similar to GB|AAP37798.1|30725552|BT008439 At1g60870 {Arabidopsis thaliana;} , partial (90%)	TC111676		194.855	87.1309	54.114	256.731	244.147	214.505		P	P	P	P	P	P		70.6225	23.3465	238.461	21.6797	0.00371135	0	0.29616
Mtr.39379.1.S1_s_at	TC104758 /FEA=mRNA /DEF=weakly similar to UP|P92934 (P92934) Amino acid permease 6, partial (22%)	TC104758		205.114	59.1856	73.1427	200.505	270.152	199.231		P	P	P	P	P	P		66.1642	9.86917	223.296	40.5837	0.0144262	2.86844e-112	0.296307
Mtr.13372.1.S1_at	TC97822 /FEA=mRNA /DEF=similar to UP|Q9FZF0 (Q9FZF0) T2E6.19, partial (76%)	TC97822		241.252	109.025	69.7217	354.399	247.362	303.092		P	P	P	P	P	P		89.3732	27.7913	301.617	53.5338	0.0154485	3.42537e-27	0.296313
Mtr.20105.1.S1_at	IMGAG|1203.m00006 /FEA=mRNA /DEF=3-oxo-5-alpha-steroid 4-dehydrogenase, C-terminal AC148293.6.61 28625 25522 mth2-16c13 01/13/05	IMGAG|1203.m00006		150.392	61.4661	48.6714	177.057	182.2	198.122		P	P	P	P	P	P		55.0688	9.0472	185.793	10.9822	0.000823649	0	0.296399
Mtr.10673.1.S1_s_at	TC107568 /FEA=mRNA /DEF=similar to UP|Q39040 (Q39040) Lamin, partial (15%)	TC107568		2517.75	486.397	450.502	1498.12	1800.46	1436.88		P	P	P	P	P	P		468.449	25.3817	1578.49	194.661	0.00469456	0	0.296771
Mtr.6119.1.S1_at	BI270268 /FEA=mRNA /DEF=weakly similar to UP|Q945L7 (Q945L7) AT4g35240/F23E12_200, partial (18%)	BI270268		152.873	40.2861	43.69	128.539	153.225	142.371		P	P	P	P	P	P		41.988	2.4069	141.379	12.3729	0.0017563	0	0.29699
Mtr.8981.1.S1_at	TC102009 /FEA=mRNA /DEF=similar to UP|Q9ASZ6 (Q9ASZ6) AT4g35320/F23E12_120, partial (24%)	TC102009		3263.24	735.759	688.246	2172.16	2428.85	2591.06		P	P	P	P	P	P		712.002	33.5968	2397.36	211.215	0.00177505	0	0.296995
Mtr.42982.1.S1_at	TC94250 /FEA=mRNA /DEF=homologue to UP|CAHC_PEA (P17067) Carbonic anhydrase, chloroplast precursor (Carbonate dehydratase) , partial (42%)	TC94250		73.4664	27.2788	25.2985	107.97	86.0359	71.0596		P	P	P	P	P	P		26.2887	1.40027	88.3553	18.5643	0.0207473	0	0.297533
Mtr.9046.1.S1_at	TC102211 /FEA=mRNA /DEF=similar to UP|GST1_LYCES (P27057) GAST1 protein precursor, partial (60%)	TC102211		14017.1	3561.54	5101.43	13310.5	14766.6	15378.3		P	P	P	P	P	P		4331.49	1088.87	14485.1	1062.26	0.00190604	0	0.29903
Mtr.11041.1.S1_at	TC108684 /FEA=mRNA /DEF=similar to UP|Q9ASW3 (Q9ASW3) AT3g49260/F2K15_120 (Guard cell associated protein) (SF16-like protein), partial (33%)	TC108684		737.418	211.325	225.137	684.996	657.185	845.477		P	P	P	P	P	P		218.231	9.76632	729.219	101.637	0.00669889	0	0.299267
Mtr.4727.1.S1_a_at	AL378182 /FEA=mRNA /DEF=similar to UP|O82460 (O82460) Rac GTPase activating protein 3 (Fragment), partial (13%)	AL378182		126.713	47.7467	36.0763	130.019	136.006	153.391		P	P	P	P	P	P		41.9115	8.2522	139.805	12.1399	0.00229164	0	0.299785
Mtr.49422.1.S1_at	IMGAG|1027.m00002 /FEA=mRNA /DEF=Ras GTPase; ADP-ribosylation factor; Ras small GTPase, Ras type; Ras small GTPase, Rab type; Ras small GTPase, Rho type; GTP-binding nuclear protein Ran; Small GTP-binding protein domain AC144389.22.21 16955 17743 mth2-25e14 01/13/05	IMGAG|1027.m00002		35.3887	8.86818	8.95479	33.1982	17.772	37.7376		P	P	P	P	P	P		8.91149	0.0612411	29.5693	10.4658	0.0771148	0	0.301377
Mtr.43441.1.S1_at	TC95336 /FEA=mRNA /DEF=MtN30	TC95336		609.977	115.538	83.8139	302.523	286.785	402.827		P	P	P	P	P	P		99.6758	22.4321	330.712	62.9476	0.0174548	4.65816e-48	0.301398
Mtr.36792.1.S1_at	CX526045 /FEA=mRNA /DEF=similar to UP|Q8VZE6 (Q8VZE6) AT3g23510/MEE5_5, partial (14%)	CX526045		265.064	83.5065	59.411	201.205	287.526	222.276		P	P	P	P	P	P		71.4588	17.0381	237.002	45.0055	0.0175331	5.79782e-43	0.301511
Mtr.41390.1.S1_at	TC109283 /FEA=mRNA /DEF=similar to UP|Q84UK4 (Q84UK4) Expansin, partial (93%)	TC109283		556.835	82.5058	91.2913	318.21	273.064	272.078		P	P	P	P	P	P		86.8986	6.21225	287.784	26.3542	0.00207474	0	0.301958
Mtr.5168.1.S1_at	AW690301 /FEA=mRNA /DEF=weakly similar to UP|Q8W556 (Q8W556) AT4g26540/M3E9_30, partial (16%)	AW690301		101.481	43.6473	35.8374	138.564	144.799	111.113		P	P	P	P	P	P		39.7423	5.52247	131.492	17.9217	0.00675204	0	0.302241
Mtr.34471.1.S1_s_at	BQ148731 /FEA=mRNA /DEF=weakly similar to UP|O80696 (O80696) F8K4.10 protein, partial (26%)	BQ148731		50.5684	11.9528	11.5852	36.134	37.9327	42.6977		P	A	A	P	P	P		11.769	0.259985	38.9215	3.3917	0.00173328	0	0.302378
Msa.1578.1.S1_at	iMsa.1578 /TID=Msa.1578.1 /CNT=1 /FEA=mRNA /TIER=ConsEnd /STK=0 /NOTE=sequence(s) not in UniGene /DEF=	gi|7581404|gb|AW698818.1|AW698818		2204.65	677.606	927.687	2523.82	3139.06	2289.75		P	P	P	P	P	P		802.646	176.835	2650.88	438.682	0.0122207	1.94222e-49	0.302785
Mtr.33674.1.S1_s_at	BI263858 /FEA=mRNA /DEF=weakly similar to UP|HMA1_CUCSA (P93111) Glutamyl-tRNA reductase 1, chloroplast precursor (GluTR) , partial (5%)	BI263858		589.145	152.809	182.397	721.376	512.969	423.827		P	P	P	P	P	P		167.603	20.9221	552.724	152.706	0.0434811	2.15754e-149	0.303231
Mtr.38888.1.S1_at	TC103750 /FEA=mRNA /DEF=	TC103750		1264.36	347.809	289.041	922.698	1065.1	1162.13		P	P	P	P	P	P		318.425	41.5554	1049.98	120.428	0.00420041	0	0.303269
Mtr.697.1.S1_s_at	1470.m00058 /FEA=mRNA /DEF=AC149578.15 45122 44847 mth2-94f23 similar to UP|AXA5_SOYBN (P33079) Auxin-induced protein 10A5	1470.m00058		93.3301	21.1606	21.1399	85.3115	61.9018	61.3368		P	A	P	P	P	P		21.1502	0.0146647	69.5167	13.6816	0.0177773	0	0.304247
Mtr.27445.1.S1_at	BE124135 /FEA=mRNA /DEF=weakly similar to UP|Q6T282 (Q6T282) Predicted protein, partial (29%)	BE124135		109.814	35.5319	21.2156	95.6266	89.3973	94.6904		P	P	P	P	P	P		28.3737	10.1231	93.2381	3.35903	0.00160632	0	0.304315
Mtr.6163.1.S1_at	BI272054 /FEA=mRNA /DEF=similar to UP|Q8H0S2 (Q8H0S2) At4g23490/F16G20_190, partial (42%)	BI272054		136.445	41.0604	38.3143	130.098	128.74	131.996		P	P	P	P	P	P		39.6874	1.94179	130.278	1.63543	1.19471e-05	0	0.304636
Mtr.38233.1.S1_at	TC102333 /FEA=mRNA /DEF=weakly similar to UP|DZP1_MOUSE (Q9JII5) DAZ-associated protein 1 (Deleted in azoospermia-associated protein 1), partial (6%)	TC102333		45.0011	10.7127	7.75886	26.9343	31.5555	32.3712		P	P	P	P	P	P		9.23576	2.08866	30.287	2.93205	0.00330228	0	0.304942
Mtr.49795.1.S1_at	IMGAG|1198.m00005 /FEA=mRNA /DEF=Auxin responsive SAUR protein AC148242.14.51 10009 9746 mth2-18f6 01/13/05	IMGAG|1198.m00005		383.912	161.696	112.387	436.902	457.093	453.731		P	P	M	P	P	P		137.042	34.8669	449.242	10.8184	0.000577093	0	0.305051
Mtr.1610.1.S1_s_at	AW585662 /FEA=mRNA /DEF=similar to UP|Q6J4U6 (Q6J4U6) Expansin 1 (Fragment), partial (65%)	AW585662		327.915	53.0834	57.4806	204.431	173.734	163.587		P	P	P	P	P	P		55.282	3.10926	180.584	21.2661	0.00428501	0	0.306129
Mtr.11785.1.S1_at	TC111055 /FEA=mRNA /DEF=	TC111055		289.119	137.185	79.5728	354.064	275.872	424.947		P	P	P	P	P	P		108.379	40.7377	351.627	74.5673	0.0265463	3.05624e-17	0.30822
Mtr.9808.1.S1_at	TC104448 /FEA=mRNA /DEF=weakly similar to GB|AAP68347.1|31711982|BT008908 At5g12900 {Arabidopsis thaliana;} , partial (26%)	TC104448		155.247	47.1513	41.0641	168.727	143.471	116.462		P	P	P	P	P	P		44.1077	4.3043	142.887	26.1373	0.0150895	4.66371e-231	0.308689
Mtr.37188.1.S1_at	TC100072 /FEA=mRNA /DEF=similar to UP|Q9LTW3 (Q9LTW3) DNA-3-methyladenine glycosidase I-like protein, partial (56%)	TC100072		465.117	132.562	149.51	424.397	384.201	555.872		P	P	P	P	P	P		141.036	11.9838	454.823	89.7889	0.0185621	3.73439e-300	0.310089
Mtr.21823.1.S1_at	1566.m00070 /FEA=mRNA /DEF=AC119414.39 125595 122267 mth2-23d7 similar to TIGR_Ath1|At1g67900-GOpep .1 68408.m07114 expressed protein similar to hypothetical protein GB:AAC24177, complete	1566.m00070		391.231	199.622	154.406	583.505	542.114	582.719		P	P	P	P	P	P		177.014	31.9726	569.446	23.6735	0.000522733	0	0.310852
Mtr.31455.1.S1_at	AL365778 /FEA=mRNA /DEF=	AL365778		150.896	40.1012	26.7068	124.96	115.662	81.6312		P	P	P	P	P	P		33.404	9.4713	107.418	22.8107	0.024994	2.15791e-28	0.310973
Mtr.5540.1.S1_at	BF634613 /FEA=mRNA /DEF=similar to UP|AX6B_SOYBN (P33083) Auxin-induced protein 6B, partial (82%)	BF634613		48.6291	20.6691	17.4047	73.0885	56.9806	52.224		P	P	P	P	P	P		19.0369	2.30821	60.7644	10.9348	0.0148674	3.69175e-144	0.31329
Mtr.29223.1.S1_at	CB891510 /FEA=mRNA /DEF=similar to UP|Q8RX84 (Q8RX84) AT5g28150/T24G3_80, partial (40%)	CB891510		179.905	55.146	33.5828	136.589	165.814	120.661		P	P	P	P	P	P		44.3644	15.2475	141.021	22.9005	0.0143962	3.10328e-19	0.314594
Mtr.42890.1.S1_at	TC94038 /FEA=mRNA /DEF=similar to UP|Q94F39 (Q94F39) AT3g29575/MWE13_2, partial (17%)	TC94038		111.841	37.3912	44.0808	136.289	120.618	131.289		P	P	P	P	P	P		40.736	4.73025	129.399	8.00502	0.000839454	0	0.314809
Mtr.41042.1.S1_s_at	TC108598 /FEA=mRNA /DEF=similar to UP|PEAM_SPIOL (Q9M571) Phosphoethanolamine N-methyltransferase , partial (43%)	TC108598		82.5229	20.5365	19.4567	75.8139	47.3763	66.2936		P	P	P	P	P	P		19.9966	0.763521	63.1613	14.4753	0.0280464	0	0.316596
Msa.2534.1.S1_at	iMsa.2534 /TID=Msa.2534.1 /CNT=1 /FEA=mRNA /TIER=ConsEnd /STK=0 /NOTE=sequence(s) not in UniGene /DEF=	gi|20381703|gb|AJ410100.1|AJ410100		1313.03	377.825	435.719	1323.71	1190.9	1319.66		P	P	P	P	P	P		406.772	40.9372	1278.09	75.5363	0.000718334	0	0.318266
Mtr.39446.1.S1_s_at	TC104913 /FEA=mRNA /DEF=similar to UP|Q712G2 (Q712G2) Inositol 1,4,5-trisphosphate 5-phosphatase, partial (6%)	TC104913		11.3908	15.3921	24.5809	60.9383	67.9736	59.3912		A	P	P	P	P	P		19.9865	6.49749	62.7677	4.57436	0.00303808	0	0.31842
Mtr.48768.1.S1_at	IMGAG|1152.m00027 /FEA=mRNA /DEF=Gonadotropin, beta chain; Gibberellin regulated protein AC146914.8.261 106087 106718 mth2-57l14 01/13/05	IMGAG|1152.m00027		493.986	114.897	74.9076	247.569	277.897	367.119		P	P	P	P	P	P		94.9024	28.277	297.528	62.1457	0.0251964	3.90717e-24	0.318969
Mtr.4979.1.S1_at	AW329222 /FEA=mRNA /DEF=	AW329222		167.88	76.01	55.5027	201.694	177.237	239.239		P	P	P	P	P	P		65.7564	14.5009	206.057	31.2305	0.01057	1.28349e-42	0.319117
Mtr.44281.1.S1_at	TC97058 /FEA=mRNA /DEF=similar to UP|Q6J5M7 (Q6J5M7) Purple acid phosphatase 1, partial (59%)	TC97058		9.63005	8.95537	9.73762	40.3141	23.5554	23.9784		A	A	A	P	P	P		9.34649	0.553133	29.2826	9.55584	0.0680393	0	0.319182
Mtr.28764.1.S1_at	BM779948 /FEA=mRNA /DEF=homologue to UP|Q8L741 (Q8L741) AT3g13690/MMM17_12, partial (31%)	BM779948		272.601	117.759	95.9782	303.497	304.105	394.2		P	P	P	P	P	P		106.869	15.4014	333.934	52.1927	0.0106358	1.52566e-96	0.320029
Msa.1383.1.S1_at	iMsa.1383 /TID=Msa.1383.1 /CNT=1 /FEA=mRNA /TIER=ConsEnd /STK=0 /NOTE=sequence(s) not in UniGene /DEF=	gi|50320293|gb|CO515419.1|CO515419		414.966	130.9	111.84	442.031	314.296	376.613		P	P	P	P	P	P		121.37	13.4774	377.647	63.8734	0.0129466	2.74917e-159	0.321385
Mtr.525.1.S1_at	1446.m00034 /FEA=mRNA /DEF=AC146752.23 30898 26296 mth2-62d4 weakly similar to GOA_SPTR|Q9ZW75-GOpep At2g43200 protein	1446.m00034		143.95	53.4549	31.5097	132.921	141.503	120.954		P	P	P	P	P	P		42.4823	15.5176	131.793	10.3206	0.00414448	0	0.322342
Mtr.16874.1.S1_at	IMGAG|887.m00015 /FEA=mRNA /DEF=hypothetical protein AC136140.17.151 61109 60432 mth2-11a20 01/13/05	IMGAG|887.m00015		182.385	65.5594	35.9961	156.373	153.702	162.034		P	P	P	P	P	P		50.7778	20.9044	157.37	4.25441	0.00263392	0	0.322665
Mtr.46060.1.S1_at	IMGAG|818.m00028 /FEA=mRNA /DEF=Allergen V5/Tpx-1 related; Ves allergen AC127169.13.281 122563 122042 mth2-36n3 01/13/05	IMGAG|818.m00028		1549.43	454.528	555.087	1521.14	1524.71	1645.02		P	P	P	P	P	P		504.808	71.1057	1563.62	70.5153	0.000493117	0	0.322845
Mtr.34728.1.S1_at	CX520946 /FEA=mRNA /DEF=	CX520946		93.6701	21.7553	32.2255	41.9278	86.0401	122.814		P	A	P	P	P	P		26.9904	7.4035	83.594	40.4986	0.159878	3.00762e-27	0.322875
Mtr.35626.1.S1_at	TC108961 /FEA=mRNA /DEF=	TC108961		70.8225	28.7224	48.2693	125.95	89.1336	142.417		A	P	M	P	P	P		38.4958	13.8218	119.167	27.2814	0.0334645	1.53114e-16	0.323042
Mtr.11765.1.S1_at	TC111001 /FEA=mRNA /DEF=similar to UP|Q9LRY8 (Q9LRY8) Polygalacturonase-like protein, partial (10%)	TC111001		1180.95	318.408	214.47	741.425	1003.17	728.446		P	P	P	P	P	P		266.439	73.4952	824.347	155.001	0.0195573	6.94066e-27	0.323212
Mtr.46654.1.S1_at	1743.m00037 /FEA=mRNA /DEF=AC151666.7 76532 73174 mth2-30n15 similar to UP|PME3_PHAVU (Q43111) Pectinesterase 3 precursor (EC 3.1.1.11) (Pectin methylesterase 3) (PE 3)	1743.m00037		396.953	105.478	144.648	349.168	356.46	454.853		P	P	P	P	P	P		125.063	27.6976	386.827	59.025	0.0109902	9.63201e-41	0.323305
Mtr.12527.1.S1_at	TC95086 /FEA=mRNA /DEF=similar to UP|Q5U8L6 (Q5U8L6) AP2/EREBP transcription factor ERF-2, partial (38%)	TC95086		253.671	76.8745	92.2325	277.926	281.313	225.118		P	P	P	P	P	P		84.5535	10.8597	261.452	31.512	0.00527155	0	0.323399
Mtr.9074.1.S1_at	TC102323 /FEA=mRNA /DEF=similar to UP|Q8RX87 (Q8RX87) AT5g20250/F5O24_140, partial (46%)	TC102323		3109.66	934.564	816.314	2412.03	2506.6	3195.75		P	P	P	P	P	P		875.439	83.6154	2704.79	427.801	0.0107973	3.41904e-210	0.323662
Mtr.16686.1.S1_at	IMGAG|878.m00021 /FEA=mRNA /DEF=Plant protein of unknown function DUF868 AC135565.18.211 74947 75858 mth2-19b12 01/13/05	IMGAG|878.m00021		423.787	148.169	84.8253	373.84	385.233	319.385		P	P	P	P	P	P		116.497	44.7909	359.486	35.1929	0.00627515	0	0.324066
Mtr.45252.1.S1_s_at	TC99176 /FEA=mRNA /DEF=weakly similar to UP|CAST_SOLTU (Q09011) Calcium-binding protein CAST, partial (20%)	TC99176		466.231	159.786	127.511	458.504	483.751	386.564		P	P	P	P	P	P		143.649	22.8218	442.94	50.4285	0.00475644	0	0.324307
Mtr.50501.1.S1_at	IMGAG|1057.m00016 /FEA=mRNA /DEF=Major intrinsic protein AC144721.16.161 72361 70388 mth2-11o23 01/13/05	IMGAG|1057.m00016		3590.98	763.412	848.502	2188.15	2354.79	2898.92		P	P	P	P	P	P		805.957	60.1679	2480.62	371.716	0.00925022	0	0.324901
Mtr.41839.1.S1_at	TC110224 /FEA=mRNA /DEF=	TC110224		28.8004	12.4621	14.3176	58.5603	35.2808	29.4907		P	P	P	P	P	P		13.3899	1.31207	41.1106	15.3867	0.0947848	3.88565e-196	0.325703
Mtr.6812.1.S1_at	CX525787 /FEA=mRNA /DEF=similar to PIR|T01383|T01383 GTPase-activating protein homolog T4I9.2 - Arabidopsis thaliana {Arabidopsis thaliana;} , partial (35%)	CX525787		103.098	52.1581	41.2648	136.688	153.509	139.412		P	P	P	P	P	P		46.7114	7.70275	143.203	9.02849	0.00116375	0	0.326191
Mtr.25945.1.S1_at	1471.m00029 /FEA=mRNA /DEF=AC149803.7 11977 13951 mth2-70e16 weakly similar to TAIR|gene:2165105-GOpep .1 68412.m06422 expressed protein contains similarity to Myb-related	1471.m00029		2142.44	940.596	432.634	2096.29	2177.17	2038.07		P	P	P	P	P	P		686.615	359.183	2103.85	69.8575	0.0054819	0	0.326362
Mtr.47780.1.S1_at	1628.m00024 /FEA=mRNA /DEF=AC137985.26 24280 22267 mth2-14m10 weakly similar to TIGR_Ath1|At3g03220-GOpep .1 68410.m00291 expansin, putative (EXP13) similar to expansin precursor, partial (97%)	1628.m00024		58.0621	16.5861	18.9042	51.9806	55.9972	54.8741		P	P	P	P	P	P		17.7451	1.63916	54.284	2.07232	0.000248498	0	0.326894
Mtr.31743.1.S1_s_at	AL377990 /FEA=mRNA /DEF=	AL377990		1266.61	616.564	475.49	1660.85	1589.59	1753.53		P	P	P	P	P	P		546.027	99.7542	1667.99	82.2024	0.000806646	0	0.327356
Mtr.44950.1.S1_at	TC98471 /FEA=mRNA /DEF=	TC98471		168.448	53.4182	58.1543	158.802	146.96	205.314		P	P	P	P	P	P		55.7863	3.3489	170.359	30.8458	0.0156594	0	0.327464
Mtr.29273.1.S1_at	CB892694 /FEA=mRNA /DEF=	CB892694		67.1851	8.07309	8.23047	20.0605	25.4993	29.1078		P	P	A	P	P	P		8.15178	0.111285	24.8892	4.5544	0.016	0	0.327523
Mtr.18038.1.S1_at	IMGAG|937.m00021 /FEA=mRNA /DEF=conserved hypothetical protein AC138131.16.201 105841 106257 mth2-21h11 01/13/05	IMGAG|937.m00021		57.934	20.4481	19.7468	48.8581	66.0582	69.0419		P	P	P	P	P	P		20.0974	0.495872	61.3194	10.8944	0.0147854	0	0.32775
Mtr.44817.1.S1_at	TC98149 /FEA=mRNA /DEF=similar to GB|AAQ65192.1|34365761|BT010569 At3g08670 {Arabidopsis thaliana;} , partial (25%)	TC98149		88.6063	46.8062	36.3916	111.958	109.766	158.709		P	P	P	P	P	P		41.5989	7.36424	126.811	27.6462	0.0268701	3.4631e-60	0.328039
Mtr.40483.1.S1_at	TC107384 /FEA=mRNA /DEF=similar to GB|AAP21357.1|30102878|BT006549 At1g56300 {Arabidopsis thaliana;} , partial (37%)	TC107384		92.9536	34.3153	65.8127	144.368	134.231	179.231		P	P	P	P	P	P		50.064	22.272	152.61	23.605	0.0167444	5.28466e-14	0.328053
Mtr.50092.1.S1_at	IMGAG|1179.m00008 /FEA=mRNA /DEF=hypothetical protein AC147499.5.71 55974 55387 mth2-22h5 01/13/05	IMGAG|1179.m00008		38.7997	15.6868	11.7243	35.0472	74.619	15.6393		P	P	P	P	P	P		13.7055	2.80191	41.7685	30.0588	0.299979	1.52814e-45	0.328131
Mtr.47933.1.S1_at	1613.m00050 /FEA=mRNA /DEF=AC135800.23 62795 61129 mth2-14g8 homologue to UP|Q9SEW7 (Q9SEW7) Amino acid transporter a (Fragment)	1613.m00050		97.5414	34.0874	37.1942	97.811	134.29	93.3748		P	A	P	P	P	P		35.6408	2.19682	108.492	22.4519	0.0225355	0	0.32851
Mtr.41264.1.S1_at	TC109036 /FEA=mRNA /DEF=similar to UP|ZFP4_ARATH (Q39263) Zinc finger protein 4, partial (28%)	TC109036		327.761	138.63	92.2372	390.481	281.314	381.867		P	P	P	P	P	P		115.433	32.8045	351.221	60.694	0.0165551	2.84474e-24	0.328664
Mtr.26285.1.S1_s_at	1499.m00036 /FEA=mRNA /DEF=AC153128.1 48282 46316 mth2-81g19 weakly similar to TIGR_Ath1|At3g57070-GOpep .1 68410.m05870 expressed protein hypothetical protein At2g41330 - Arabidopsis, partial (92%)	1499.m00036		130.494	30.7079	35.8148	85.0644	82.2295	136.248		P	P	P	P	P	P		33.2613	3.61111	101.181	30.4023	0.0582823	6.97471e-156	0.328732
Mtr.5745.1.S1_at	BF647067 /FEA=mRNA /DEF=similar to UP|Q8LEI6 (Q8LEI6) Receptor-like protein kinase, partial (16%)	BF647067		188.147	79.9806	43.7306	183.586	210.193	169.802		P	P	P	P	P	P		61.8556	25.6326	187.86	20.5322	0.00856013	0	0.329264
Mtr.37632.1.S1_at	TC101096 /FEA=mRNA /DEF=similar to UP|GUN4_ARATH (Q9LX31) Tetrapyrrole-binding protein, chloroplast precursor (Genomes uncoulped 4), partial (52%)	TC101096		1848.52	771.617	548.193	2202.2	1883.76	1920.73		P	P	P	P	P	P		659.905	157.985	2002.23	174.161	0.00319206	0	0.329585
Mtr.41275.1.S1_at	TC109056 /FEA=mRNA /DEF=weakly similar to UP|Q8GS71 (Q8GS71) Kinesin-like protein, partial (19%)	TC109056		482.818	202.189	149.309	541.903	546.358	505.462		P	P	P	P	P	P		175.749	37.3923	531.241	22.4363	0.000831737	0	0.330827
Mtr.5847.1.S1_at	BG449113 /FEA=mRNA /DEF=similar to UP|ZFP1_ARATH (Q42485) Zinc finger protein 1, partial (16%)	BG449113		116.541	49.7916	42.2025	151.035	135.568	130.078		P	P	P	P	P	P		45.9971	5.36635	138.894	10.8672	0.00168531	0	0.331167
Mtr.8201.1.S1_at	CX523918 /FEA=mRNA /DEF=	CX523918		131.281	40.7918	22.5005	105.717	113.752	67.1185		P	P	P	P	P	P		31.6461	12.9339	95.5293	24.9304	0.0483046	2.84663e-12	0.331271
Mtr.7850.1.S1_s_at	AW694616 /FEA=mRNA /DEF=similar to UP|O65637 (O65637) Thaumatin-like protein, partial (24%)	AW694616		109.081	69.7562	57.9239	236.657	155.306	186.008		P	P	P	P	P	P		63.8401	8.36671	192.657	41.0812	0.0251998	4.11776e-105	0.331367
Mtr.25204.1.S1_s_at	1797.m00042 /FEA=mRNA /DEF=CR932958.1 109919 113406 mth2-174i23 weakly similar to TAIR|gene:3442340-GOpep .1 68412.m03834 calmodulin-binding protein family contains IQ calmodulin-binding	1797.m00042		26.8038	6.35199	7.99154	24.8259	22.7811	17.1812		P	P	P	P	P	M		7.17177	1.15933	21.5961	3.95772	0.0173246	2.72169e-69	0.332086
Mtr.8761.1.S1_at	TC101297 /FEA=mRNA /DEF=similar to UP|Q9SII5 (Q9SII5) Expressed protein (At2g17230/T23A1.9), partial (82%)	TC101297		1655.22	456.386	357.07	969.362	1185.89	1517.3		P	P	P	P	P	P		406.728	70.2273	1224.18	275.968	0.0296964	6.91948e-61	0.332244
Mtr.38667.1.S1_at	TC103279 /FEA=mRNA /DEF=weakly similar to UP|Q9M7Y3 (Q9M7Y3) F3E22.9 protein, partial (48%)	TC103279		362.361	100.981	69.358	230.721	324.694	212.691		P	P	P	P	P	P		85.1693	22.3605	256.035	60.1397	0.0346	3.2042e-27	0.332647
Mtr.31606.1.S1_s_at	AL371928 /FEA=mRNA /DEF=weakly similar to UP|PEAM_SPIOL (Q9M571) Phosphoethanolamine N-methyltransferase , partial (12%)	AL371928		471.081	130.397	112.092	446.595	272.23	371.615		A	P	P	P	P	P		121.245	12.9436	363.48	87.4663	0.0343861	2.3557e-154	0.333566
Mtr.47442.1.S1_s_at	1666.m00040 /FEA=mRNA /DEF=AC145329.27 19162 17408 mth2-8i21 weakly similar to TIGR_Ath1|At1g02640-GOpep .1 68408.m00196 glycosyl hydrolase family 3 similar to beta-xylosidase GB:Z84377, partial (59%)	1666.m00040		46.0241	13.7092	13.9754	39.3903	44.9032	40.0538		P	P	P	P	P	P		13.8423	0.188249	41.4491	3.00968	0.00115905	0	0.33396
Mtr.8573.1.S1_at	TC100683 /FEA=mRNA /DEF=homologue to UP|Q94FT5 (Q94FT5) Pectate lyase (Fragment), complete	TC100683		2417.86	611.875	955.427	2368.52	2230.11	2436.74		P	P	P	P	P	P		783.651	242.928	2345.13	105.282	0.00189816	0	0.334162
Mtr.29223.1.S1_s_at	CB891510 /FEA=mRNA /DEF=similar to UP|Q8RX84 (Q8RX84) AT5g28150/T24G3_80, partial (40%)	CB891510		186.378	60.0936	38.4383	162.929	158.758	120.555		P	P	P	P	P	P		49.2659	15.3126	147.414	23.3539	0.0144577	1.25123e-19	0.334202
Mtr.13758.1.S1_at	TC99076 /FEA=mRNA /DEF=	TC99076		148.829	89.9031	52.036	248.717	219.537	168.617		P	P	P	P	P	P		70.9695	26.7761	212.29	40.5386	0.0240561	8.39061e-14	0.334304
Mtr.18757.1.S1_at	IMGAG|962.m00015 /FEA=mRNA /DEF=Sulfate transporter/antisigma-factor antagonist STAS; Sulphate transporter; Sulphate anion transporter AC139748.10.141 77861 71128 mth2-15o24 01/13/05	IMGAG|962.m00015		281.598	83.4034	119.866	353.881	315.387	242.303		P	P	P	P	P	P		101.634	25.7827	303.857	56.6753	0.0198065	1.36922e-28	0.334481
Mtr.18406.1.S1_at	IMGAG|1031.m00005 /FEA=mRNA /DEF=Sterile alpha motif homology; C2 AC144477.16.41 19908 19138 mth2-6k4 01/13/05	IMGAG|1031.m00005		1309.25	404.013	372.447	1066.31	1317.97	1087.61		P	P	P	P	P	P		388.23	22.3208	1157.3	139.559	0.00521183	0	0.335463
Mtr.15621.1.S1_at	IMGAG|748.m00003 /FEA=mRNA /DEF=Heavy metal transport/detoxification protein; PPAK motif AC122727.24.31 13097 9995 mth2-13b8 01/13/05	IMGAG|748.m00003		135.435	49.5378	38.9046	128.673	140.221	126.238		P	P	P	P	P	P		44.2212	7.51875	131.711	7.46978	0.00102836	0	0.335745
Mtr.33309.1.S1_s_at	BF649960 /FEA=mRNA /DEF=similar to UP|Q9FMJ2 (Q9FMJ2) Ankyrin-like protein, partial (11%)	BF649960		145.647	87.5284	86.0919	275.771	237.173	260.748		P	P	P	P	P	P		86.8101	1.01573	257.897	19.4565	0.00131177	0	0.336608
Mtr.38471.1.S1_at	TC102872 /FEA=mRNA /DEF=weakly similar to UP|Q9FJH4 (Q9FJH4) Similarity to ring finger protein, partial (10%)	TC102872		303.909	158.96	108.628	487.929	353.198	351.078		P	P	P	P	P	P		133.794	35.5902	397.402	78.4059	0.0232135	1.12889e-25	0.336672
Mtr.10002.1.S1_at	TC105215 /FEA=mRNA /DEF=	TC105215		161.371	64.2124	53.5248	168.231	187.204	168.458		P	P	P	P	P	P		58.8686	7.55733	174.631	10.8892	0.00102793	0	0.337103
Mtr.48723.1.S1_at	IMGAG|1156.m00003 /FEA=mRNA /DEF=NPH3; BTB/POZ AC147002.20.21 21589 19459 mth2-151m16 01/13/05	IMGAG|1156.m00003		32.4071	36.1602	13.4669	121.09	54.1107	45.0393		P	P	P	P	P	P		24.8136	16.0466	73.4132	41.5373	0.227187	1.84248e-05	0.337999
Mtr.40376.1.S1_at	TC107152 /FEA=mRNA /DEF=similar to UP|Q6NPR7 (Q6NPR7) At1g29470, partial (42%)	TC107152		73.6761	49.7834	43.1473	143.067	141.492	127.791		P	P	P	P	P	P		46.4653	4.69241	137.45	8.40185	0.000876398	0	0.338053
Mtr.41416.1.S1_at	TC109348 /FEA=mRNA /DEF=similar to UP|Q8W543 (Q8W543) Drought-induced protein RDI (Fragment), partial (96%)	TC109348		122.25	44.6193	40.3601	131.165	128.505	116.731		P	P	P	P	P	P		42.4897	3.01172	125.467	7.68209	0.000795045	0	0.338652
Mtr.5355.1.S1_at	BE316539 /FEA=mRNA /DEF=	BE316539		32.5666	17.1231	11.9383	48.2393	58.3059	22.096		P	P	P	P	P	P		14.5307	3.66621	42.8804	18.6903	0.137222	7.78865e-28	0.338866
Mtr.31759.1.S1_at	AL378932 /FEA=mRNA /DEF=homologue to UP|Q39862 (Q39862) Homeobox-leucine zipper protein, partial (23%)	AL378932		347.607	132.976	170.182	350.269	407.311	583.366		P	P	P	P	P	P		151.579	26.3087	446.982	121.507	0.0484302	8.81796e-57	0.339117
Mtr.2306.1.S1_at	BG586012 /FEA=mRNA /DEF=similar to UP|O64896 (O64896) Trehalose-6-phosphate phosphatase , partial (39%)	BG586012		1402.99	730.374	512.68	1625.09	1769.92	2101.83		P	P	P	P	P	P		621.527	153.933	1832.28	244.41	0.00896919	0	0.33921
Mtr.32302.1.S1_at	AW687545 /FEA=mRNA /DEF=similar to GB|AAH22320.1|18490175|BC022320 S100Z protein {Homo sapiens;} , partial (16%)	AW687545		286.046	118.253	80.5158	320.653	283.328	274.957		P	P	P	P	P	P		99.3842	26.6839	292.979	24.3286	0.00349524	0	0.339219
Mtr.17273.1.S1_s_at	IMGAG|993.m00001 /FEA=mRNA /DEF=CheY-like; Response regulator receiver AC140916.17.1 1833 247 mth2-12b2 01/13/05	IMGAG|993.m00001		111.324	23.3964	23.9711	76.046	70.7709	62.4955		P	P	P	P	P	P		23.6837	0.406376	69.7708	6.83038	0.00285445	0	0.33945
Mtr.43302.1.S1_at	TC95013 /FEA=mRNA /DEF=	TC95013		137.282	47.4893	53.1321	136.066	134.796	173.589		P	P	P	P	P	P		50.3107	3.99008	148.151	22.0398	0.00968606	1.72531e-263	0.339592
Mtr.22787.1.S1_at	1627.m00062 /FEA=mRNA /DEF=AC137836.23 134431 135009 mth2-10f14 weakly similar to TAIR|gene:2093988-GOpep .1 68410.m02157 expressed protein	1627.m00062		80.5533	17.2692	13.2011	42.1473	46.8686	45.5639		P	P	P	P	P	P		15.2351	2.87659	44.86	2.43809	0.00109901	0	0.339616
Mtr.40375.1.S1_at	TC107151 /FEA=mRNA /DEF=similar to UP|Q9FMJ2 (Q9FMJ2) Ankyrin-like protein, partial (43%)	TC107151		507.952	397.788	310.481	1027.59	938.047	1150.35		P	P	P	P	P	P		354.134	61.7354	1038.66	106.586	0.00411571	0	0.340952
Msa.2744.1.S1_at	iMsa.2744 /TID=Msa.2744.1 /CNT=1 /FEA=mRNA /TIER=ConsEnd /STK=0 /NOTE=sequence(s) not in UniGene /DEF=	gi|50319171|gb|CO514297.1|CO514297		338.416	126.161	74.4109	331.864	307.434	241.829		P	P	P	P	P	P		100.286	36.5927	293.709	46.5599	0.0165258	7.70295e-14	0.341446
Mtr.23495.1.S1_s_at	1677.m00046 /FEA=mRNA /DEF=AC146632.16 70658 69439 mth2-57b3 weakly similar to UP|Q9LRT1 (Q9LRT1) Receptor protein kinase	1677.m00046		47.7061	10.8879	15.9192	38.3637	40.3647	38.9906		P	A	P	P	P	P		13.4035	3.55763	39.2397	1.02353	0.00103775	0	0.341581
Mtr.25980.1.S1_s_at	1475.m00035 /FEA=mRNA /DEF=AC150205.5 68925 68118 mth2-72l17	1475.m00035		115.789	66.4486	58.1416	198.153	150.468	198.166		P	P	P	P	P	P		62.2951	5.87393	182.262	27.5347	0.0102979	1.93637e-183	0.341789
Mtr.40990.1.S1_s_at	TC108503 /FEA=mRNA /DEF=similar to GB|AAP37719.1|30725394|BT008360 At3g12670 {Arabidopsis thaliana;} , partial (85%)	TC108503		56.6856	32.2452	34.3482	113.004	81.1767	97.4806		P	P	P	P	P	P		33.2967	1.48699	97.2203	15.915	0.0125962	0	0.342487
Mtr.7911.1.S1_s_at	BF637890 /FEA=mRNA /DEF=similar to UP|Q8VYT9 (Q8VYT9) ER1-like receptor kinase (Fragment), partial (49%)	BF637890		742.731	251.138	244.165	731.875	739.471	693.899		P	P	P	P	P	P		247.651	4.93025	721.748	24.4155	0.000127867	0	0.343127
Mtr.9418.1.S1_s_at	TC103299 /FEA=mRNA /DEF=similar to PIR|T05694|T05694 pathogenesis-related protein F20M13.220 - Arabidopsis thaliana {Arabidopsis thaliana;} , partial (68%)	TC103299		128.722	67.2841	49.8745	191.244	127.392	193.253		P	P	P	P	P	P		58.5793	12.3104	170.63	37.4587	0.0297401	6.44628e-38	0.343312
Mtr.38608.1.S1_at	TC103166 /FEA=mRNA /DEF=similar to UP|Q9LTZ9 (Q9LTZ9) Arabidopsis thaliana genomic DNA, chromosome 5, TAC clone:K15C23 (AT5g44670/K15C23_12), partial (42%)	TC103166		26.7791	6.39542	4.69254	17.347	15.885	15.1788		P	P	P	P	P	P		5.54398	1.20412	16.1369	1.10587	0.00201831	0	0.343558
Mtr.7300.1.S1_at	TC106013 /FEA=mRNA /DEF=homologue to GB|AAD28199.1|4704662|AF116860 uracil phosphoribosyltransferase 1 {Arabidopsis thaliana;} , partial (27%)	TC106013		199.326	55.1838	44.251	141.969	155.277	136.564		P	P	P	P	P	P		49.7174	7.73065	144.603	9.63051	0.00141298	0	0.34382
Mtr.45080.1.S1_at	TC98743 /FEA=mRNA /DEF=similar to UP|RRA_HUMAN (P10276) Retinoic acid receptor alpha (RAR-alpha), partial (4%)	TC98743		179.806	42.8973	87.0046	153.28	219.526	192.447		P	M	P	P	P	P		64.951	31.1885	188.418	33.3064	0.0254765	1.35655e-10	0.344718
Mtr.2611.1.S1_at	BI310096 /FEA=mRNA /DEF=similar to UP|Q9FDV6 (Q9FDV6) Protein kinase, partial (23%)	BI310096		18.8779	13.2106	12.6008	39.6354	47.0507	25.2736		P	A	A	P	P	P		12.9057	0.431262	37.3199	11.0717	0.0596719	0	0.345813
Mtr.25637.1.S1_at	1444.m00035 /FEA=mRNA /DEF=AC146630.25 44591 43728 mth2-7f22 weakly similar to UP|Q8GX20 (Q8GX20) Hypothetical protein At2g36050	1444.m00035		664.304	247.135	166.342	639.314	563.716	587.204		P	P	P	P	P	P		206.739	57.1294	596.745	38.6915	0.00258734	0	0.346444
Mtr.4047.1.S1_at	CA920643 /FEA=mRNA /DEF=similar to GB|AAN31116.1|23506209|AY149962 At3g06130/F28L1_7 {Arabidopsis thaliana;} , partial (16%)	CA920643		184.815	62.7398	45.0499	157.15	135.69	172.817		P	P	P	P	P	P		53.8949	12.5086	155.219	18.6388	0.00711371	0	0.347218
Mtr.17317.1.S1_at	IMGAG|904.m00027 /FEA=mRNA /DEF=putative S-adenosyl-methionine-sterol-C-methyltransferase, 5' partial; 1-1344-related AC137078.24.261 136227 136928 mth2-10e12 01/13/05	IMGAG|904.m00027		81.3343	22.0953	24.7695	88.9928	48.4425	65.0014		P	P	P	P	A	A		23.4324	1.89094	67.4789	20.3883	0.0628984	5.66023e-238	0.347255
Mtr.31281.1.S1_at	AJ502051 /FEA=mRNA /DEF=	AJ502051		93.0705	44.4806	50.0593	132.981	115.72	159.501		P	P	P	P	P	P		47.2699	3.94468	136.067	22.053	0.0127112	2.14967e-222	0.347402
Mtr.28548.1.S1_at	BG648417 /FEA=mRNA /DEF=similar to UP|Q9LK35 (Q9LK35) Receptor-protein kinase-like protein, partial (24%)	BG648417		449.606	117.925	139.278	321.101	391.004	396.68		P	P	P	P	P	P		128.602	15.099	369.595	42.0928	0.00501507	0	0.347952
Mtr.17059.1.S1_at	IMGAG|894.m00026 /FEA=mRNA /DEF=Protein of unknown function DUF6 AC136507.19.261 124269 121644 mth2-24o19 01/13/05	IMGAG|894.m00026		208.498	52.799	56.0145	153.693	154.354	160.064		P	P	P	P	P	P		54.4067	2.27371	156.037	3.50293	4.96673e-05	0	0.348678
Mtr.31405.1.S1_at	AJ847134 /FEA=mRNA /DEF=weakly similar to UP|Q6XBF8 (Q6XBF8) CDR1, partial (6%)	AJ847134		76.6338	33.4865	23.0568	98.8278	79.0904	65.3196		P	P	M	P	P	P		28.2716	7.3749	81.0793	16.8424	0.0276744	4.21914e-24	0.348691
Mtr.33195.1.S1_at	BF646007 /FEA=mRNA /DEF=similar to UP|SR68_CANFA (Q00004) Signal recognition particle 68 kDa protein (SRP68), partial (3%)	BF646007		150.536	61.1401	52.5539	206.89	129.162	152.536		P	P	P	P	P	P		56.847	6.07139	162.863	39.8799	0.038197	1.23278e-134	0.349049
Mtr.39594.1.S1_at	TC105220 /FEA=mRNA /DEF=similar to UP|Q8RWE2 (Q8RWE2) Trehalose-6-phosphate phosphatase (At5g51460), partial (25%)	TC105220		489.076	236.788	177.253	573.763	598.278	605.323		P	P	P	P	P	P		207.02	42.0976	592.455	16.5661	0.00062081	0	0.349428
Mtr.8568.1.S1_at	TC100672 /FEA=mRNA /DEF=homologue to UP|Q41099 (Q41099) Nitrite reductase precursor , partial (95%)	TC100672		4489.91	1736.96	1652.43	6034.14	3874.98	4607.01		P	P	P	P	P	P		1694.7	59.7708	4838.71	1098.07	0.0311796	0	0.350238
Mtr.48595.1.S1_at	IMGAG|1158.m00011 /FEA=mRNA /DEF=conserved hypothetical protein AC147007.17.111 51515 52036 mth2-26c3 01/13/05	IMGAG|1158.m00011		85.6405	37.8976	31.3639	106.477	134.332	54.9882		P	P	P	P	P	P		34.6307	4.61999	98.5991	40.2542	0.123592	2.24071e-85	0.351228
Mtr.39179.1.S1_at	TC104360 /FEA=mRNA /DEF=similar to UP|Q8VZY5 (Q8VZY5) Fortune-1, partial (32%)	TC104360		808.731	278.731	184.352	621.235	717.507	638.321		P	P	P	P	P	P		231.541	66.7355	659.021	51.3661	0.00376552	0	0.351342
Mtr.41851.1.S1_at	TC110247 /FEA=mRNA /DEF=	TC110247		360.256	173.22	137.063	441.476	440.326	441.404		A	P	A	P	P	P		155.141	25.5673	441.069	0.644037	0.000229437	0	0.35174
Mtr.4734.1.S1_at	AL378597 /FEA=mRNA /DEF=	AL378597		119.772	57.2704	49.495	152.092	154.245	148.656		P	P	P	P	P	P		53.3827	5.49799	151.664	2.81881	0.000106013	0	0.35198
Mtr.31300.1.S1_at	AJ502536 /FEA=mRNA /DEF=weakly similar to UP|Q9LID4 (Q9LID4) Similarity to disease resistance response protein, partial (50%)	AJ502536		829.861	315.871	210.422	664.825	827.731	749.994		P	P	P	P	P	P		263.146	74.5637	747.517	81.4808	0.00679548	0	0.352027
Mtr.38059.1.S1_at	TC101995 /FEA=mRNA /DEF=weakly similar to UP|Q6K5G3 (Q6K5G3) Ankyrin repeat-like protein, partial (44%)	TC101995		381.246	145.481	151.826	401.347	408.741	456.723		P	P	P	P	P	P		148.653	4.48698	422.27	30.0649	0.00120233	0	0.352034
Mtr.9967.1.S1_at	TC105091 /FEA=mRNA /DEF=similar to UP|O04249 (O04249) H(+)/hexose cotransporter (STP7 protein), partial (33%)	TC105091		104.822	28.5726	28.7232	88.1395	62.2352	93.384		P	P	P	P	P	P		28.6479	0.106461	81.2529	16.6772	0.0241431	0	0.352577
Mtr.14223.1.S1_at	IMGAG|1001.m00020 /FEA=mRNA /DEF=Basic helix-loop-helix dimerisation region bHLH; Helix-loop-helix DNA-binding AC141114.14.191 81344 87589 mth2-8g20 01/13/05	IMGAG|1001.m00020		270.39	137.231	98.7525	306.86	299.837	395.935		P	P	P	P	P	P		117.992	27.2082	334.211	53.5701	0.0146061	2.63695e-29	0.353045
Mtr.35227.1.S1_at	CX539104 /FEA=mRNA /DEF=weakly similar to UP|Q8SVV6 (Q8SVV6) Similarity with triose P/Pi translocator CPTR_SOLTU, partial (7%)	CX539104		181.088	50.9974	41.3154	114.456	146.318	130.632		P	P	P	P	P	P		46.1564	6.84622	130.469	15.9317	0.00652114	0	0.353774
Mtr.28468.1.S1_at	BG646203 /FEA=mRNA /DEF=homologue to UP|Q41645 (Q41645) Extensin (Fragment), partial (5%)	BG646203		42.2002	17.2616	12.6641	29.6873	55.5526	41.6061		P	P	P	P	P	P		14.9629	3.25093	42.282	12.9459	0.0685555	1.42962e-32	0.353882
Mtr.31281.1.S1_s_at	AJ502051 /FEA=mRNA /DEF=	AJ502051		53.4849	27.9529	30.41	78.6494	74.1741	94.3601		P	P	P	P	P	P		29.1814	1.73743	82.3946	10.6013	0.00681397	0	0.354167
Mtr.18560.1.S1_at	IMGAG|1038.m00025 /FEA=mRNA /DEF=putative dTDP-glucose 4-6-dehydratase AC144515.14.241 86591 89107 mth2-5j8 01/13/05	IMGAG|1038.m00025		160.477	54.6176	94.3052	195.022	260.353	175.327		P	P	P	P	P	P		74.4614	28.0634	210.234	44.5075	0.0333893	7.80551e-12	0.354183
Mtr.35639.1.S1_s_at	TC109596 /FEA=mRNA /DEF=similar to UP|Q6TF27 (Q6TF27) Rapid alkalinization factor 3, partial (48%)	TC109596		1738.71	660.347	301.103	1340.09	1411.53	1319.33		P	P	P	P	P	P		480.725	254.024	1356.98	48.368	0.00800796	0	0.35426
Mtr.26395.1.S1_s_at	1507.m00093 /FEA=mRNA /DEF=AC155282.1 216495 215708 mth2-63e12	1507.m00093		12.9103	4.1103	4.97653	10.2332	9.63993	18.4851		P	P	P	P	M	P		4.54342	0.612514	12.7861	4.94438	0.112196	1.02356e-80	0.355341
Mtr.33544.1.S1_at	BG453318 /FEA=mRNA /DEF=homologue to UP|O65761 (O65761) Beta-galactosidase (Fragment) , partial (30%)	BG453318		2187.56	832.383	519.593	1921.8	2885.5	897.483		P	P	P	P	P	P		675.988	221.176	1901.59	994.164	0.200793	4.62911e-15	0.355485
Mtr.24854.1.S1_s_at	1772.m00035 /FEA=mRNA /DEF=AC152886.8 71057 67608 mth2-84j21 weakly similar to UP|Q9ZVL4 (Q9ZVL4) T22H22.21 protein	1772.m00035		150.834	62.8779	36.3452	141.562	115.36	161.608		P	P	P	P	P	P		49.6116	18.7615	139.51	23.1922	0.0203179	1.23196e-11	0.355613
Mtr.25990.1.S1_at	1476.m00032 /FEA=mRNA /DEF=AC150207.2 65027 67405 mte1-29a5 weakly similar to UP|Q6Z2W1 (Q6Z2W1) Hypothetical protein OJ1734_E02.2 (Hypothetical protein P0585G03.25)	1476.m00032		40.312	17.2192	19.3369	46.7306	35.3446	72.0119		P	P	P	P	P	P		18.278	1.49748	51.3624	18.7673	0.0992752	2.74334e-214	0.355865
Mtr.25935.1.S1_at	1470.m00071 /FEA=mRNA /DEF=AC149578.15 76705 76460 mth2-94f23 weakly similar to UP|AX15_SOYBN (P33081) Auxin-induced protein 15A	1470.m00071		1670.09	820.126	572.449	2015.06	1943.17	1910.86		P	P	P	P	P	P		696.287	175.134	1956.36	53.3428	0.00109384	0	0.355909
Mtr.22601.1.S1_at	1617.m00030 /FEA=mRNA /DEF=AC136505.26 1207 2489 mth2-24f15 homologue to UP|O65734 (O65734) Endoxyloglucan transferase	1617.m00030		19.7297	8.10595	12.9448	43.1168	13.3255	32.0676		P	P	P	P	P	P		10.5254	3.42161	29.5033	15.0603	0.193662	4.36895e-15	0.356753
Mtr.13230.1.S1_at	TC97347 /FEA=mRNA /DEF=similar to PIR|T01514|T01514 glycosyl transferase homolog T10M13.14 - Arabidopsis thaliana {Arabidopsis thaliana;} , partial (52%)	TC97347		681.467	249.481	154.476	645.558	504.723	547.622		P	P	P	P	P	P		201.978	67.1785	565.968	72.1875	0.0109685	0	0.356872
Mtr.9514.1.S1_at	TC103573 /FEA=mRNA /DEF=similar to UP|Q8H2C2 (Q8H2C2) Serine/threonine kinase, partial (28%)	TC103573		337.646	185.193	158.518	505.961	419.072	517.757		P	P	P	P	P	P		171.855	18.8622	480.93	53.8944	0.00497033	0	0.35734
Mtr.25929.1.S1_at	1470.m00060 /FEA=mRNA /DEF=AC149578.15 49490 49215 mth2-94f23 similar to UP|AXA5_SOYBN (P33079) Auxin-induced protein 10A5	1470.m00060		16.3213	6.82752	5.61518	17.5716	16.1987	18.3654		P	P	P	P	P	P		6.22135	0.857249	17.3786	1.09616	0.00126033	0	0.357989
Mtr.3120.1.S1_at	CX521249 /FEA=mRNA /DEF=	CX521249		24.4432	8.92038	9.30374	24.9177	28.5273	22.9147		P	P	P	P	P	P		9.11206	0.271072	25.4533	2.84437	0.00456875	0	0.357992
Mtr.49205.1.S1_x_at	IMGAG|868.m00038 /FEA=mRNA /DEF=Rhodopsin-like GPCR superfamily AC135396.30.381 125215 124164 mth2-33o18 01/13/05	IMGAG|868.m00038		152.457	92.2307	67.7534	241.379	219.671	208.583		P	P	P	P	P	P		79.992	17.3081	223.211	16.6817	0.00264234	0	0.358369
Mtr.13254.1.S1_at	TC97420 /FEA=mRNA /DEF=homologue to UP|Q94JU7 (Q94JU7) AT5g57180/MUL3_13, partial (17%)	TC97420		28.5845	10.9514	8.48601	35.3357	20.3126	25.6896		P	P	P	P	P	P		9.71872	1.74331	27.1126	7.61194	0.0564749	3.29801e-45	0.358457
Msa.2731.1.S1_at	iMsa.2731 /TID=Msa.2731.1 /CNT=1 /FEA=mRNA /TIER=ConsEnd /STK=0 /NOTE=sequence(s) not in UniGene /DEF=	gi|50318936|gb|CO514062.1|CO514062		760.107	233.811	211.833	626.169	628.053	610.535		P	P	P	P	P	P		222.822	15.5408	621.586	9.61615	4.47218e-05	0	0.358474
Mtr.25935.1.S1_x_at	1470.m00071 /FEA=mRNA /DEF=AC149578.15 76705 76460 mth2-94f23 weakly similar to UP|AX15_SOYBN (P33081) Auxin-induced protein 15A	1470.m00071		2780.91	1531.07	923.485	3421.9	3330.74	3502.19		P	P	P	P	P	P		1227.28	429.628	3418.28	85.7785	0.00262178	0	0.359034
Mtr.26465.1.S1_s_at	1520.m00027 /FEA=mRNA /DEF=AC138199.22 70888 78437 mth2-15g10 similar to UP|PEAM_SPIOL (Q9M571) Phosphoethanolamine N-methyltransferase (EC 2.1.1.103)	1520.m00027		252.525	264.514	368.666	1556.95	547.564	540.237		P	P	P	P	P	P		316.59	73.6466	881.584	584.897	0.287224	2.0071e-27	0.359115
Mtr.9566.1.S1_at	TC103740 /FEA=mRNA /DEF=	TC103740		402.977	175.188	136.014	427.309	485.321	386.488		P	P	P	P	P	P		155.601	27.7001	433.039	49.6654	0.00605526	0	0.359323
Mtr.39567.1.S1_at	TC105144 /FEA=mRNA /DEF=weakly similar to UP|Q9FM20 (Q9FM20) Nitrate transporter NTL1, partial (26%)	TC105144		445.481	146.311	157.668	428.551	363.647	475.495		P	P	P	P	P	P		151.989	8.03092	422.564	56.1636	0.00762287	0	0.359684
Mtr.48824.1.S1_at	IMGAG|1149.m00016 /FEA=mRNA /DEF=tRNA isopentenyltransferase; Isopentenyl transferase-like AC146865.11.151 81207 82190 mth2-36m14 01/13/05	IMGAG|1149.m00016		336.793	68.3152	87.9873	164.591	285.588	201.079		P	P	P	P	P	P		78.1513	13.9103	217.086	62.0663	0.0592471	2.66228e-45	0.360002
Mtr.6753.1.S1_at	CX523159 /FEA=mRNA /DEF=similar to UP|Q9LSE7 (Q9LSE7) Emb|CAB45497.1 (AT3g25290/MJL12_25), partial (43%)	CX523159		525.056	336.18	179.437	817.05	552.992	775.953		P	P	P	P	P	P		257.808	110.834	715.332	142.084	0.0323794	5.2868e-09	0.360404
Mtr.34611.1.S1_at	BQ154427 /FEA=mRNA /DEF=weakly similar to UP|Q9ARE3 (Q9ARE3) ZF-HD homeobox protein, partial (28%)	BQ154427		124.789	43.8386	30.489	100.129	113.56	95.2526		P	P	P	P	P	P		37.1638	9.43962	102.981	9.48112	0.00469943	0	0.360881
Mtr.25285.1.S1_at	1802.m00053 /FEA=mRNA /DEF=CR932963.1 118484 120173 mth2-115p22 weakly similar to UP|O81348 (O81348) Symbiotic ammonium transporter	1802.m00053		1656.97	802.046	436.763	1964.27	1679.81	1501.73		P	P	P	P	P	P		619.405	258.294	1715.27	233.297	0.015715	4.44089e-16	0.361112
Mtr.51599.1.S1_s_at	IMGAG|996.m00021 /FEA=mRNA /DEF=Protein kinase-like; Serine/threonine protein kinase; Tyrosine protein kinase; Serine/threonine protein kinase, active site AC141108.3.201 85645 90852 mth2-22g6 01/13/05	IMGAG|996.m00021		1017.03	478.009	462.325	1116.24	1320.18	1463.94		P	P	P	P	P	P		470.167	11.0901	1300.12	174.714	0.0078417	0	0.361634
Mtr.17209.1.S1_at	IMGAG|902.m00006 /FEA=mRNA /DEF=Beta tubulin; Tubulin; Tubulin/FtsZ, GTPase; Tubulin/FtsZ, C-terminal AC137065.26.61 39377 42018 mth2-29h7 01/13/05	IMGAG|902.m00006		1120.34	303.274	284.814	720.397	794.561	924.202		P	P	P	P	P	P		294.044	13.0532	813.054	103.153	0.00671634	0	0.361654
Msa.2923.1.S1_s_at	iMsa.2923 /TID=Msa.2923.1 /CNT=1 /FEA=mRNA /TIER=ConsEnd /STK=0 /NOTE=sequence(s) not in UniGene /DEF=	gi|7581276|gb|AW698690.1|AW698690		7436.56	2567.52	2364.37	7661.94	6306.4	6460.4		P	P	P	P	P	P		2465.94	143.645	6809.58	742.17	0.00441929	0	0.362129
Mtr.43598.1.S1_at	TC95677 /FEA=mRNA /DEF=similar to UP|Q9FJ27 (Q9FJ27) Polygalacturonase-like protein (At5g41870), partial (81%)	TC95677		685.137	202.078	206.004	533.629	618.085	537.581		P	P	P	P	P	P		204.041	2.77638	563.098	47.6607	0.00206793	0	0.362354
Mtr.10954.1.S1_at	TC108433 /FEA=mRNA /DEF=similar to UP|Q8H2C2 (Q8H2C2) Serine/threonine kinase, partial (60%)	TC108433		157.744	72.2859	75.0185	207.992	177.844	223.858		P	P	P	P	P	P		73.6522	1.93229	203.231	23.3738	0.00505492	0	0.362406
Mtr.41803.1.S1_at	TC110145 /FEA=mRNA /DEF=	TC110145		114.906	47.7959	35.7877	104.389	131.014	110.405		P	P	P	P	P	P		41.7918	8.49111	115.27	13.9633	0.0074405	0	0.362557
Mtr.32336.1.S1_at	AW688786 /FEA=mRNA /DEF=weakly similar to UP|C71L_ARATH (Q9STL2) Cytochrome P450 71A21 , partial (27%)	AW688786		45.9648	20.8173	12.595	43.5987	49.8783	44.4473		P	P	P	P	P	P		16.7061	5.81407	45.9748	3.4071	0.00519606	0	0.363376
Mtr.35741.1.S1_at	TC111864 /FEA=mRNA /DEF=weakly similar to UP|Q9LIG3 (Q9LIG3) Emb|CAB62312.1, partial (5%)	TC111864		41.7357	20.7117	8.17657	35.0432	33.8109	50.2739		P	P	A	P	P	P		14.4441	8.86369	39.7093	9.16989	0.0553498	1.8223e-06	0.363747
Mtr.45802.1.S1_at	IMGAG|920.m00001 /FEA=mRNA /DEF=hypothetical protein AC137827.18.1 2853 2397 mth2-20g23 01/13/05	IMGAG|920.m00001		179.067	88.2738	97.4295	280.779	221.355	263.564		P	P	P	P	P	P		92.8516	6.47404	255.233	30.5757	0.00587358	0	0.363792
Mtr.13344.1.S1_at	TC97745 /FEA=mRNA /DEF=similar to PIR|S47243|S47243 starch phosphorylase isoform L precursor, chloroplast - fava bean {Vicia faba;} , partial (26%)	TC97745		138.893	46.7346	60.317	138.696	143.474	158.853		P	P	P	P	P	P		53.5258	9.60426	147.008	10.5326	0.0021236	0	0.364102
Mtr.13933.1.S1_at	TC99667 /FEA=mRNA /DEF=	TC99667		52.9271	15.5485	7.83885	30.1122	39.6616	26.4551		P	P	P	P	P	P		11.6937	5.45153	32.0763	6.81878	0.0397334	1.23956e-07	0.364558
Mtr.12069.1.S1_at	TC112072 /FEA=mRNA /DEF=similar to UP|PEAM_SPIOL (Q9M571) Phosphoethanolamine N-methyltransferase , partial (32%)	TC112072		137.999	149.687	182.371	840.585	267.146	255.043		P	P	P	P	P	P		166.029	23.1109	454.258	334.624	0.332001	1.27099e-69	0.365496
Mtr.39889.1.S1_at	TC105967 /FEA=mRNA /DEF=similar to UP|O49524 (O49524) Pherophorin - like protein, partial (26%)	TC105967		771.314	379.052	214.557	764.629	683.533	982.112		P	P	P	P	P	P		296.804	116.316	810.092	154.394	0.0292022	4.35535e-10	0.366384
Mtr.33854.1.S1_at	BI271521 /FEA=mRNA /DEF=	BI271521		1060.48	576.869	330.164	1179.23	1393.49	1139.05		P	P	P	P	P	P		453.517	174.447	1237.26	136.788	0.0106623	0	0.36655
Mtr.9391.1.S1_at	TC103203 /FEA=mRNA /DEF=similar to UP|Q9LQT4 (Q9LQT4) T4O12.3 (At1g75800/T4O12_2), partial (73%)	TC103203		167.378	47.7353	51.9791	121.009	112.993	173.731		P	P	P	P	P	P		49.8572	3.00087	135.911	32.9975	0.0397198	0	0.366837
Mtr.35838.1.S1_at	TC97610 /FEA=mRNA /DEF=similar to UP|Q6L7A3 (Q6L7A3) Nitrate transporter (Fragment), partial (13%)	TC97610		222.074	164.394	102.715	409.401	408.162	272.043		P	P	P	P	P	P		133.554	43.6139	363.202	78.9482	0.0358644	9.58424e-14	0.367713
Mtr.33747.1.S1_at	BI267313 /FEA=mRNA /DEF=similar to UP|O81393 (O81393) Nitrate transporter NTL1, partial (4%)	BI267313		11.8405	5.29852	6.59308	14.8065	13.6812	19.9836		P	A	A	M	P	M		5.9458	0.915396	16.1571	3.3613	0.0279675	4.69937e-56	0.368
Mtr.47143.1.S1_s_at	1696.m00047 /FEA=mRNA /DEF=AC147484.17 57729 59068 mth2-52b4 similar to UP|BRU1_SOYBN (P35694) Brassinosteroid-regulated protein BRU1 precursor	1696.m00047		121.919	12.1722	24.5244	48.7098	48.6566	52.0277		P	P	P	P	P	P		18.3483	8.73439	49.798	1.93109	0.00732865	0	0.368454
Mtr.24891.1.S1_at	1775.m00031 /FEA=mRNA /DEF=AC152921.4 31008 28701 mth2-102h2 weakly similar to TIGR_Ath1|At4g02100-GOpep .1 68411.m00258 DnaJ domain-containing protein contains Pfam profiles PF00226:, partial (92%)	1775.m00031		51.9393	30.5497	55.3773	103.789	105.823	139.904		P	P	P	P	P	P		42.9635	17.5558	116.505	20.2898	0.0254558	3.43112e-10	0.368769
Mtr.18300.1.S1_at	IMGAG|1028.m00021 /FEA=mRNA /DEF=Rapid ALkalinization Factor AC144431.11.201 96331 95945 mth2-21i14 01/13/05	IMGAG|1028.m00021		310.965	117.719	53.2389	240.093	247.281	207.231		P	P	P	P	P	P		85.4791	45.5946	231.535	21.3526	0.0148376	0	0.369185
Mtr.27346.1.S1_at	AW774367 /FEA=mRNA /DEF=similar to UP|Q6NPR6 (Q6NPR6) At5g62580, partial (10%)	AW774367		50.8024	22.3175	22.7282	60.7755	60.7347	61.4953		P	P	P	P	P	P		22.5229	0.290449	61.0018	0.427862	1.71295e-06	0	0.369216
Mtr.37840.1.S1_at	TC101525 /FEA=mRNA /DEF=similar to UP|Q9LVI4 (Q9LVI4) Gb|AAF09073.1 (AT3g17860/MEB5_8), partial (20%)	TC101525		1266.94	587.419	682.725	1787.93	1563.2	1804.2		P	P	P	P	P	P		635.072	67.3911	1718.45	134.689	0.0020237	0	0.369562
Mtr.35297.1.S1_at	CX541599 /FEA=mRNA /DEF=similar to UP|O82062 (O82062) 39 kDa EF-Hand containing protein, partial (37%)	CX541599		58.8266	19.1684	23.2137	57.1218	50.1063	64.7605		P	A	A	P	P	P		21.191	2.86046	57.3295	7.32928	0.00780689	0	0.369635
Mtr.6039.1.S1_at	BI264063 /FEA=mRNA /DEF=weakly similar to UP|Q9SKD8 (Q9SKD8) Expressed protein (At2g46420/F11C10.11), partial (12%)	BI264063		1739.01	490.462	347.423	1030.22	1611.37	753.016		P	P	P	P	P	P		418.942	101.144	1131.53	438.052	0.120258	2.19981e-23	0.370243
Mtr.44860.1.S1_at	TC98254 /FEA=mRNA /DEF=similar to UP|Q39401 (Q39401) MADS5 protein, partial (69%)	TC98254		247.882	182.138	107.814	401.264	496.703	275.798		P	P	P	P	P	P		144.976	52.5548	391.255	110.792	0.066326	3.42126e-11	0.370541
Mtr.47692.1.S1_at	1638.m00039 /FEA=mRNA /DEF=AC139882.13 103263 105194 mth2-32f21 similar to UP|Q7Y036 (Q7Y036) MutT-like protein (Fragment)	1638.m00039		647.945	374.445	267.564	978.61	788.967	830.526		P	P	P	P	P	P		321.005	75.5765	866.034	99.6829	0.00750832	0	0.37066
Mtr.37354.1.S1_s_at	TC100494 /FEA=mRNA /DEF=similar to UP|Q8VWX9 (Q8VWX9) Extensin-like protein (Fragment), partial (59%)	TC100494		13701.4	5239.54	4084.96	12887.7	11635.8	13146.6		P	P	P	P	P	P		4662.25	816.414	12556.7	807.94	0.00176142	0	0.371297
Mtr.10693.1.S1_at	TC107627 /FEA=mRNA /DEF=weakly similar to UP|Q6PLI3 (Q6PLI3) Cytochrome P450, partial (44%)	TC107627		30.5688	21.7187	14.921	57.3139	56.5856	33.9697		P	P	P	P	P	P		18.3199	4.80669	49.2898	13.2725	0.0561907	8.09881e-20	0.371677
Mtr.43282.1.S1_at	TC94971 /FEA=mRNA /DEF=similar to UP|Q84KK6 (Q84KK6) S-adenosyl-L-methionine: 2,7,4'-trihydroxyisoflavanone 4'-O-methyltransferase, partial (97%)	TC94971		251.147	86.6959	76.7819	209.518	274.219	174.097		P	P	P	P	P	P		81.7389	7.01028	219.278	50.7695	0.0363132	1.93089e-169	0.372764
Mtr.14008.1.S1_at	TC99952 /FEA=mRNA /DEF=weakly similar to UP|Q7X9C0 (Q7X9C0) NIN-like protein 2, partial (5%)	TC99952		772.429	351.856	292.269	1030.9	896.981	659.496		P	P	P	P	P	P		322.062	42.1343	862.458	188.092	0.03185	1.59542e-73	0.373423
Mtr.20484.1.S1_at	IMGAG|1112.m00016 /FEA=mRNA /DEF=Cobalamin synthesis protein/P47K; AAA ATPase; Urease accessory protein UreG; Adenylylsulfate kinase AC146651.10.161 104738 101522 mth2-113d3 01/13/05	IMGAG|1112.m00016		113.61	32.9868	31.9256	81.7674	103.268	75.5784		P	P	P	P	P	P		32.4562	0.750358	86.8712	14.5332	0.0152247	0	0.373613
Mtr.11855.1.S1_at	TC111289 /FEA=mRNA /DEF=	TC111289		94.04	29.9103	19.2698	60.8393	43.685	92.7824		P	P	P	P	P	P		24.59	7.52393	65.7689	24.9171	0.118639	9.93809e-15	0.373886
Mtr.38779.1.S1_at	TC103521 /FEA=mRNA /DEF=similar to GB|AAN31116.1|23506209|AY149962 At3g06130/F28L1_7 {Arabidopsis thaliana;} , partial (28%)	TC103521		66.9167	17.4382	17.71	44.72	46.3883	49.7896		P	P	P	P	P	P		17.5741	0.192182	46.966	2.58371	0.000613368	0	0.374188
Mtr.32559.1.S1_at	AW695729 /FEA=mRNA /DEF=similar to UP|O49524 (O49524) Pherophorin - like protein, partial (8%)	AW695729		200.754	98.6402	69.0063	218.355	198.621	254.951		P	P	P	P	P	P		83.8233	20.9543	223.976	28.5826	0.0100018	0	0.374251
Mtr.12199.1.S1_at	TC112523 /FEA=mRNA /DEF=similar to UP|Q39540 (Q39540) AOBP (Ascorbate oxidase promoter-binding protein), partial (13%)	TC112523		23.6152	16.9659	21.6063	61.9628	52.3518	39.8766		A	A	P	P	P	P		19.2861	3.28122	51.3971	11.074	0.0318389	1.46609e-43	0.375237
Mtr.37841.1.S1_at	TC101531 /FEA=mRNA /DEF=	TC101531		149.639	86.1468	76.5183	204.575	234.223	211.235		P	M	P	P	P	P		81.3325	6.80841	216.678	15.5552	0.00154531	0	0.375361
Mtr.7401.1.S1_at	TC111375 /FEA=mRNA /DEF=UP|Q8BUX8 (Q8BUX8) Mus musculus 16 days embryo head cDNA, RIKEN full-length enriched library, clone:C130083B15 product:EYES ABSENT HOMOLOG 4, full insert sequence, partial (9%)	TC111375		454.894	223.165	155.1	525.749	423.036	562.675		P	P	P	P	P	P		189.133	48.1293	503.82	72.3564	0.0132474	2.31634e-20	0.375398
Mtr.21341.1.S1_at	IMGAG|1150.m00018 /FEA=mRNA /DEF=Glutamyl-tRNA reductase; UBA/THIF-type NAD/FAD binding fold AC146866.6.181 74457 71792 mth2-19a14 01/13/05	IMGAG|1150.m00018		2212.26	671.791	878.144	2525.68	1830.9	1827.68		P	P	P	P	P	P		774.968	145.914	2061.42	402.065	0.0252955	1.10938e-35	0.375938
Mtr.32433.1.S1_at	AW691388 /FEA=mRNA /DEF=similar to UP|1A1A_ARATH (Q9LQ10) Probable aminotransferase ACS10 , partial (15%)	AW691388		171.467	51.9321	32.513	110.248	127.637	98.9272		P	P	P	P	P	P		42.2226	13.7314	112.271	14.4613	0.012478	0	0.376079
Mtr.3793.1.S1_at	BG644855 /FEA=mRNA /DEF=	BG644855		190.066	75.9998	56.8973	164.718	154.231	210.283		P	P	P	P	P	P		66.4485	13.5075	176.411	29.7992	0.0180689	1.13651e-30	0.376669
Mtr.19898.1.S1_x_at	IMGAG|1198.m00027 /FEA=mRNA /DEF=Auxin responsive SAUR protein AC148242.14.271 52040 51783 mth2-18f6 01/13/05	IMGAG|1198.m00027		18.634	10.3925	15.0286	38.2143	28.9829	33.9707		P	A	P	P	P	P		12.7105	3.27823	33.7226	4.62069	0.0121139	1.25237e-19	0.376914
Mtr.756.1.S1_at	1479.m00042 /FEA=mRNA /DEF=AC150441.2 107473 108516 mth2-19l4 weakly similar to TIGR_Ath1|At4g22190-GOpep .1 68411.m02933 expressed protein, partial (84%)	1479.m00042		205.979	112.581	65.3951	217.149	226.731	263.363		P	P	P	P	P	P		88.9881	33.3656	235.747	24.3906	0.0101875	0	0.377472
Mtr.42877.1.S1_at	TC94005 /FEA=mRNA /DEF=	TC94005		196.312	81.1672	59.0217	205.882	187.842	162.68		P	P	P	P	P	P		70.0945	15.6592	185.468	21.6987	0.00788643	0	0.377933
Mtr.19616.1.S1_s_at	IMGAG|1187.m00023 /FEA=mRNA /DEF=Protein phosphatase 2C-like AC147963.2.231 104687 102288 mth2-42e19 01/13/05	IMGAG|1187.m00023		996.1	448.225	275.885	965.447	789.497	1116.8		P	P	P	P	P	P		362.055	121.863	957.248	163.805	0.0229355	4.94325e-12	0.378225
Mtr.13786.1.S1_at	TC99163 /FEA=mRNA /DEF=	TC99163		105.096	27.4897	28.2531	54.3338	103.156	63.3285		P	P	P	P	P	P		27.8714	0.539786	73.6061	25.9832	0.0992869	0	0.378656
Msa.1358.1.S1_at	iMsa.1358 /TID=Msa.1358.1 /CNT=1 /FEA=mRNA /TIER=ConsEnd /STK=0 /NOTE=sequence(s) not in UniGene /DEF=	gi|50319998|gb|CO515124.1|CO515124		14.0762	24.5085	11.3311	68.3139	45.7757	27.8738		P	P	P	P	P	P		17.9198	9.31789	47.3212	20.2643	0.161234	8.10618e-06	0.378685
Mtr.45039.1.S1_at	TC98654 /FEA=mRNA /DEF=weakly similar to UP|Q9FJL3 (Q9FJL3) Peptidylprolyl isomerase, partial (24%)	TC98654		159.691	49.2982	43.7908	119.981	133.117	114.524		P	P	P	P	P	P		46.5445	3.89432	122.541	9.55723	0.00197905	0	0.379829
Mtr.14008.1.S1_s_at	TC99952 /FEA=mRNA /DEF=weakly similar to UP|Q7X9C0 (Q7X9C0) NIN-like protein 2, partial (5%)	TC99952		150.912	62.166	56.0272	174.369	176.069	116.076		P	P	P	P	P	P		59.0966	4.3408	155.505	34.1568	0.0326302	1.51789e-216	0.380032
Msa.1570.1.S1_at	iMsa.1570 /TID=Msa.1570.1 /CNT=1 /FEA=mRNA /TIER=ConsEnd /STK=0 /NOTE=sequence(s) not in UniGene /DEF=	gi|6727382|gb|AJ248332.1|AJ248332		219.712	99.306	24.2655	167.525	187.867	132.012		M	P	P	P	P	P		61.7857	53.0617	162.468	28.2687	0.0637681	6.87725e-10	0.380295
Mtr.41116.1.S1_at	TC108751 /FEA=mRNA /DEF=weakly similar to UP|ACP1_CASGL (P93092) Acyl carrier protein 1, chloroplast precursor (ACP 1), partial (60%)	TC108751		5126.06	1648.45	1354.67	4365.91	3999.32	3476.69		P	P	P	P	P	P		1501.56	207.732	3947.31	446.883	0.00604658	0	0.380401
Mtr.21266.1.S1_at	IMGAG|1148.m00004 /FEA=mRNA /DEF=LQGC hypothetical protein AC146856.8.41 10742 10426 mth2-16l23 01/13/05	IMGAG|1148.m00004		10.8347	7.24469	9.11474	24.8011	19.241	20.4104		A	P	P	P	P	P		8.17971	1.32232	21.4841	2.93145	0.0101936	6.11759e-46	0.380733
Mtr.20861.1.S1_at	IMGAG|1126.m00022 /FEA=mRNA /DEF=Armadillo AC146747.7.221 114570 112910 mth2-14h5 01/13/05	IMGAG|1126.m00022		211.126	93.4504	66.1102	179.972	190.641	257.595		P	P	P	P	P	P		79.7803	19.3325	209.403	42.0755	0.0293119	2.49058e-21	0.38099
Mtr.41065.1.S1_at	TC108645 /FEA=mRNA /DEF=similar to GB|AAL67106.1|18377839|AY074566 AT5g01500/F7A7_20 {Arabidopsis thaliana;} , partial (61%)	TC108645		189.81	62.9733	59.6369	150.735	152.231	179.658		P	P	P	P	P	P		61.3051	2.35915	160.875	16.2844	0.00384864	0	0.381074
Mtr.10187.1.S1_at	TC105821 /FEA=mRNA /DEF=weakly similar to UP|Q76MS5 (Q76MS5) LEXYL1 protein, partial (15%)	TC105821		268.35	81.6221	86.314	190.251	213.154	257.052		P	P	P	P	P	P		83.968	3.31768	220.152	33.9457	0.0126447	0	0.381409
Mtr.31822.1.S1_at	AL382021 /FEA=mRNA /DEF=homologue to UP|Q5ZBB1 (Q5ZBB1) Dual-specific kinase DSK1-like, partial (13%)	AL382021		28.3461	13.026	13.1786	26.4174	29.988	46.6473		P	P	P	P	P	P		13.1023	0.107889	34.3509	10.7976	0.0776456	0	0.381425
Mtr.34131.1.S1_at	BQ138756 /FEA=mRNA /DEF=homologue to GB|CAA56354.1|510876|PVME1G NADP dependent malic enzyme {Phaseolus vulgaris;} , partial (31%)	BQ138756		274.203	77.9046	141.731	276.241	278.707	308.158		P	P	P	P	P	P		109.818	45.1322	287.702	17.7584	0.00728356	0	0.381708
Mtr.28009.1.S1_at	BF648773 /FEA=mRNA /DEF=	BF648773		76.1926	27.3545	19.5203	61.7308	59.0044	63.3139		P	P	P	P	P	P		23.4374	5.53957	61.3497	2.17989	0.00146843	0	0.382029
Mtr.31299.1.S1_at	AJ502527 /FEA=mRNA /DEF=weakly similar to GB|AAS09997.1|41618986|AY519527 MYB transcription factor {Arabidopsis thaliana;} , partial (30%)	AJ502527		1057.99	351.981	422.774	853.189	1219.11	965.01		P	P	A	P	P	P		387.378	50.0588	1012.44	187.512	0.0218342	8.74886e-70	0.38262
Mtr.25890.1.S1_at	1467.m00044 /FEA=mRNA /DEF=AC149304.11 90428 87143 mth2-76g4 similar to UP|P93205 (P93205) SBT2 protein (Subtilisin-like protease)	1467.m00044		195.044	67.5592	65.8465	176.043	151.179	195.219		P	P	P	P	P	P		66.7029	1.21105	174.147	22.0814	0.00731975	0	0.383026
Mtr.45087.1.S1_at	TC98758 /FEA=mRNA /DEF=similar to UP|Q9FKJ2 (Q9FKJ2) Serine/threonine-protein kinase-like protein, partial (55%)	TC98758		279.633	135.363	119.366	357.073	302.231	336.731		P	P	P	P	P	P		127.364	11.3118	332.012	27.7243	0.00246154	0	0.383614
Mtr.20114.1.S1_at	IMGAG|1203.m00018 /FEA=mRNA /DEF=Auxin responsive SAUR protein AC148293.6.181 68608 69027 mth2-16c13 01/13/05	IMGAG|1203.m00018		351.314	146.792	138.396	379.481	331.381	404.258		P	P	P	P	P	P		142.594	5.9369	371.706	37.0551	0.00373873	0	0.38362
Msa.1542.1.S1_at	iMsa.1542 /TID=Msa.1542.1 /CNT=1 /FEA=mRNA /TIER=ConsEnd /STK=0 /NOTE=sequence(s) not in UniGene /DEF=	gi|50321885|gb|CO517011.1|CO517011		65.1193	24.1497	23.5061	64.0595	55.8122	66.1115		P	P	P	P	P	P		23.8279	0.45511	61.9944	5.45136	0.00256918	0	0.384356
Mtr.37427.1.S1_at	TC100633 /FEA=mRNA /DEF=similar to UP|TI41_ARATH (O82316) Probable aquaporin TIP4.1 (Tonoplast intrinsic protein 4.1) (Epsilon-tonoplast intrinsic protein) (Epsilon-TIP), partial (98%)	TC100633		420.914	221.928	158.066	473.143	389.939	617.933		P	P	P	P	P	P		189.997	45.1572	493.672	115.375	0.0423567	1.9002e-21	0.384865
Mtr.24601.1.S1_at	1751.m00038 /FEA=mRNA /DEF=AC151806.8 118205 124964 mth2-57p22 similar to TAIR|gene:1944533-GOpep .1 68409.m02865 receptor-related protein kinase, ERECTA identical to GB:U47029, complete	1751.m00038		256.232	104.402	101.544	265.312	279.973	257.112		P	P	P	P	P	P		102.973	2.02142	267.466	11.5819	0.000322813	0	0.384995
Mtr.36396.1.S1_at	BF642035 /FEA=mRNA /DEF=similar to UP|Q8LDP3 (Q8LDP3) IPP transferase-like protein, partial (8%)	BF642035		87.5191	26.7039	18.5576	67.731	62.9849	45.3219		P	P	P	P	P	P		22.6307	5.76033	58.6793	11.8087	0.0304908	8.73427e-19	0.385668
Mtr.26465.1.S1_at	1520.m00027 /FEA=mRNA /DEF=AC138199.22 70888 78437 mth2-15g10 similar to UP|PEAM_SPIOL (Q9M571) Phosphoethanolamine N-methyltransferase (EC 2.1.1.103)	1520.m00027		115.647	108.873	160.1	570.867	242.064	233.059		P	P	P	P	P	P		134.487	36.2234	348.663	192.487	0.235494	6.17825e-17	0.385721
Mtr.19373.1.S1_at	IMGAG|1174.m00030 /FEA=mRNA /DEF=BED finger; HAT dimerisation AC147434.11.291 124414 122104 mth2-28h7 01/13/05	IMGAG|1174.m00030		9.83216	6.28949	7.34167	8.95156	21.2833	22.7701		P	P	P	P	P	P		6.81558	0.744	17.6683	7.58546	0.151391	1.60643e-94	0.385751
Mtr.38935.1.S1_at	TC103863 /FEA=mRNA /DEF=weakly similar to UP|ITR1_YEAST (P30605) Myo-inositol transporter 1, partial (5%)	TC103863		310.021	146.119	72.9487	301.401	311.893	237.79		P	P	P	P	P	P		109.534	51.7391	283.695	40.0989	0.0230732	5.35127e-14	0.386097
Mtr.37079.1.S1_at	TC112162 /FEA=mRNA /DEF=	TC112162		157.268	45.698	33.2916	105.717	131.83	68.8656		P	P	P	P	P	P		39.4948	8.77264	102.138	31.6343	0.0798853	5.61134e-24	0.386682
Mtr.47931.1.S1_at	1613.m00054 /FEA=mRNA /DEF=AC135800.23 95336 93640 mth2-14g8 homologue to UP|TBA1_PEA (P46259) Tubulin alpha-1 chain	1613.m00054		11447	4764.56	3244.65	10346	9549.65	11131.7		P	P	P	P	P	P		4004.61	1074.74	10342.4	791.013	0.00446518	0	0.387202
Mtr.33898.1.S1_s_at	BI272834 /FEA=mRNA /DEF=similar to PIR|A86244|A86244 Barley Mlo protein homolog, 52077-56051 [imported] - Arabidopsis thaliana {Arabidopsis thaliana;} , partial (11%)	BI272834		81.8174	47.8115	35.4298	88.9288	100.156	133.331		P	P	P	P	P	P		41.6207	8.75522	107.472	23.0877	0.0343712	2.00895e-26	0.38727
Mtr.12390.1.S1_at	TC94627 /FEA=mRNA /DEF=similar to UP|Q9AT33 (Q9AT33) Endoxyloglucan transferase, partial (90%)	TC94627		6181.55	2401.9	1628.82	5203.9	5745.77	4654.78		P	P	P	P	P	P		2015.36	546.648	5201.48	545.502	0.00774874	0	0.387458
Mtr.48925.1.S1_at	IMGAG|1019.m00003 /FEA=mRNA /DEF=Protein of unknown function DUF6 AC143339.12.21 23229 25882 mth2-20g20 01/13/05	IMGAG|1019.m00003		96.9555	43.7843	16.2682	78.7985	53.0912	100.546		P	P	P	P	P	P		30.0263	19.4569	77.4786	23.755	0.103165	0.000540382	0.387543
Mtr.6878.1.S1_s_at	CX528154 /FEA=mRNA /DEF=similar to UP|Q9M6N8 (Q9M6N8) RPT2, partial (24%)	CX528154		14.3138	13.3326	9.02765	39.7626	27.0912	19.6354		A	A	A	P	P	A		11.1801	3.04407	28.8297	10.1756	0.107261	2.41248e-16	0.387799
Mtr.17373.1.S1_at	IMGAG|907.m00014 /FEA=mRNA /DEF=Protein of unknown function DUF250 AC137510.33.141 51979 53043 mth2-8m7 01/13/05	IMGAG|907.m00014		593.437	295.022	218.263	696.749	598.766	689.263		P	P	P	P	P	P		256.642	54.2773	661.593	54.5378	0.00386763	0	0.387916
Mtr.33776.1.S1_x_at	BI268157 /FEA=mRNA /DEF=	BI268157		22.1246	7.85554	8.48451	25.2424	16.4377	21.4582		P	P	P	P	P	P		8.17003	0.444746	21.0461	4.41677	0.0298936	0	0.388197
Mtr.35491.1.S1_at	TC104681 /FEA=mRNA /DEF=	TC104681		144.173	58.7785	56.2536	159.495	140.744	143.434		P	P	P	P	P	P		57.5161	1.78536	147.891	10.1392	0.00128665	0	0.388909
Mtr.24206.1.S1_at	1722.m00034 /FEA=mRNA /DEF=AC149581.8 38811 37795 mth2-126m13 weakly similar to TIGR_Ath1|At5g62180-GOpep .1 68412.m07055 expressed protein similar to PrMC3, Pinus radiata, GI:5487873, partial (93%)	1722.m00034		384.502	209.056	117.442	453.771	381.603	422.447		P	P	P	P	P	P		163.249	64.781	419.274	36.1888	0.00979579	0	0.389361
Mtr.37352.1.S1_at	TC100492 /FEA=mRNA /DEF=similar to UP|Q5WM51 (Q5WM51) Trypsin protein inhibitor 3, partial (81%)	TC100492		528.147	203.455	153.621	440.753	528.264	406.213		P	P	P	P	P	P		178.538	35.2377	458.41	62.912	0.0115406	2.83178e-29	0.389472
Mtr.15459.1.S1_at	IMGAG|787.m00013 /FEA=mRNA /DEF=Major intrinsic protein AC125479.16.121 66043 62085 mth2-7f11 01/13/05	IMGAG|787.m00013		126.71	53.1186	61.256	158.164	114.773	167.287		P	P	P	P	P	P		57.1873	5.75398	146.741	28.0583	0.0240539	2.28403e-107	0.389715
Mtr.29595.1.S1_at	TC94686 /FEA=mRNA /DEF=	TC94686		166.186	98.4167	53.5501	209.28	216.647	158.883		P	P	M	P	P	P		75.9834	31.7255	194.937	31.44	0.0257168	5.63116e-11	0.389785
Mtr.8476.1.S1_at	TC100320 /FEA=mRNA /DEF=homologue to UP|Q6T706 (Q6T706) Plastidic aldolase, partial (39%)	TC100320		1219.33	616.274	334.296	1384.91	1252.51	1018.04		P	P	P	P	P	P		475.285	199.389	1218.49	185.786	0.0234975	4.24505e-12	0.390061
Mtr.25367.1.S1_at	1808.m00055 /FEA=mRNA /DEF=CR933104.1 69157 67115 mth2-25b3 similar to UP|Q76FS1 (Q76FS1) Hypothetical protein PsOPR1 (12-oxophytodienoic acid 10, 11-reductase)	1808.m00055		1307.63	629.731	470.302	1661.26	1353.93	1211.23		P	P	P	P	P	P		550.016	112.733	1408.81	229.981	0.0178717	4.59779e-27	0.390413
Mtr.37250.1.S1_s_at	TC100215 /FEA=mRNA /DEF=weakly similar to UP|Q94AG3 (Q94AG3) At1g72160/T9N14_8, partial (47%)	TC100215		2397.11	885.253	665.394	1915.09	2150.92	1890.83		P	P	P	P	P	P		775.323	155.464	1985.61	143.67	0.00291847	0	0.390471
Mtr.6730.1.S1_at	CX520355 /FEA=mRNA /DEF=weakly similar to UP|Q8LQE8 (Q8LQE8) OJ1529_G03.13 protein, partial (13%)	CX520355		305.247	105.994	74.4436	189.206	273.633	229.531		P	P	P	P	P	P		90.2189	22.3098	230.79	42.2276	0.024886	5.06775e-19	0.390914
Mtr.28009.1.S1_s_at	BF648773 /FEA=mRNA /DEF=	BF648773		25.367	10.4084	6.47018	23.9504	15.898	24.8765		M	P	P	P	P	P		8.43927	2.7847	21.5749	4.93815	0.0452229	2.54265e-11	0.391161
Mtr.40356.1.S1_at	TC107116 /FEA=mRNA /DEF=PIR|S32769|S32769 histone H4 - tomato {Lycopersicon esculentum;} , complete	TC107116		340.839	135.397	93.8973	287.81	297.96	292.809		P	P	P	P	P	P		114.647	29.3447	292.86	5.07511	0.00152862	0	0.391474
Mtr.42067.1.S1_at	TC110680 /FEA=mRNA /DEF=similar to UP|Q9VZ09 (Q9VZ09) CG1641-PA, partial (7%)	TC110680		1174.35	204.893	124.804	507.595	403.5	349.662		P	P	P	P	P	P		164.849	56.6315	420.253	80.2884	0.0315907	1.79423e-10	0.392262
Mtr.11692.1.S1_at	TC110741 /FEA=mRNA /DEF=similar to UP|Q6K5F9 (Q6K5F9) Remorin-like protein, partial (15%)	TC110741		23.4303	20.4108	9.46977	39.0775	41.1474	33.941		P	P	P	P	P	P		14.9403	7.73647	38.0553	3.71037	0.0183092	0	0.392594
Mtr.17316.1.S1_at	IMGAG|904.m00026 /FEA=mRNA /DEF=Generic methyltransferase; SAM (and some other nucleotide) binding motif AC137078.24.251 131624 135826 mth2-10e12 01/13/05	IMGAG|904.m00026		74.7575	23.5435	24.9027	75.8458	52.6589	56.4036		P	P	P	P	P	P		24.2231	0.961055	61.6361	12.4476	0.0275284	0	0.393002
Mtr.40205.1.S1_at	TC106753 /FEA=mRNA /DEF=similar to UP|Q9SMK5 (Q9SMK5) Plasma membrane intrinsic polypeptide, partial (85%)	TC106753		1981.61	858.368	728.717	2131.68	1898.93	2024.9		P	P	P	P	P	P		793.543	91.677	2018.5	116.508	0.00115019	0	0.393135
Mtr.50720.1.S1_s_at	IMGAG|1043.m00010 /FEA=mRNA /DEF=Exostosin-like AC144540.5.101 27564 25937 mth2-19p16 01/13/05	IMGAG|1043.m00010		324.899	163.604	101.84	326.447	345.858	338.892		P	P	P	P	P	P		132.722	43.6733	337.066	9.83326	0.00346789	0	0.393757
Mtr.9497.1.S1_at	TC103516 /FEA=mRNA /DEF=weakly similar to PIR|A86218|A86218 protein T27G7.18 [imported] - Arabidopsis thaliana {Arabidopsis thaliana;} , partial (57%)	TC103516		1022.21	346.747	295.981	819.481	807.992	820.895		P	P	P	P	P	P		321.364	35.8972	816.122	7.07659	0.00013719	0	0.393769
Mtr.5358.1.S1_at	BE317191 /FEA=mRNA /DEF=weakly similar to UP|Q7PC71 (Q7PC71) Cellulose synthase-like H2, partial (4%)	BE317191		445.094	169.765	134.417	353.786	465.304	339.231		P	P	P	P	P	P		152.091	24.9948	386.107	68.9718	0.0216366	5.10697e-40	0.393909
Mtr.12080.1.S1_s_at	TC112106 /FEA=mRNA /DEF=	TC112106		36.0708	30.0433	12.1529	64.3175	47.2562	49.0639		P	P	P	P	P	P		21.0981	12.6505	53.5459	9.3722	0.0437294	2.01506e-09	0.394018
Mtr.44515.1.S1_at	TC97506 /FEA=mRNA /DEF=weakly similar to UP|HXT4_YEAST (P32467) Low-affinity glucose transporter HXT4 (Low-affinity glucose transporter LGT1), partial (4%)	TC97506		1039.23	604.021	309.738	1262.67	1208.25	1004.01		P	P	P	P	P	P		456.88	208.09	1158.31	136.37	0.0183172	0	0.394435
Mtr.7289.1.S1_at	TC105734 /FEA=mRNA /DEF=weakly similar to GB|AAD12688.1|4220461|F5F19 ESTs gb|T75642 and gb|AA650997 come from this gene. {Arabidopsis thaliana;} , partial (24%)	TC105734		32.8869	18.727	12.8192	45.1732	34.9165	39.7686		P	P	P	P	P	P		15.7731	4.17744	39.9528	5.13083	0.0119534	2.22045e-16	0.394793
Mtr.31151.1.S1_at	AJ497260 /FEA=mRNA /DEF=	AJ497260		61.3818	31.6968	24.1565	78.5745	74.4411	59.1138		P	P	P	P	P	P		27.9267	5.33174	70.7098	10.2529	0.0134272	7.59311e-30	0.394947
Msa.1315.1.S1_at	iMsa.1315 /TID=Msa.1315.1 /CNT=1 /FEA=mRNA /TIER=ConsEnd /STK=0 /NOTE=sequence(s) not in UniGene /DEF=	gi|50319514|gb|CO514640.1|CO514640		302.231	135.924	128.575	301.647	331.983	368.071		P	P	P	P	P	P		132.25	5.19597	333.9	33.2533	0.00395151	0	0.396075
Mtr.37319.1.S1_at	TC100409 /FEA=mRNA /DEF=homologue to UP|TBA3_ARATH (P20363) Tubulin alpha-3/alpha-5 chain, complete	TC100409		5242.24	2040.98	1387.44	3700.29	4262.1	4992.81		P	P	P	P	P	P		1714.21	462.122	4318.4	648.097	0.0170746	1.59287e-15	0.396954
Mtr.15937.1.S1_at	IMGAG|807.m00023 /FEA=mRNA /DEF=Cyclin-like F-box; Kelch repeat; Regulator of chromosome condensation, RCC1; Galactose oxidase, central AC126786.22.231 111359 113110 mth2-8c2 01/13/05	IMGAG|807.m00023		311.501	150.56	117.695	285.704	311.271	414.001		P	P	P	P	P	P		134.128	23.2392	336.992	67.9058	0.0300084	5.16792e-35	0.398014
Mtr.42289.1.S1_at	TC111142 /FEA=mRNA /DEF=homologue to GB|AAP13819.1|37955428|AY254320 DVL4 {Arabidopsis thaliana;} , partial (85%)	TC111142		1881.08	1161.99	724.066	2580.31	2210.81	2316.42		P	P	P	P	P	P		943.029	309.66	2369.18	190.313	0.00709463	0	0.39804
Mtr.32723.1.S1_at	BE319560 /FEA=mRNA /DEF=weakly similar to UP|Q9SNU8 (Q9SNU8) Formiminotransferase-cyclodeaminase-like, partial (35%)	BE319560		650.346	259.42	203.214	526.399	633.217	582.88		P	P	P	P	P	P		231.317	39.7431	580.832	53.438	0.00444065	0	0.398251
Mtr.8460.1.S1_s_at	TC100267 /FEA=mRNA /DEF=similar to UP|Q9AXU5 (Q9AXU5) Pathogen-inducible alpha-dioxygenase, partial (57%)	TC100267		15.6886	7.24469	6.25293	15.3147	26.8001	8.67403		P	A	A	P	P	P		6.74881	0.701284	16.9296	9.17032	0.233653	1.23381e-93	0.398639
Mtr.49762.1.S1_at	IMGAG|1094.m00006 /FEA=mRNA /DEF=elongation factor g (ef-g) (fragment)-related AC146564.2.61 20063 19252 mth2-67l12 01/13/05	IMGAG|1094.m00006		824.862	443.844	270.63	943.009	967.585	776.944		P	P	P	P	P	P		357.237	122.481	895.846	103.703	0.0127847	0	0.398771
Mtr.42211.1.S1_at	TC110968 /FEA=mRNA /DEF=similar to UP|Q9FY63 (Q9FY63) Ser/thr specific protein kinase-like protein, partial (51%)	TC110968		90.7725	36.3172	24.7104	67.087	76.801	85.3679		P	P	P	P	P	P		30.5138	8.20725	76.4186	9.14642	0.0107837	0	0.399298
Mtr.12113.1.S1_at	TC112199 /FEA=mRNA /DEF=similar to UP|Q93WC9 (Q93WC9) Adenylate isopentenyltransferase (Cytokinin synthase) (AT3g63110/T20O10_210) , partial (19%)	TC112199		98.5647	22.0328	27.6675	54.6121	79.9894	52.0677		P	P	P	P	P	P		24.8502	3.98433	62.2231	15.4386	0.0495209	3.68357e-40	0.399373
Mtr.39517.1.S1_at	TC105044 /FEA=mRNA /DEF=similar to UP|Q6DCE4 (Q6DCE4) MGC83576 protein, partial (7%)	TC105044		104.345	34.6932	33.0902	90.7815	84.03	79.5971		P	P	P	P	P	P		33.8917	1.13351	84.8028	5.63211	0.00124296	0	0.399652
Mtr.12091.1.S1_at	TC112139 /FEA=mRNA /DEF=similar to UP|Q657X9 (Q657X9) Hsr201-like, partial (15%)	TC112139		42.279	24.471	28.0202	57.2223	55.524	84.1421		P	P	P	P	P	P		26.2456	2.50967	65.6295	16.0549	0.0467338	4.03404e-109	0.399906
Mtr.21463.1.S1_at	IMGAG|1258.m00013 /FEA=mRNA /DEF=Uncharacterized Cys-rich domain AC149642.2.131 52807 51420 mth2-62p11 01/13/05	IMGAG|1258.m00013		97.0584	53.6555	56.4901	138.609	151.907	122.573		P	P	P	P	P	P		55.0728	2.00438	137.696	14.6881	0.00488827	0	0.399959
Mtr.7723.1.S1_at	AL372099 /FEA=mRNA /DEF=	AL372099		107.309	53.4743	44.7453	130.379	116.966	120.971		P	P	P	P	P	P		49.1098	6.17239	122.772	6.8855	0.00120815	0	0.400008
Mtr.32561.1.S1_at	AW695776 /FEA=mRNA /DEF=weakly similar to UP|Q9FHH2 (Q9FHH2) 101 kDa heat shock protein; HSP101-like protein, partial (3%)	AW695776		33.0662	16.856	15.0728	37.8019	29.0978	52.8139		P	P	P	P	P	P		15.9644	1.2609	39.9045	11.9971	0.0756979	8.51329e-159	0.400064
Mtr.38183.1.S1_at	TC102251 /FEA=mRNA /DEF=homologue to UP|Q70I19 (Q70I19) TCP-domain protein, partial (30%)	TC102251		426.766	203.594	164.775	467.347	475.852	436.644		P	P	P	P	P	P		184.184	27.4491	459.948	20.6246	0.000968745	0	0.400446
Mtr.45372.1.S1_at	TC99502 /FEA=mRNA /DEF=	TC99502		508.814	187.419	177.064	401.281	430.545	532.916		P	P	P	P	P	P		182.241	7.32206	454.914	69.1183	0.0132618	0	0.400606
Mtr.4748.1.S1_at	AL380167 /FEA=mRNA /DEF=homologue to UP|ZFP7_ARATH (Q39266) Zinc finger protein 7, partial (12%)	AL380167		196.871	101.072	67.3974	230.084	228.859	171.754		P	P	P	P	P	P		84.2347	23.8116	210.232	33.3287	0.020162	7.25131e-14	0.400674
Mtr.45130.1.S1_at	TC98877 /FEA=mRNA /DEF=similar to UP|Q9SZV5 (Q9SZV5) Proteinase-like protein (AT4g30020 protein) (AT4g30020/F6G3_50), partial (32%)	TC98877		277.321	111.152	107.537	282.022	242.188	294.484		P	P	P	P	P	P		109.345	2.55642	272.898	27.316	0.00405385	0	0.40068
Mtr.51205.1.S1_at	IMGAG|878.m00019 /FEA=mRNA /DEF=conserved hypothetical protein AC135565.18.191 65064 66903 mth2-19b12 01/13/05	IMGAG|878.m00019		633.886	350.259	330.536	943.444	923.372	681.518		P	P	P	P	P	P		340.397	13.9466	849.445	145.774	0.018493	0	0.400729
Mtr.51998.1.S1_s_at	IMGAG|804.m00002 /FEA=mRNA /DEF=Protein kinase-like; Leucine-rich repeat, typical subtype; Serine/threonine protein kinase; Tyrosine protein kinase; Leucine-rich repeat, plant specific AC126782.22.21 11819 15549 mth2-14p11 01/13/05	IMGAG|804.m00002		229.897	114.576	100.075	254.312	274.25	274.636		P	P	P	P	P	P		107.326	10.2541	267.733	11.6244	0.000560782	0	0.400869
Mtr.11085.1.S1_at	TC108831 /FEA=mRNA /DEF=similar to UP|Q8L5P7 (Q8L5P7) LHY protein, partial (19%)	TC108831		40.4348	31.9846	26.8351	104.122	74.1515	41.6366		P	M	P	P	P	P		29.4098	3.64122	73.3032	31.2511	0.157002	3.63852e-65	0.401208
Mtr.37250.1.S1_at	TC100215 /FEA=mRNA /DEF=weakly similar to UP|Q94AG3 (Q94AG3) At1g72160/T9N14_8, partial (47%)	TC100215		595.048	213.925	173.767	515.844	482.856	450.397		P	P	P	P	P	P		193.846	28.396	483.033	32.7239	0.00206387	0	0.401311
Mtr.8766.1.S1_at	TC101309 /FEA=mRNA /DEF=GB|AAM55303.1|28624760|AY115842 auxin influx carrier protein {Medicago truncatula;} , complete	TC101309		716.935	286.867	232.03	613.173	606.765	719.397		P	P	P	P	P	P		259.449	38.7758	646.445	63.2598	0.00485366	0	0.401347
Mtr.2092.1.S1_at	BF519733 /FEA=mRNA /DEF=homologue to UP|Q9XQB0 (Q9XQB0) Carbonic anhydrase, partial (12%)	BF519733		28.101	13.7677	14.6669	38.9334	37.932	29.4015		P	P	A	P	P	P		14.2173	0.635835	35.4223	5.23811	0.0123761	0	0.401367
Mtr.33723.1.S1_at	BI265908 /FEA=mRNA /DEF=similar to UP|Q8DKT3 (Q8DKT3) Tll0772 protein, partial (8%)	BI265908		63.3139	24.1346	25.2697	69.7881	64.843	49.4187		P	P	P	P	P	P		24.7021	0.802672	61.3499	10.6245	0.0190738	0	0.402643
Mtr.32947.1.S1_at	BF634868 /FEA=mRNA /DEF=similar to UP|O65793 (O65793) Leaf protein, partial (13%)	BF634868		727.626	343.332	233.98	754.153	793.736	600.583		P	P	P	P	P	P		288.656	77.3233	716.157	102.028	0.0157793	5.33148e-15	0.403062
Mtr.49205.1.S1_at	IMGAG|868.m00038 /FEA=mRNA /DEF=Rhodopsin-like GPCR superfamily AC135396.30.381 125215 124164 mth2-33o18 01/13/05	IMGAG|868.m00038		159.825	106.95	82.0295	236.616	227.981	238.146		P	P	P	P	P	P		94.49	17.6217	234.248	5.48103	0.000828096	0	0.403376
Mtr.7512.1.S1_at	TC98525 /FEA=mRNA /DEF=weakly similar to PIR|F96525|F96525 protein T1N15.23 [imported] - Arabidopsis thaliana {Arabidopsis thaliana;} , partial (17%)	TC98525		497.889	175.199	141.782	464.216	298.018	415.652		P	P	P	P	P	P		158.491	23.6298	392.628	85.4577	0.0365673	1.30034e-44	0.403665
Mtr.6717.1.S1_at	CX519512 /FEA=mRNA /DEF=similar to UP|Q8VYJ1 (Q8VYJ1) At1g30520/F26G16_3 (Acyl-activating enzyme 14), partial (16%)	CX519512		306.019	96.7673	106.886	333.644	226.411	196.63		P	P	P	P	P	P		101.826	7.15467	252.228	72.0632	0.0682348	3.25893e-194	0.403708
Mtr.40914.1.S1_at	TC108318 /FEA=mRNA /DEF=weakly similar to UP|Q94AG3 (Q94AG3) At1g72160/T9N14_8, partial (79%)	TC108318		427.314	238.955	149.064	479.543	442.556	518.173		P	P	P	P	P	P		194.009	63.5623	480.091	37.8114	0.00728333	0	0.40411
Mtr.35300.1.S1_at	CX541703 /FEA=mRNA /DEF=	CX541703		1658.76	732.735	688.354	1748.93	1595.06	1929.77		P	P	P	P	P	P		710.544	31.3822	1757.92	167.535	0.00364535	0	0.404196
Mtr.42556.1.S1_at	TC111809 /FEA=mRNA /DEF=weakly similar to UP|Q8RZF8 (Q8RZF8) Lustrin A-like, partial (30%)	TC111809		199.413	91.8089	70.1707	231.996	189.746	179.157		P	P	P	P	P	P		80.9898	15.3005	200.3	27.9558	0.0128405	2.80833e-28	0.404343
Mtr.27575.1.S1_at	BE205238 /FEA=mRNA /DEF=similar to UP|Q852P5 (Q852P5) Nitrate transporter, partial (28%)	BE205238		31.8473	25.8805	21.4271	64.1844	62.8165	48.4948		P	P	P	P	P	P		23.6538	3.14898	58.4986	8.69047	0.013738	3.38778e-55	0.404348
Mtr.16555.1.S1_s_at	IMGAG|873.m00011 /FEA=mRNA /DEF=hypothetical protein AC135462.20.101 71660 72036 mth2-35o17 01/13/05	IMGAG|873.m00011		158.86	103.744	98.9594	291.365	219.627	239.068		P	P	P	P	P	P		101.352	3.38319	250.02	37.1014	0.0126754	0	0.405374
Mtr.49444.1.S1_at	IMGAG|1027.m00019 /FEA=mRNA /DEF=Protease-associated PA; Peptidase S8 and S53, subtilisin, kexin, sedolisin; Proteinase inhibitor I9, subtilisin propeptide; Proteinase inhibitor, propeptide AC144389.22.191 91727 94308 mth2-25e14 01/13/05	IMGAG|1027.m00019		274.583	155.931	105.404	311.314	402.897	252.616		P	P	P	P	P	P		130.667	35.7277	322.276	75.7381	0.0485921	3.3389e-14	0.405452
Mtr.46746.1.S1_at	1734.m00045 /FEA=mRNA /DEF=AC150784.6 59301 55679 mth2-134j11 weakly similar to UP|Q9FEU2 (Q9FEU2) Receptor protein kinase	1734.m00045		190.249	92.7936	67.4812	181.096	201.493	210.197		P	P	P	P	P	P		80.1374	17.8985	197.595	14.9368	0.00400482	0	0.405564
Mtr.45021.1.S1_at	TC98622 /FEA=mRNA /DEF=similar to UP|Q9Y267 (Q9Y267) Organic-cation transporter like 4, partial (3%)	TC98622		61.1053	39.3282	16.9812	74.8491	69.7206	63.5067		P	P	P	P	P	P		28.1547	15.8017	69.3588	5.67986	0.0216261	0	0.405928
Mtr.2296.1.S1_at	BG585026 /FEA=mRNA /DEF=similar to UP|Q6WNU4 (Q6WNU4) Subtilisin-like protease, partial (17%)	BG585026		187.18	142.436	104.191	345.965	278.673	285.981		P	P	P	P	P	P		123.313	27.0433	303.54	36.923	0.0101248	0	0.406251
Mtr.19917.1.S1_at	IMGAG|1198.m00044 /FEA=mRNA /DEF=Auxin responsive SAUR protein AC148242.14.441 93067 92786 mth2-18f6 01/13/05	IMGAG|1198.m00044		8.92699	9.63185	5.85343	21.9809	20.1048	15.0701		P	P	P	P	P	P		7.74264	2.67175	19.0519	3.57366	0.0330356	2.14826e-09	0.406396
Mtr.5135.1.S1_at	AW688819 /FEA=mRNA /DEF=weakly similar to UP|Q84VQ2 (Q84VQ2) Protein kinase family, partial (9%)	AW688819		74.8029	36.0172	25.0488	82.0297	86.2395	57.0558		P	P	P	P	P	P		30.533	7.75588	75.1083	15.775	0.0372642	4.36819e-16	0.406519
Mtr.7329.1.S1_at	TC106575 /FEA=mRNA /DEF=homologue to UP|Q945R2 (Q945R2) Ribulose-1,5-bisphosphate carboxylase small subunit (Fragment), partial (75%)	TC106575		171.747	113.392	66.9445	237.427	226.332	201.552		P	P	P	P	P	P		90.1682	32.8432	221.77	18.3671	0.00943478	0	0.406584
Mtr.37009.1.S1_at	TC106066 /FEA=mRNA /DEF=	TC106066		112.028	47.4576	42.4416	132.494	110.034	88.9709		P	P	P	P	P	P		44.9496	3.54683	110.499	21.7651	0.0277524	1.41349e-150	0.406786
Mtr.15315.1.S1_at	IMGAG|735.m00014 /FEA=mRNA /DEF=Protein kinase; Serine/threonine protein kinase, active site; Protein kinase-like; NAF; Tyrosine protein kinase AC122160.21.141 91515 92822 mth2-23d6 01/13/05	IMGAG|735.m00014		1216.1	757.713	548.289	1689.83	1315.63	1806.95		P	P	P	P	P	P		653.001	148.086	1604.13	256.625	0.019267	1.05343e-19	0.407074
Mtr.11200.1.S1_at	TC109191 /FEA=mRNA /DEF=similar to UP|Q6Z2L0 (Q6Z2L0) Zinc finger protein-like, partial (19%)	TC109191		2227.45	1402.35	870.575	3094	2338.48	2936.89		P	P	P	P	P	P		1136.46	376.021	2789.79	398.661	0.0189878	6.81233e-13	0.407365
Mtr.39941.1.S1_at	TC106125 /FEA=mRNA /DEF=	TC106125		273.888	117.256	87.7134	232.397	274.968	247.104		P	P	P	P	P	P		102.485	20.8901	251.49	21.6215	0.00466612	0	0.407511
Mtr.34693.1.S1_at	CX517171 /FEA=mRNA /DEF=similar to UP|Q6NPD1 (Q6NPD1) At5g62960, partial (13%)	CX517171		1139.73	641.305	304.017	1164.31	1287.5	1026.29		M	M	P	P	P	A		472.661	238.499	1159.37	130.677	0.0228793	0	0.407689
Mtr.33776.1.S1_at	BI268157 /FEA=mRNA /DEF=	BI268157		18.3024	11.1603	9.96247	29.3324	24.7107	23.6673		P	P	P	P	P	P		10.5614	0.846971	25.9035	3.01502	0.00679474	0	0.40772
Mtr.14756.1.S1_at	IMGAG|762.m00006 /FEA=mRNA /DEF=Galactose mutarotase-like AC124214.8.51 32140 31967 mth2-36a23 01/13/05	IMGAG|762.m00006		65.0735	30.4976	17.2171	51.0623	66.119	58.3591		P	P	P	P	P	P		23.8573	9.39072	58.5135	7.52957	0.0189606	1.55431e-15	0.407724
Mtr.49910.1.S1_at	IMGAG|1088.m00004 /FEA=mRNA /DEF=TCP-domain protein AC146548.9.41 19321 20634 mth2-2p3 01/13/05	IMGAG|1088.m00004		494.016	220.096	176.458	471.886	429.059	557.722		P	P	P	P	P	P		198.277	30.8564	486.222	65.5184	0.0112825	9.11404e-40	0.40779
Mtr.8497.1.S1_at	TC100390 /FEA=mRNA /DEF=homologue to UP|Q9SQL2 (Q9SQL2) PSI light-harvesting antenna chlorophyll a/b-binding protein, complete	TC100390		84.431	48.9925	61.8752	164.986	111.233	131.295		P	P	P	P	P	P		55.4339	9.10939	135.838	27.1629	0.0306468	9.29975e-36	0.408089
Mtr.12270.1.S1_at	TC94180 /FEA=mRNA /DEF=homologue to UP|Q84KA1 (Q84KA1) Alternative oxidase (Fragment), partial (10%)	TC94180		131.809	39.4063	48.8433	117.867	109.547	96.5519		P	P	P	P	P	P		44.1248	6.67301	107.989	10.7427	0.0053026	0	0.408606
Mtr.24980.1.S1_at	1783.m00028 /FEA=mRNA /DEF=AC153725.3 29685 23196 mth2-78c5 weakly similar to TAIR|gene:3354261-GOpep .1 68409.m04106 RNA polymerase sigma-70 factor -related	1783.m00028		523.673	172.003	115.748	352.406	468.151	234.943		P	P	P	P	P	P		143.876	39.7784	351.833	116.605	0.10252	1.4316e-13	0.408932
Mtr.35913.1.S1_at	TC99355 /FEA=mRNA /DEF=similar to UP|Q815J2 (Q815J2) Integral membrane protein, partial (9%)	TC99355		226.982	111.116	102.615	230.039	232.234	321.425		P	P	P	P	P	P		106.866	6.01079	261.233	52.1396	0.0287729	8.02674e-289	0.409082
Msa.2607.1.S1_at	iMsa.2607 /TID=Msa.2607.1 /CNT=1 /FEA=mRNA /TIER=ConsEnd /STK=0 /NOTE=sequence(s) not in UniGene /DEF=	gi|50317006|gb|CO512132.1|CO512132		4231.17	1656.25	1261.78	3143.94	3520.42	4033.95		P	P	P	P	P	P		1459.02	278.936	3566.11	446.761	0.0102552	1.22249e-26	0.409134
Mtr.37931.1.S1_at	TC101731 /FEA=mRNA /DEF=weakly similar to UP|Q9FKY4 (Q9FKY4) Gb|AAD32907.1, partial (47%)	TC101731		1367.66	898.405	468.909	1733.39	1626.69	1649.9		P	P	P	P	P	P		683.657	303.7	1670	56.1166	0.00944008	0	0.409376
Mtr.11291.1.S1_at	TC109491 /FEA=mRNA /DEF=similar to UP|Q6Z309 (Q6Z309) Remorin protein-like, partial (18%)	TC109491		166.731	58.9531	51.8973	135.552	114.398	156.002		P	P	P	P	P	P		55.4252	4.98923	135.317	20.8029	0.0147366	1.54e-113	0.409594
Mtr.32741.1.S1_at	BE319954 /FEA=mRNA /DEF=weakly similar to GB|AAM65579.1|21593612|AY088033 nodulin-like protein {Arabidopsis thaliana;} , partial (21%)	BE319954		58.5724	23.5098	27.6646	67.8816	58.4153	60.9601		P	A	A	P	P	P		25.5872	2.9379	62.419	4.89889	0.00264286	0	0.409927
Mtr.2138.1.S1_at	BF640503 /FEA=mRNA /DEF=	BF640503		795.674	365.441	200.026	698.495	771.597	598.972		P	P	P	P	P	P		282.733	116.966	689.688	86.6487	0.0197957	4.44089e-16	0.409944
Mtr.48899.1.S1_at	IMGAG|1018.m00018 /FEA=mRNA /DEF=Ferritin; Ferritin and Dps; Ferritin-like; Ferritin/ribonucleotide reductase-like AC143338.28.181 94147 96556 mth2-8d13 01/13/05	IMGAG|1018.m00018		353.169	86.0098	79.5229	168.053	182.331	253.746		P	P	P	P	P	P		82.7663	4.58692	201.377	45.9113	0.0407149	8.84934e-293	0.411003
Mtr.45512.1.S1_at	TC99812 /FEA=mRNA /DEF=similar to UP|Q8RYS1 (Q8RYS1) Protein kinase-like, partial (24%)	TC99812		133.111	68.6424	54.7807	167.138	138.949	144.341		P	P	P	P	P	P		61.7116	9.8017	150.142	14.9632	0.00553401	0	0.41102
Mtr.39313.1.S1_at	TC104631 /FEA=mRNA /DEF=similar to UP|Q7XBK7 (Q7XBK7) EuFUL FRUITFULL-like MADS-box (Fragment), partial (90%)	TC104631		58.2481	60.4806	37.5836	124.892	124.897	108.051		P	P	P	P	P	P		49.0321	16.1906	119.28	9.7245	0.00817357	0	0.411067
Mtr.6758.1.S1_at	CX523651 /FEA=mRNA /DEF=similar to UP|Q8S999 (Q8S999) Glucosyltransferase-10, partial (41%)	CX523651		41.8131	10.2341	12.9475	23.7476	26.5064	34.2165		P	A	P	P	P	P		11.5908	1.91866	28.1568	5.42606	0.0284946	2.73946e-34	0.411652
Mtr.45269.1.S1_at	TC99225 /FEA=mRNA /DEF=homologue to GB|CAA56354.1|510876|PVME1G NADP dependent malic enzyme {Phaseolus vulgaris;} , partial (56%)	TC99225		2040.44	799.336	1121.22	2242.75	2189.11	2560.22		P	P	P	P	P	P		960.276	227.603	2330.69	200.574	0.00563436	0	0.412013
Mtr.39425.1.S1_s_at	TC104858 /FEA=mRNA /DEF=similar to UP|Q96541 (Q96541) ATP-sulfurylase precursor , partial (18%)	TC104858		357.406	168.322	139.119	442.272	340.528	332.841		P	P	P	P	P	P		153.721	20.6497	371.88	61.0822	0.0186426	1.78646e-50	0.41336
Mtr.43626.1.S1_at	TC95735 /FEA=mRNA /DEF=similar to UP|Q6Z309 (Q6Z309) Remorin protein-like, partial (31%)	TC95735		342.912	165.565	115.225	325.913	305.914	386.984		P	P	P	P	P	P		140.395	35.5956	339.604	42.2336	0.0122202	2.22045e-16	0.413409
Mtr.11195.1.S1_at	TC109174 /FEA=mRNA /DEF=similar to UP|Q6NN02 (Q6NN02) At4g14450, partial (30%)	TC109174		292.249	160.926	167.136	346.534	365.397	477.49		P	P	P	P	P	P		164.031	4.39117	396.474	70.7938	0.0217517	0	0.413726
Mtr.11444.1.S1_at	TC109963 /FEA=mRNA /DEF=weakly similar to UP|Q9FHM8 (Q9FHM8) Receptor-like protein kinase, partial (25%)	TC109963		44.5245	18.8547	14.394	37.3144	45.2343	37.8446		P	P	P	P	P	P		16.6243	3.15422	40.1311	4.42744	0.0078601	0	0.414251
Mtr.37322.1.S1_at	TC100416 /FEA=mRNA /DEF=similar to GB|AAP31933.1|30387535|BT006589 At4g26850 {Arabidopsis thaliana;} , partial (32%)	TC100416		70.1826	44.9887	25.2	98.6824	82.0094	73.4475		P	P	P	P	P	P		35.0944	13.9928	84.7131	12.8329	0.0261128	2.12683e-11	0.414273
Mtr.9591.1.S1_at	TC103794 /FEA=mRNA /DEF=similar to UP|Q6S4P4 (Q6S4P4) BZIP transcription factor RF2b, partial (60%)	TC103794		392.992	171.731	145.53	410.078	395.108	341.981		P	P	P	P	P	P		158.63	18.5266	382.389	35.7861	0.00426241	0	0.41484
Mtr.47936.1.S1_at	1613.m00046 /FEA=mRNA /DEF=AC135800.23 45161 43414 mth2-14g8 similar to TAIR|gene:2201880-GOpep .1 68408.m01017 expressed protein Location of EST gb|T41885 and gb|AA395021	1613.m00046		363.647	121.731	54.854	185.784	228.759	223.415		P	P	P	P	P	P		88.2923	47.2889	212.653	23.4217	0.026473	0	0.415194
Mtr.44731.1.S1_at	TC97963 /FEA=mRNA /DEF=	TC97963		179.744	105.723	47.3868	199.893	219.981	132.673		P	P	P	P	P	P		76.5549	41.25	184.182	45.7253	0.0761845	4.56464e-05	0.415648
Mtr.33916.1.S1_at	BI273212 /FEA=mRNA /DEF=similar to UP|Q7XJ59 (Q7XJ59) At1g10530, partial (62%)	BI273212		510.314	237.339	199.139	553.505	486.121	535.258		P	P	P	P	P	P		218.239	27.0113	524.961	34.8519	0.00192174	0	0.415724
Mtr.34721.1.S1_at	CX520342 /FEA=mRNA /DEF=similar to UP|Q9SZV5 (Q9SZV5) Proteinase-like protein (AT4g30020 protein) (AT4g30020/F6G3_50), partial (21%)	CX520342		649.333	322.326	249.981	734.61	575.981	751.938		P	P	P	P	P	P		286.153	51.1556	687.51	96.9748	0.0137996	1.31725e-28	0.416217
Mtr.43862.1.S1_at	TC96195 /FEA=mRNA /DEF=similar to UP|Q9ZS86 (Q9ZS86) T4B21.20 protein, partial (73%)	TC96195		83.6231	15.4755	28.8889	56.3986	46.2642	57.1473		P	P	P	P	P	P		22.1822	9.48471	53.27	6.07879	0.0192234	0	0.41641
Mtr.19348.1.S1_s_at	IMGAG|1174.m00004 /FEA=mRNA /DEF=conserved hypothetical protein AC147434.11.31 9454 9789 mth2-28h7 01/13/05	IMGAG|1174.m00004		69.0816	58.1823	37.2862	131.577	107.613	104.397		P	P	P	P	P	P		47.7343	14.7757	114.529	14.8512	0.0159519	6.66134e-15	0.416787
Mtr.4357.1.S1_at	AJ497936 /FEA=mRNA /DEF=similar to UP|AX10_SOYBN (P33080) Auxin-induced protein X10A, partial (63%)	AJ497936		24.0592	22.3175	20.3254	61.3073	44.5489	47.5989		P	P	P	P	P	P		21.3214	1.40863	51.1517	8.92623	0.0210392	4.78453e-197	0.416828
Mtr.6345.1.S1_at	BQ140212 /FEA=mRNA /DEF=similar to UP|P93499 (P93499) DnaJ-like protein (Fragment), partial (33%)	BQ140212		636.813	406.845	232.984	963.377	891.307	447.262		P	P	P	P	P	P		319.914	122.939	767.315	279.507	0.132682	2.65214e-07	0.416927
Mtr.24034.1.S1_s_at	1710.m00042 /FEA=mRNA /DEF=AC148654.1 28464 24661 mte1-28b7 weakly similar to TIGR_Ath1|At5g08720-GOpep .1 68412.m00965 expressed protein, partial (96%)	1710.m00042		419.424	225.238	178.383	527.838	538.021	385.642		P	P	P	P	P	P		201.811	33.1312	483.833	85.1889	0.0233915	2.23783e-33	0.417108
Mtr.8993.1.S1_at	TC102032 /FEA=mRNA /DEF=	TC102032		2283.3	691.092	1001.32	1772.87	2142.44	2170.65		P	P	P	P	P	P		846.207	219.365	2028.65	221.961	0.00991603	0	0.417127
Mtr.13655.1.S1_at	TC98691 /FEA=mRNA /DEF=weakly similar to UP|Q8S9K1 (Q8S9K1) At1g23880/T23E23_8, partial (11%)	TC98691		139.429	53.0548	45.6895	125.022	96.5058	133.339		P	P	P	P	P	P		49.3721	5.20804	118.289	19.3176	0.0182029	3.81372e-78	0.417386
Mtr.22814.1.S1_at	1630.m00028 /FEA=mRNA /DEF=AC138014.31 6649 4550 mth2-17p13 weakly similar to TAIR|gene:3355837-GOpep .1 68412.m01474 sigma-related factor (gb|AAC97954.1)	1630.m00028		1189.62	579.435	290.397	1097.68	1204.42	822.33		P	P	P	P	P	P		434.916	204.381	1041.48	197.149	0.0447486	9.8792e-08	0.417595
Mtr.18526.1.S1_s_at	IMGAG|1036.m00017 /FEA=mRNA /DEF=Zn-finger, C2H2 type AC144502.5.171 83623 85380 mth2-5p10 01/13/05	IMGAG|1036.m00017		294.182	149.343	103.769	302.763	289.307	316.69		P	P	P	P	P	P		126.556	32.2255	302.92	13.692	0.00299091	0	0.417786
Mtr.39568.1.S1_at	TC105145 /FEA=mRNA /DEF=similar to UP|P93806 (P93806) F19P19.1, partial (47%)	TC105145		33.6631	12.1409	13.9191	32.2954	31.1419	30.1149		P	P	P	P	P	P		13.03	1.25741	31.1841	1.09083	0.000420332	0	0.417842
Mtr.39691.1.S1_at	TC105497 /FEA=mRNA /DEF=	TC105497		65.732	33.4109	33.1166	72.8263	75.0783	90.772		P	P	P	P	P	P		33.2638	0.208099	79.5589	9.77594	0.00789107	0	0.418103
Mtr.9688.1.S1_at	TC104085 /FEA=mRNA /DEF=similar to UP|Q9AUH6 (Q9AUH6) F-box containing protein TIR1, partial (37%)	TC104085		816.593	487.861	272.008	854.114	947.631	923.068		P	P	P	P	P	P		379.935	152.631	908.271	48.4827	0.00931173	0	0.418305
Mtr.9472.1.S1_at	TC103449 /FEA=mRNA /DEF=	TC103449		197.968	95.4719	88.1161	234.907	197.153	225.722		P	P	P	P	P	P		91.794	5.20139	219.261	19.6893	0.00337569	0	0.418652
Mtr.39587.1.S1_at	TC105195 /FEA=mRNA /DEF=	TC105195		59.2061	33.4015	33.5959	79.225	84.1774	76.0144		P	P	P	P	P	P		33.4987	0.137495	79.8056	4.11234	0.000630148	0	0.419754
Mtr.12278.1.S1_at	TC94223 /FEA=mRNA /DEF=similar to UP|Q7F0H8 (Q7F0H8) Protein phosphatase 2C-like, partial (12%)	TC94223		1031.15	526.144	384.971	1210.07	872.452	1169.81		A	P	M	P	A	P		455.557	99.8246	1084.11	184.405	0.0235626	5.35203e-19	0.420212
Mtr.17421.1.S1_at	IMGAG|999.m00005 /FEA=mRNA /DEF=conserved hypothetical protein AC141112.7.51 19404 21386 mth2-15m12 01/13/05	IMGAG|999.m00005		381.556	152.176	99.9806	285.089	334.737	280.205		P	P	P	P	P	P		126.078	36.9078	300.01	30.1727	0.00995912	0	0.420246
Mtr.41949.1.S1_at	TC110444 /FEA=mRNA /DEF=similar to UP|Q9M4F4 (Q9M4F4) Fmt protein, partial (77%)	TC110444		319.673	100.055	92.7016	199.896	268.246	219.414		P	P	P	P	P	P		96.3785	5.19982	229.185	35.207	0.0151129	1.10886e-285	0.420527
Mtr.5622.1.S1_at	BF639962 /FEA=mRNA /DEF=weakly similar to UP|Q9LSE7 (Q9LSE7) Emb|CAB45497.1 (AT3g25290/MJL12_25), partial (19%)	BF639962		58.075	40.9727	23.564	89.3973	58.5632	82.2235		P	P	A	P	P	P		32.2683	12.3098	76.728	16.1349	0.0473592	3.2599e-07	0.420555
Mtr.34799.1.S1_at	CX524988 /FEA=mRNA /DEF=	CX524988		173.611	86.6416	55.3139	175.763	187.897	142.598		P	P	P	P	P	P		70.9778	22.152	168.752	23.4493	0.0187371	5.12257e-13	0.420603
Mtr.40569.1.S1_at	TC107567 /FEA=mRNA /DEF=similar to UP|Q8LPJ3 (Q8LPJ3) Alpha-mannosidase, partial (56%)	TC107567		655.291	283.199	262.063	669.667	739.919	534.981		P	P	P	P	P	P		272.631	14.9455	648.189	104.144	0.0170777	1.31825e-276	0.420605
Mtr.20407.1.S1_at	IMGAG|1216.m00020 /FEA=mRNA /DEF=conserved hypothetical protein AC148487.14.201 90939 94822 mth2-57f20 01/13/05	IMGAG|1216.m00020		55.2939	20.5576	18.1902	37.1318	47.8003	53.2311		P	P	P	P	P	P		19.3739	1.674	46.0544	8.19045	0.0227791	1.71178e-112	0.420674
Mtr.51652.1.S1_at	IMGAG|995.m00003 /FEA=mRNA /DEF=Cytochrome P450; E-class P450, group I AC141107.5.31 17486 19012 mth2-34a12 01/13/05	IMGAG|995.m00003		914.996	514.719	283.669	961.598	1064.14	820.333		P	P	P	P	P	P		399.194	163.377	948.692	122.417	0.0220313	7.54952e-15	0.420784
Mtr.31259.1.S1_s_at	AJ501455 /FEA=mRNA /DEF=similar to UP|Q9SMK5 (Q9SMK5) Plasma membrane intrinsic polypeptide, partial (39%)	AJ501455		1690.93	709.147	574.296	1648.38	1480.06	1442.14		P	P	P	P	P	P		641.722	95.3543	1523.53	109.773	0.00273038	0	0.421208
Mtr.17659.1.S1_at	IMGAG|919.m00009 /FEA=mRNA /DEF=serine C-palmitoyltransferase like protein [imported] - Arabidopsis thaliana-related AC137824.25.81 47951 46477 mth2-10l10 01/13/05	IMGAG|919.m00009		51.7469	29.7581	27.7138	62.8849	74.7189	67.0414		P	P	P	P	P	P		28.7359	1.44557	68.2151	6.00368	0.00319915	0	0.421255
Mtr.12511.1.S1_at	TC95045 /FEA=mRNA /DEF=similar to UP|Q6VBB5 (Q6VBB5) Heat shock factor RHSF2, partial (15%)	TC95045		21.7033	42.4171	40.8512	119.393	73.8517	103.186		P	P	P	P	P	P		41.6342	1.1073	98.8102	23.0837	0.0450136	0	0.421355
Mtr.32797.1.S1_s_at	BE323862 /FEA=mRNA /DEF=similar to UP|Q8LLD7 (Q8LLD7) Sphingolipid long chain base delta 8 desaturase, partial (17%)	BE323862		146.754	70.3646	72.5123	160.231	144.368	204.016		P	P	P	P	P	P		71.4385	1.51866	169.538	30.8941	0.0237581	0	0.421371
Mtr.19937.1.S1_at	IMGAG|1094.m00005 /FEA=mRNA /DEF=elongation factor G AC146564.2.51 19112 18586 mth2-67l12 01/13/05	IMGAG|1094.m00005		773.231	472.106	297.022	1044.28	976.837	711.482		P	P	P	P	P	P		384.564	123.802	910.867	175.935	0.0369385	1.83203e-09	0.422195
Mtr.5143.1.S1_s_at	AW689093 /FEA=mRNA /DEF=similar to UP|Q9FNI7 (Q9FNI7) Glucosyltransferase-like protein (AT5g22740/MDJ22_16), partial (14%)	AW689093		327.884	114.793	107.706	254.183	185.21	349.39		P	P	P	P	P	P		111.25	5.01133	262.928	82.4384	0.0903688	0	0.423119
Mtr.51602.1.S1_at	IMGAG|996.m00019 /FEA=mRNA /DEF=D-galactoside/L-rhamnose binding SUEL lectin; Glycoside hydrolase, family 35; Integrase, catalytic region; Glycoside hydrolase, family 2, sugar binding; Galactose-binding like; Peptidase aspartic AC141108.3.181 73230 79798 mth2-22g6 01/13/05	IMGAG|996.m00019		13.0318	7.6894	10.0989	16.8024	22.075	24.0884		P	A	P	P	P	P		8.89413	1.70375	20.9886	3.7625	0.0261284	1.0287e-23	0.42376
Mtr.13884.1.S1_at	TC99512 /FEA=mRNA /DEF=similar to UP|Q84P71 (Q84P71) Protein kinase-like protein (Fragment), partial (18%)	TC99512		81.3973	36.3592	29.5209	69.4018	75.826	87.895		P	P	P	P	P	P		32.9401	4.83536	77.7076	9.38908	0.00922569	3.59865e-39	0.423898
Mtr.25132.1.S1_at	1793.m00037 /FEA=mRNA /DEF=CR931809.1 59073 61158 mth2-35j21 weakly similar to TIGR_Ath1|At5g65400-GOpep .1 68412.m07440 hypothetical protein contains similarity to unknown protein, partial (91%)	1793.m00037		77.165	29.7441	21.8369	54.534	56.5131	71.4767		P	P	P	P	P	P		25.7905	5.59124	60.8413	9.26351	0.0185508	7.61672e-19	0.423899
Mtr.13248.1.S1_at	TC97407 /FEA=mRNA /DEF=weakly similar to UP|Q84V17 (Q84V17) Protein kinase, partial (18%)	TC97407		376.661	200.021	131.703	402.334	449.064	322.315		P	P	P	P	P	P		165.862	48.3076	391.238	64.099	0.0252146	4.16985e-11	0.423942
Mtr.12120.1.S1_at	TC112221 /FEA=mRNA /DEF=similar to UP|Q9SH29 (Q9SH29) F2K11.19, partial (12%)	TC112221		97.2494	44.5843	43.0232	101.228	95.0151	113.702		P	P	P	P	M	P		43.8038	1.10388	103.315	9.51655	0.00358631	0	0.423982
Mtr.27443.1.S1_at	BE124129 /FEA=mRNA /DEF=similar to UP|Q6WNU4 (Q6WNU4) Subtilisin-like protease, partial (25%)	BE124129		188.024	125.981	110.944	331.225	277.329	229.407		P	P	P	P	P	P		118.462	10.6327	279.32	50.9383	0.0247667	1.48626e-101	0.424108
Mtr.21755.1.S1_at	1562.m00063 /FEA=mRNA /DEF=AC119409.13 98988 97717 mth2-10i9 weakly similar to TIGR_Ath1|At5g07900-GOpep .1 68412.m00846 expressed protein, partial (88%)	1562.m00063		399.205	175.74	107.814	339.141	361.395	302.23		P	P	P	P	P	P		141.777	48.0311	334.255	29.884	0.0106644	0	0.424158
Mtr.8429.1.S1_at	TC100148 /FEA=mRNA /DEF=similar to UP|Q60EP3 (Q60EP3) Unknow protein, partial (37%)	TC100148		1494.58	583.738	469.301	1252.28	1311.12	1159.6		P	P	P	P	P	P		526.519	80.9191	1241	76.3908	0.00210158	0	0.42427
Mtr.38122.1.S1_s_at	TC102138 /FEA=mRNA /DEF=similar to UP|Q5YLQ7 (Q5YLQ7) Ethylene-responsive element binding factor, partial (37%)	TC102138		3340.31	1596.98	1110.23	3777.98	3053.07	2728.85		P	P	P	P	P	P		1353.61	344.184	3186.64	537.165	0.0251008	5.00804e-14	0.424776
Mtr.43452.1.S1_at	TC95362 /FEA=mRNA /DEF=similar to UP|Q9LY33 (Q9LY33) BZIP protein, partial (80%)	TC95362		1434.63	722.424	486.165	1464.55	1334.54	1462.96		P	P	P	P	P	P		604.295	167.061	1420.68	74.6042	0.00432254	0	0.425356
Mtr.13491.1.S1_at	TC98165 /FEA=mRNA /DEF=similar to UP|Q6RXY3 (Q6RXY3) Beta xylosidase (Fragment), partial (48%)	TC98165		63.9853	25.1324	21.7618	56.3428	61.0106	47.9883		P	P	P	P	P	A		23.4471	2.38337	55.1139	6.59756	0.00830433	0	0.42543
Mtr.33622.1.S1_at	BG456431 /FEA=mRNA /DEF=similar to UP|Q6EP94 (Q6EP94) Dehydration-responsive family protein-like, partial (11%)	BG456431		26.509	12.2725	11.8442	32.5244	21.2327	31.1838		P	P	A	P	P	P		12.0583	0.302822	28.3136	6.16883	0.0385511	0	0.425884
Mtr.20633.1.S1_at	IMGAG|1118.m00017 /FEA=mRNA /DEF=General substrate transporter; Major facilitator superfamily MFS_1; Sugar transporter superfamily AC146705.11.171 45483 49190 mth2-101f3 01/13/05	IMGAG|1118.m00017		113.349	45.9843	43.3183	112.222	86.6954	115.512		P	P	P	P	P	P		44.6513	1.88517	104.81	15.7736	0.0145883	0	0.426022
Mtr.27447.1.S1_at	BE124244 /FEA=mRNA /DEF=	BE124244		342.406	148.94	106.374	325.911	291.99	280.966		P	P	P	P	P	P		127.657	30.0993	299.622	23.4246	0.00532942	0	0.42606
Mtr.8554.1.S1_at	TC100600 /FEA=mRNA /DEF=homologue to UP|ALF1_PEA (P46256) Fructose-bisphosphate aldolase, cytoplasmic isozyme 1 , complete	TC100600		10073.2	4200.35	5363.65	10217.5	12422.9	11021.3		P	P	P	P	P	P		4782	822.578	11220.6	1116.13	0.00633308	0	0.426181
Mtr.42283.1.S1_at	TC111128 /FEA=mRNA /DEF=similar to UP|Q76MS5 (Q76MS5) LEXYL1 protein, partial (41%)	TC111128		176.501	58.4882	71.4806	142.042	141.354	173.963		P	P	P	P	P	P		64.9844	9.18698	152.453	18.6313	0.00950505	2.52689e-41	0.426259
Msa.2646.1.S1_at	iMsa.2646 /TID=Msa.2646.1 /CNT=1 /FEA=mRNA /TIER=ConsEnd /STK=0 /NOTE=sequence(s) not in UniGene /DEF=	gi|50317520|gb|CO512646.1|CO512646		542.535	289.226	237.008	698.175	633.074	519.647		P	P	P	P	P	P		263.117	36.9238	616.965	90.3473	0.0149941	7.63799e-42	0.42647
Mtr.3206.1.S1_at	TC103831 /FEA=mRNA /DEF=	TC103831		490.97	316.715	203.184	609.888	553.628	664.086		P	P	M	P	P	M		259.95	80.2786	609.201	55.2319	0.00964703	0	0.426706
Mtr.20763.1.S1_s_at	IMGAG|1122.m00019 /FEA=mRNA /DEF=ATP sulfurylase-related AC146721.7.191 117828 117667 mth2-145n10 01/13/05	IMGAG|1122.m00019		1149.61	567.173	457.273	1234.09	1157.63	1205.4		P	P	P	P	P	P		512.223	77.711	1199.04	38.6242	0.000838016	0	0.427195
Mtr.12179.1.S1_at	TC112435 /FEA=mRNA /DEF=weakly similar to UP|Q5XF41 (Q5XF41) At4g24430, partial (47%)	TC112435		424.899	242.524	169.647	433.954	533.921	478.633		P	P	P	P	P	P		206.086	51.532	482.169	50.077	0.00935627	0	0.427414
Mtr.22379.1.S1_s_at	1599.m00062 /FEA=mRNA /DEF=AC133864.28 111272 105193 mth2-18d12 weakly similar to UP|Q7XKV4 (Q7XKV4) OSJNBa0022H21.3 protein	1599.m00062		177.408	29.6552	53.3139	78.8344	112.283	99.7985		P	P	P	P	P	P		41.4846	16.7293	96.9718	16.9023	0.0365442	1.30038e-08	0.4278
Mtr.45513.1.S1_at	TC99815 /FEA=mRNA /DEF=	TC99815		48.3293	27.0632	28.2084	71.0752	52.762	69.7787		P	P	P	P	P	P		27.6358	0.809757	64.5386	10.2195	0.0168508	0	0.428206
Mtr.39409.1.S1_at	TC104823 /FEA=mRNA /DEF=	TC104823		25.1581	13.2003	12.2764	33.8704	27.656	27.6646		P	P	P	P	P	P		12.7384	0.653344	29.7303	3.58541	0.00805736	4.99708e-296	0.428463
Mtr.4755.1.S1_at	AL381189 /FEA=mRNA /DEF=similar to UP|Q42051 (Q42051) DNA-binding protein (Fragment), partial (79%)	AL381189		87.7306	56.8139	43.1473	133.863	105.015	111.074		P	P	P	P	P	P		49.9806	9.66377	116.651	15.2114	0.0126821	1.72841e-22	0.428464
Mtr.15310.1.S1_s_at	IMGAG|735.m00009 /FEA=mRNA /DEF=Fatty acid desaturase; Fatty acid desaturase subdomain AC122160.21.91 54702 48966 mth2-23d6 01/13/05	IMGAG|735.m00009		781.421	293.314	288.197	680.757	745.871	608.714		P	P	P	P	P	P		290.756	3.6183	678.447	68.6078	0.00477023	0	0.428561
Mtr.29098.1.S1_at	CA918332 /FEA=mRNA /DEF=weakly similar to UP|Q8LKS7 (Q8LKS7) Long chain acyl-CoA synthetase 5 , partial (12%)	CA918332		161.235	57.2361	49.0922	133.768	121.728	116.593		P	P	P	P	P	P		53.1642	5.75859	124.029	8.81592	0.00226445	0	0.428642
Mtr.39059.1.S1_at	TC104109 /FEA=mRNA /DEF=	TC104109		18.1182	11.185	8.44471	25.578	20.6941	22.403		P	P	P	P	P	P		9.81487	1.93769	22.8917	2.47838	0.00847198	0	0.428752
Mtr.10604.1.S1_at	TC107357 /FEA=mRNA /DEF=similar to UP|NIA_LOTJA (P39869) Nitrate reductase [NADH] (NR) , partial (97%)	TC107357		2675.73	2957.59	2158.13	7711.49	4719.34	5463.01		P	P	P	P	P	P		2557.86	565.308	5964.61	1557.87	0.0655468	1.56056e-17	0.428839
Mtr.44938.1.S1_at	TC98445 /FEA=mRNA /DEF=similar to UP|Q8VZI6 (Q8VZI6) AT4g33380/F17M5_140, partial (54%)	TC98445		48.5763	32.2397	25.3295	70.5562	65.0639	65.7108		P	P	P	P	P	P		28.7846	4.8863	67.1103	3.00168	0.00151202	0	0.428915
Mtr.30130.1.S1_at	BE943446 /FEA=mRNA /DEF=	BE943446		92.5006	42.1623	36.1678	97.5456	96.395	79.8512		P	P	P	P	P	P		39.165	4.23874	91.2639	9.90047	0.00662133	0	0.429141
Mtr.7544.1.S1_at	TC99311 /FEA=mRNA /DEF=similar to UP|Q7XZD0 (Q7XZD0) Isoflavonoid glucosyltransferase, partial (13%)	TC99311		135.567	70.9985	54.9403	175.137	147.036	117.848		P	P	P	P	P	M		62.9694	11.3549	146.674	28.6463	0.0325586	1.90353e-25	0.429315
Mtr.25471.1.S1_at	1419.m00035 /FEA=mRNA /DEF=AC127019.29 31525 30709 mth2-31b1 weakly similar to TIGR_Ath1|At5g65980-GOpep .1 68412.m07518 auxin efflux carrier protein family contains auxin efflux carrier, partial (41%)	1419.m00035		43.8327	16.7913	18.0293	47.0868	43.0412	31.4483		P	P	P	P	P	P		17.4103	0.875412	40.5254	8.11711	0.0317981	3.9863e-305	0.429614
Mtr.9454.1.S1_at	TC103396 /FEA=mRNA /DEF=similar to UP|Q6IEL5 (Q6IEL5) WRKY transcription factor 66, partial (13%)	TC103396		47.1262	25.9427	21.7679	53.5099	60.6569	52.2942		P	P	P	P	P	P		23.8553	2.95208	55.487	4.51836	0.00338894	0	0.429926
Mtr.31658.1.S1_s_at	AL374023 /FEA=mRNA /DEF=similar to UP|Q7Y1B6 (Q7Y1B6) GAI-like protein, partial (13%)	AL374023		1130.23	535.058	370.851	1046.19	1022.4	1090.29		P	P	P	P	P	P		452.954	116.112	1052.96	34.4482	0.00285763	0	0.430171
Mtr.35852.1.S1_at	TC98024 /FEA=mRNA /DEF=similar to UP|Q69LK3 (Q69LK3) Auxin-induced protein-like, partial (30%)	TC98024		130.451	50.9593	24.6707	92.2258	108.28	63.1663		P	P	P	P	P	P		37.815	18.5888	87.8907	22.8672	0.0841505	0.000139138	0.43025
Mtr.42067.1.S1_s_at	TC110680 /FEA=mRNA /DEF=similar to UP|Q9VZ09 (Q9VZ09) CG1641-PA, partial (7%)	TC110680		317.773	58.1517	49.5891	152.157	113.428	110.011		P	P	P	P	P	P		53.8704	6.05471	125.198	23.4089	0.027621	2.55078e-62	0.43028
Mtr.27947.1.S1_at	BF521294 /FEA=mRNA /DEF=weakly similar to GB|AAM10391.1|20147357|AY093769 AT4g38160/F20D10_280 {Arabidopsis thaliana;} , partial (26%)	BF521294		442.765	224.815	112.677	417.903	397.582	361.046		P	P	P	P	P	P		168.746	79.2941	392.177	28.811	0.0176519	0	0.43028
Mtr.19978.1.S1_x_at	IMGAG|1096.m00012 /FEA=mRNA /DEF=conserved hypothetical protein AC146567.10.111 63016 63285 mth2-99p24 01/13/05	IMGAG|1096.m00012		413.668	274.485	191.365	493.242	555.722	574.996		P	P	P	P	P	P		232.925	58.7747	541.32	42.7374	0.00613374	0	0.430291
Mtr.33666.1.S1_at	BI263177 /FEA=mRNA /DEF=similar to UP|Q9LTK1 (Q9LTK1) Arabidopsis thaliana genomic DNA, chromosome 5, BAC clone:F17P19, partial (80%)	BI263177		692.684	401.36	192.664	597.616	756.315	714.738		P	P	P	P	P	P		297.012	147.57	689.556	82.2915	0.028697	2.22045e-16	0.430729
Mtr.25204.1.S1_at	1797.m00042 /FEA=mRNA /DEF=CR932958.1 109919 113406 mth2-174i23 weakly similar to TAIR|gene:3442340-GOpep .1 68412.m03834 calmodulin-binding protein family contains IQ calmodulin-binding	1797.m00042		29.5732	12.4921	11.701	33.7257	29.0429	21.4298		P	P	P	P	P	M		12.0965	0.559403	28.0661	6.20585	0.041072	0	0.431001
Mtr.33379.1.S1_s_at	BG448539 /FEA=mRNA /DEF=UP|Q6UD75 (Q6UD75) LysM domain-containing receptor-like kinase 6, partial (26%)	BG448539		35.5608	21.2372	29.159	41.4914	59.5242	74.311		P	P	P	P	P	P		25.1981	5.6015	58.4422	16.4365	0.0777861	4.73402e-17	0.431163
Mtr.33529.1.S1_at	BG453004 /FEA=mRNA /DEF=	BG453004		84.6174	42.1072	29.9047	82.0535	94.2715	73.9861		P	P	P	P	P	P		36.006	8.6285	83.4371	10.2132	0.0127808	8.88178e-16	0.431535
Mtr.39777.1.S1_at	TC105716 /FEA=mRNA /DEF=	TC105716		245.985	92.484	63.9456	179.296	173.706	190.692		P	P	P	P	P	P		78.2148	20.1797	181.232	8.65699	0.00368858	0	0.431574
Mtr.10023.1.S1_at	TC105300 /FEA=mRNA /DEF=similar to GB|AAK59795.1|14335062|AY037210 AT3g02110/F1C9_10 {Arabidopsis thaliana;} , partial (56%)	TC105300		793.024	439.814	410.498	960.315	852.701	1141.71		P	P	P	P	P	P		425.156	20.7297	984.909	146.066	0.0144549	0	0.43167
Mtr.10758.1.S1_at	TC107813 /FEA=mRNA /DEF=	TC107813		2561.39	1259.13	1220.75	2921.4	2810.07	2884.03		P	P	P	P	P	P		1239.94	27.1378	2871.83	56.6594	4.4862e-05	0	0.43176
Mtr.39899.1.S1_at	TC105996 /FEA=mRNA /DEF=weakly similar to UP|Q6Z001 (Q6Z001) Membrane protein-like, partial (22%)	TC105996		1448.67	504.068	474.369	1348.55	865.69	1184.31		P	P	P	P	P	P		489.219	21.0006	1132.85	245.508	0.0391731	0	0.431848
Mtr.11048.1.S1_at	TC108703 /FEA=mRNA /DEF=similar to UP|Q9MAC0 (Q9MAC0) T4P13.26 protein, partial (51%)	TC108703		197.033	99.3943	92.7483	226.222	245.534	195.257		P	P	P	P	P	P		96.0713	4.69937	222.338	25.3625	0.00701153	0	0.432096
Mtr.26965.1.S1_at	AL383477 /FEA=mRNA /DEF=	AL383477		273.678	235.647	121.468	407.143	389.064	443.358		P	P	P	P	P	P		178.558	80.7367	413.188	27.6473	0.0157118	0	0.432146
Mtr.22897.1.S1_s_at	1636.m00030 /FEA=mRNA /DEF=AC139745.17 13408 16823 mth2-17d15 weakly similar to TIGR_Ath1|At3g62110-GOpep .1 68410.m06448 polygalacturonase, putative polygalacturonase - Lycopersicon, complete	1636.m00030		140.647	81.0782	55.4135	164.76	149.969	159.028		P	P	P	P	P	P		68.2458	18.1477	157.919	7.45803	0.00392442	0	0.432157
Msa.2326.1.S1_at	iMsa.2326 /TID=Msa.2326.1 /CNT=1 /FEA=mRNA /TIER=ConsEnd /STK=0 /NOTE=sequence(s) not in UniGene /DEF=	50320086		379.644	177.811	135.099	333.549	368.17	383.677		P	P	P	P	P	P		156.455	30.2015	361.799	25.6642	0.00372706	0	0.432436
Mtr.30439.1.S1_at	BG647618 /FEA=mRNA /DEF=UP|Q94EU9 (Q94EU9) Beta-amylase PCT-BMYI , partial (4%)	BG647618		107.323	72.3432	55.4115	164.743	186.661	91.69		P	P	P	P	P	P		63.8773	11.9725	147.698	49.727	0.112057	4.11967e-23	0.432486
Mtr.38269.1.S1_at	TC102418 /FEA=mRNA /DEF=homologue to UP|Q8L5F8 (Q8L5F8) Arabinogalactan protein (Fragment), complete	TC102418		10363.4	3640.39	3272.88	8812.89	7680.22	7482.54		P	P	P	P	P	P		3456.63	259.865	7991.88	717.848	0.00377996	0	0.432518
Mtr.32948.1.S1_at	BF634871 /FEA=mRNA /DEF=	BF634871		140.407	48.6536	71.398	132.219	115.587	168.504		P	P	P	P	P	M		60.0258	16.0827	138.77	27.0597	0.0367813	4.38224e-12	0.432556
Mtr.49025.1.S1_at	IMGAG|821.m00017 /FEA=mRNA /DEF=Zn-finger, C2H2 type AC128638.34.171 74918 73280 mth2-36h10 01/13/05	IMGAG|821.m00017		19.0013	13.8516	11.2433	32.0269	26.2943	28.6588		P	M	P	P	P	P		12.5475	1.84436	28.9933	2.88091	0.00604237	0	0.432772
Mtr.44581.1.S1_at	TC97650 /FEA=mRNA /DEF=	TC97650		1424.06	1027.21	376.214	1925.16	1787.52	1150.05		P	P	P	P	P	P		701.713	460.325	1620.91	413.545	0.100918	0.000118183	0.432913
Mtr.2193.1.S1_at	BG454084 /FEA=mRNA /DEF=	BG454084		21.2988	13.2364	14.0191	32.6026	32.0676	29.7664		P	A	M	P	P	P		13.6277	0.553414	31.4789	1.50699	0.000596811	0	0.432917
Mtr.9437.1.S1_at	TC103348 /FEA=mRNA /DEF=similar to UP|Q9VAM6 (Q9VAM6) CG1458-PA (RH38554p) (RE49709p), partial (33%)	TC103348		2808.01	796.266	1223.3	2206.49	2219.2	2567.49		P	P	P	P	P	P		1009.78	301.957	2331.06	204.85	0.0093122	0	0.433186
Mtr.24825.1.S1_s_at	1770.m00040 /FEA=mRNA /DEF=AC152752.13 111060 105693 mth2-89c9 weakly similar to TIGR_Ath1|At5g36110-GOpep .1 68412.m03910 cytochrome P450 family similar to taxane 13-alpha-hydroxylase, complete	1770.m00040		134.1	90.1383	51.858	170.058	174.444	146.817		P	P	P	P	P	P		70.9981	27.0683	163.773	14.847	0.0142799	0	0.433515
Mtr.13558.1.S1_at	TC98393 /FEA=mRNA /DEF=homologue to UP|O65761 (O65761) Beta-galactosidase (Fragment) , partial (6%)	TC98393		6764.56	3474.6	1708.11	6755.46	7672.8	3491.44		P	P	P	P	P	P		2591.35	1249.09	5973.23	2197.69	0.151284	0.000128695	0.433828
Mtr.4684.1.S1_s_at	AL375409 /FEA=mRNA /DEF=weakly similar to UP|Q6INQ4 (Q6INQ4) MGC81392 protein, partial (13%)	AL375409		17.2401	11.2986	7.90215	24.1074	18.7569	23.4551		P	A	P	P	P	P		9.60037	2.40165	22.1064	2.91911	0.0156631	1.16795e-13	0.434279
Mtr.44539.1.S1_at	TC97565 /FEA=mRNA /DEF=weakly similar to UP|Q9FQY4 (Q9FQY4) Ent-kaurenoic acid oxidase, partial (20%)	TC97565		400.733	111.698	109.343	300.779	261.033	201.6		P	P	P	P	P	P		110.52	1.66471	254.471	49.9143	0.0305652	0	0.434315
Mtr.13341.1.S1_at	TC97734 /FEA=mRNA /DEF=similar to UP|Q672P8 (Q672P8) Histidine triad family protein precursor, partial (76%)	TC97734		313.405	117.715	118.188	283.631	293.858	236.728		P	P	P	P	P	P		117.951	0.334787	271.406	30.4641	0.00661933	0	0.434594
Mtr.44410.1.S1_at	TC97309 /FEA=mRNA /DEF=similar to UP|FUS_MOUSE (P56959) RNA-binding protein FUS (Pigpen protein), partial (4%)	TC97309		132.565	91.3139	81.5546	209.88	174.941	211		P	P	P	P	P	P		86.4343	6.90089	198.607	20.5028	0.00565442	0	0.435202
Mtr.45971.1.S1_at	IMGAG|762.m00007 /FEA=mRNA /DEF=Aldose 1-epimerase; Galactose mutarotase-like AC124214.8.61 34601 33000 mth2-36a23 01/13/05	IMGAG|762.m00007		18.0552	14.0311	10.4495	28.8307	28.3926	27.1143		P	A	A	P	P	P		12.2403	2.53256	28.1125	0.891821	0.00177207	0	0.435404
Mtr.44654.1.S1_at	TC97802 /FEA=mRNA /DEF=	TC97802		1194.25	511.46	438.259	1067.78	1242.66	958.231		P	P	P	P	P	P		474.86	51.7607	1089.56	143.459	0.0114186	2.66059e-63	0.435828
Mtr.32711.1.S1_at	BE319193 /FEA=mRNA /DEF=	BE319193		2918.64	1496.42	930.183	2845.97	3002.06	2495.79		P	P	P	P	P	P		1213.3	400.391	2781.28	259.265	0.0119514	0	0.436239
Mtr.40683.1.S1_at	TC107839 /FEA=mRNA /DEF=similar to UP|Q8S1U1 (Q8S1U1) Photosystem II protein W-like protein, complete	TC107839		4462.55	1572.83	1396.27	3266.87	3617.18	3321.93		P	P	P	P	P	P		1484.55	124.849	3401.99	188.381	0.00113949	0	0.436377
Mtr.43604.1.S1_s_at	TC95690 /FEA=mRNA /DEF=	TC95690		216.22	41.3428	29.6259	96.9459	83.5813	63.3858		P	P	P	P	P	P		35.4844	8.28513	81.3043	16.8955	0.041306	5.23472e-15	0.436439
Msa.1101.1.S1_at	iMsa.1101 /TID=Msa.1101.1 /CNT=1 /FEA=mRNA /TIER=ConsEnd /STK=0 /NOTE=sequence(s) not in UniGene /DEF=	gi|50317365|gb|CO512491.1|CO512491		26.6564	26.4108	32.2952	112.147	47.6014	41.8936		P	P	P	P	P	P		29.353	4.16087	67.2141	39.0178	0.285015	6.7884e-38	0.436709
Mtr.40444.1.S1_at	TC107290 /FEA=mRNA /DEF=similar to GB|AAT71955.1|50253506|BT015083 At3g07990 {Arabidopsis thaliana;} , partial (62%)	TC107290		488.063	261.285	209.781	656.26	528.363	433.142		P	P	P	P	P	P		235.533	36.4194	539.255	111.957	0.0381713	4.19526e-32	0.436775
Mtr.23308.1.S1_at	1666.m00037 /FEA=mRNA /DEF=AC145329.27 11705 8857 mth2-8i21 weakly similar to TIGR_Ath1|At4g02100-GOpep .1 68411.m00258 DnaJ domain-containing protein contains Pfam profiles PF00226:, partial (95%)	1666.m00037		640.999	242.107	220.125	559.259	476.088	551.991		P	P	P	P	P	P		231.116	15.5436	529.113	46.0646	0.00348806	0	0.436798
Mtr.13420.1.S1_at	TC97953 /FEA=mRNA /DEF=weakly similar to UP|Q6Z8F8 (Q6Z8F8) Selenium-binding protein-like, partial (62%)	TC97953		243.839	106.123	70.667	232.029	176.314	198.64		P	P	P	P	P	P		88.395	25.0712	202.328	28.0398	0.0192251	1.95355e-12	0.436891
Mtr.41901.1.S1_at	TC110336 /FEA=mRNA /DEF=weakly similar to UP|PET2_HUMAN (Q16348) Oligopeptide transporter, kidney isoform (Peptide transporter 2) (Kidney H(+)/peptide cotransporter) (Solute carrier family 15, member 2), partial (4%)	TC110336		62.2677	29.0771	22.7987	47.8345	56.0904	74.1475		P	P	P	P	P	P		25.9379	4.43949	59.3575	13.4573	0.0476807	1.82274e-26	0.436977
Mtr.13125.1.S1_at	TC96999 /FEA=mRNA /DEF=	TC96999		185.136	66.0044	53.5994	149.187	135.665	125.397		P	P	P	P	P	P		59.8019	8.77161	136.75	11.932	0.00459212	0	0.437308
Mtr.215.1.S1_at	1777.m00021 /FEA=mRNA /DEF=AC152964.8 17545 23043 mth2-82o6 similar to TAIR|gene:2166095-GOpep .1 68412.m05403 fimbrin 2 (gb|AAB97844.1)	1777.m00021		37.4467	24.7665	19.9852	56.6245	48.6514	48.2085		P	P	P	P	P	P		22.3758	3.38088	51.1615	4.73627	0.00535114	0	0.437357
Mtr.5648.1.S1_s_at	BF641480 /FEA=mRNA /DEF=similar to UP|EDS5_ARATH (Q945F0) Enhanced disease susceptibility 5 (Eds5) (Salicylic acid induction deficient 1) (Sid1), partial (6%)	BF641480		25.2985	9.07987	16.8045	34.0488	31.5539	23.1189		P	P	P	P	P	P		12.9422	5.46216	29.5739	5.72765	0.048215	4.91951e-07	0.437623
Mtr.9741.1.S1_s_at	TC104235 /FEA=mRNA /DEF=weakly similar to PIR|E96668|E96668 protein F1N19.3 [imported] - Arabidopsis thaliana {Arabidopsis thaliana;} , partial (13%)	TC104235		215.569	85.7329	88.2761	216.032	153.183	225.886		P	P	P	P	P	P		87.0045	1.79831	198.367	39.4397	0.0323042	0	0.438604
Mtr.10273.1.S1_at	TC106207 /FEA=mRNA /DEF=	TC106207		43.6864	22.6077	16.6645	50.924	43.1842	40.0295		M	M	P	P	P	P		19.6361	4.20248	44.7126	5.6058	0.0130922	3.20962e-17	0.439163
Msa.1014.1.S1_at	iMsa.1014 /TID=Msa.1014.1 /CNT=1 /FEA=mRNA /TIER=ConsEnd /STK=0 /NOTE=sequence(s) not in UniGene /DEF=	gi|50316629|gb|CO511755.1|CO511755		75.6473	47.3626	29.4819	76.0012	90.6076	95.8251		P	P	P	P	P	P		38.4222	12.6435	87.4779	10.2758	0.0168995	2.22045e-16	0.439222
Mtr.45729.1.S1_s_at	IMGAG|1122.m00018 /FEA=mRNA /DEF=ATP sulfurylase-related AC146721.7.181 116997 115656 mth2-145n10 01/13/05	IMGAG|1122.m00018		1636.07	803.814	708.397	1801.93	1666.35	1695.61		P	P	P	P	P	P		756.106	67.47	1721.3	71.3495	0.000632147	0	0.439265
Mtr.14906.1.S1_at	IMGAG|722.m00014 /FEA=mRNA /DEF=Major intrinsic protein AC119416.15.131 24081 23362 mth2-31m16 01/13/05	IMGAG|722.m00014		387.36	183.575	112.731	322.132	383.05	305.893		P	P	P	P	P	P		148.153	50.0942	337.025	40.6772	0.0182427	8.88178e-16	0.43959
Msa.1405.1.S1_at	iMsa.1405 /TID=Msa.1405.1 /CNT=1 /FEA=mRNA /TIER=ConsEnd /STK=0 /NOTE=sequence(s) not in UniGene /DEF=	gi|50320516|gb|CO515642.1|CO515642		128.881	48.345	68.6473	135.147	132.556	131.464		P	P	P	P	P	P		58.4961	14.3559	133.056	1.89174	0.00233572	0	0.439636
Mtr.41624.1.S1_at	TC109752 /FEA=mRNA /DEF=similar to UP|Q6ER71 (Q6ER71) SEC14 cytosolic factor-like, partial (84%)	TC109752		884.941	289.147	255.548	617.93	637.077	602.044		P	P	P	P	P	P		272.347	23.7585	619.017	17.5415	0.000311013	0	0.439968
Msa.1035.1.S1_at	iMsa.1035 /TID=Msa.1035.1 /CNT=1 /FEA=mRNA /TIER=ConsEnd /STK=0 /NOTE=sequence(s) not in UniGene /DEF=	gi|50316804|gb|CO511930.1|CO511930		584.18	277.231	157.83	474.921	545.821	461.657		P	P	P	P	P	P		217.53	84.4289	494.133	45.2518	0.0157887	0	0.440226
Mtr.7486.1.S1_s_at	TC96085 /FEA=mRNA /DEF=homologue to UP|Q6YW48 (Q6YW48) Zinc finger protein-like, partial (7%)	TC96085		170.672	121.685	67.3884	249.695	199.681	194.683		P	P	P	P	P	P		94.5367	38.3935	214.686	30.4215	0.0288784	7.87992e-12	0.440348
Mtr.38716.1.S1_at	TC103374 /FEA=mRNA /DEF=UP|Q8GV76 (Q8GV76) Auxin efflux carrier protein, complete	TC103374		640.324	377.036	277.982	781.889	601.504	847.636		P	P	P	P	P	P		327.509	70.0423	743.676	127.438	0.026526	4.36054e-17	0.440392
Mtr.39782.1.S1_at	TC105726 /FEA=mRNA /DEF=weakly similar to GB|AAH61971.1|38541053|BC061971 Ppib protein {Rattus norvegicus;} , partial (14%)	TC105726		684.098	267.447	213.989	513.399	637.912	486.811		P	P	P	P	P	P		240.718	37.8002	546.04	80.6658	0.0170104	3.21002e-30	0.440843
Msa.1517.1.S1_at	iMsa.1517 /TID=Msa.1517.1 /CNT=1 /FEA=mRNA /TIER=ConsEnd /STK=0 /NOTE=sequence(s) not in UniGene /DEF=	gi|50321579|gb|CO516705.1|CO516705		617.609	248.552	196.572	513.139	557.564	440.83		P	P	P	P	P	P		222.562	36.7555	503.844	58.9195	0.00990793	2.68752e-27	0.441728
Mtr.28637.1.S1_at	BI308566 /FEA=mRNA /DEF=weakly similar to UP|Q84XU7 (Q84XU7) Receptor-like protein kinase, partial (17%)	BI308566		79.6473	33.8065	36.4813	79.1982	75.7954	83.6375		P	P	P	P	P	P		35.1439	1.89142	79.5437	3.93246	0.000734793	0	0.441819
Mtr.22047.1.S1_at	1580.m00048 /FEA=mRNA /DEF=AC124968.32 100895 103079 mth2-15e21	1580.m00048		99.2041	85.7867	34.6931	159.594	132.571	116.832		P	P	P	P	P	P		60.2399	36.1286	136.332	21.6273	0.0554289	1.10134e-09	0.44186
Mtr.41298.1.S1_at	TC109107 /FEA=mRNA /DEF=weakly similar to UP|Q8RV74 (Q8RV74) Leaf senescence protein-like, partial (38%)	TC109107		263.897	97.8506	78.3973	231.493	168.805	197.735		P	P	P	P	P	P		88.124	13.7556	199.344	31.375	0.0199769	2.81026e-30	0.442069
Mtr.19348.1.S1_x_at	IMGAG|1174.m00004 /FEA=mRNA /DEF=conserved hypothetical protein AC147434.11.31 9454 9789 mth2-28h7 01/13/05	IMGAG|1174.m00004		40.6179	34.8872	21.2055	76.6584	57.5439	56.0421		P	P	P	P	P	P		28.0463	9.6744	63.4148	11.4939	0.0381549	9.83267e-08	0.442269
Mtr.15890.1.S1_at	IMGAG|806.m00010 /FEA=mRNA /DEF=GCN5-related N-acetyltransferase AC126785.11.91 41484 38274 mth2-9i24 01/13/05	IMGAG|806.m00010		181.577	93.7066	88.4328	209.695	197.229	210.762		P	P	P	P	P	P		91.0697	3.72912	205.895	7.52413	0.000302765	0	0.44231
Mtr.152.1.S1_at	1785.m00040 /FEA=mRNA /DEF=AC155890.1 27445 25721 mth2-49p3 weakly similar to UP|Q40316 (Q40316) Vestitone reductase	1785.m00040		12.509	12.4424	7.57428	21.5899	28.1066	18.175		A	P	A	P	P	M		10.0084	3.44231	22.6238	5.04589	0.0567072	2.18579e-07	0.442382
Mtr.33840.1.S1_at	BI271180 /FEA=mRNA /DEF=	BI271180		49.5374	23.1686	21.6662	49.1188	58.7913	44.1058		P	P	P	P	P	P		22.4174	1.06241	50.672	7.46494	0.0149572	0	0.442402
Mtr.3440.1.S1_at	AW560509 /FEA=mRNA /DEF=	AW560509		81.2797	48.2306	44.8968	108.981	102.944	103.735		P	A	P	P	P	A		46.5637	2.35733	105.22	3.28084	0.000223748	0	0.442537
Mtr.37355.1.S1_at	TC100497 /FEA=mRNA /DEF=similar to UP|Q7Y1B6 (Q7Y1B6) GAI-like protein, partial (72%)	TC100497		2827.64	1532.83	1011.12	2785.63	2657.24	3177.46		P	P	P	P	P	P		1271.97	368.901	2873.44	270.999	0.0106442	0	0.442666
Mtr.32395.1.S1_s_at	AW690258 /FEA=mRNA /DEF=UP|Q8H251 (Q8H251) Amt2-like protein, partial (24%)	AW690258		343.547	102.171	86.9918	224.384	161.613	254.72		P	P	P	P	P	P		94.5812	10.7331	213.572	47.4858	0.0450616	2.12139e-55	0.442854
Mtr.38122.1.S1_at	TC102138 /FEA=mRNA /DEF=similar to UP|Q5YLQ7 (Q5YLQ7) Ethylene-responsive element binding factor, partial (37%)	TC102138		803.701	347.513	287.347	838.709	729.729	580.978		P	P	P	P	P	P		317.43	42.5435	716.472	129.376	0.0274553	3.70438e-40	0.443046
Mtr.40821.1.S1_at	TC108117 /FEA=mRNA /DEF=homologue to UP|Q9M6N2 (Q9M6N2) Abscisic acid-activated protein kinase, partial (96%)	TC108117		72.491	31.0705	35.4277	51.0065	76.8309	97.2832		P	P	P	P	P	P		33.2491	3.08105	75.0402	23.1903	0.0952592	5.2197e-82	0.443084
Mtr.20900.1.S1_at	IMGAG|1130.m00001 /FEA=mRNA /DEF=At2g39570/F12L6.23-related AC146757.18.1 2325 844 mth2-16n21 01/13/05	IMGAG|1130.m00001		874.615	564.639	504.915	1164.36	1011.02	1445.18		P	P	P	P	P	P		534.777	42.2316	1206.86	220.178	0.0269689	3.62772e-112	0.443116
Mtr.1830.1.S1_at	BE203626 /FEA=mRNA /DEF=weakly similar to UP|Q6K4R6 (Q6K4R6) Calmodulin-binding protein-like, partial (15%)	BE203626		28.5761	9.203	12.8952	26.5933	24.5691	23.6347		P	M	P	P	P	P		11.0491	2.61075	24.9324	1.51239	0.00437802	0	0.443163
Mtr.31754.1.S1_at	AL378735 /FEA=mRNA /DEF=similar to UP|Q7XZD0 (Q7XZD0) Isoflavonoid glucosyltransferase, partial (12%)	AL378735		217.818	106.423	75.9146	208.629	222.33	185.597		P	P	P	P	P	P		91.1689	21.5729	205.519	18.5633	0.00777808	0	0.443604
Mtr.11477.1.S1_at	TC110060 /FEA=mRNA /DEF=weakly similar to UP|Q8DH84 (Q8DH84) PsbP protein, partial (14%)	TC110060		587.085	327.588	224.564	611.892	675.407	578.649		P	P	P	P	P	P		276.076	72.8491	621.983	49.1623	0.00733868	0	0.443865
Mtr.16894.1.S1_at	IMGAG|888.m00029 /FEA=mRNA /DEF=Zn-finger, CCHC type AC136141.24.291 89001 87874 mth2-12m5 01/13/05	IMGAG|888.m00029		63.942	41.7607	30.4858	89.6697	98.8552	55.4147		P	P	P	P	P	P		36.1232	7.97251	81.3132	22.8942	0.0823924	1.09189e-15	0.444248
Mtr.9573.1.S1_at	TC103755 /FEA=mRNA /DEF=similar to UP|O04629 (O04629) F2P16.6 protein, partial (55%)	TC103755		334.83	188.886	111.357	352.397	393.09	268.193		P	P	P	P	P	P		150.121	54.8209	337.894	63.6991	0.0431398	3.29498e-07	0.444286
Mtr.42326.1.S1_s_at	TC111236 /FEA=mRNA /DEF=	TC111236		599.179	241.782	195.981	462.564	572.691	442.586		P	P	P	P	P	P		218.881	32.3865	492.614	70.0647	0.0155435	6.26127e-33	0.444327
Mtr.33522.1.S1_at	BG452731 /FEA=mRNA /DEF=	BG452731		1730.78	735.731	621.796	1498.48	1678.12	1405.98		P	P	P	P	P	P		678.763	80.564	1527.53	138.38	0.00471024	0	0.444354
Mtr.32623.1.S1_at	AW697386 /FEA=mRNA /DEF=similar to UP|PHS2_SOLTU (P53535) Alpha-1,4 glucan phosphorylase, L-2 isozyme, chloroplast precursor (Starch phosphorylase L-2) , partial (14%)	AW697386		264.332	113.387	120.428	242.384	281.62	265.156		P	P	P	P	P	P		116.907	4.97896	263.053	19.7024	0.00226036	0	0.444424
Mtr.30774.1.S1_at	CA922979 /FEA=mRNA /DEF=	CA922979		928.814	382.076	337.486	701.853	999.476	724.818		P	P	P	P	P	P		359.781	31.5295	808.716	165.602	0.0366437	3.54245e-90	0.44488
Mtr.39138.1.S1_at	TC104266 /FEA=mRNA /DEF=similar to UP|Q9LMU3 (Q9LMU3) F2H15.8 protein, partial (16%)	TC104266		142.523	55.7403	44.4806	104.547	129.385	103.697		P	P	M	P	P	P		50.1105	7.96179	112.543	14.5919	0.0127371	1.40926e-28	0.445256
Mtr.44854.1.S1_at	TC98229 /FEA=mRNA /DEF=	TC98229		486.481	216.546	162.496	400.696	464.058	411.755		P	P	P	P	P	P		189.521	38.2187	425.503	33.8446	0.00528676	0	0.445404
Mtr.38829.1.S1_s_at	TC103619 /FEA=mRNA /DEF=homologue to UP|Q8W239 (Q8W239) GT-2 factor (Fragment), partial (38%)	TC103619		297.663	158.698	120.867	338.481	292.799	309.727		P	P	P	P	P	P		139.782	26.7501	313.669	23.0943	0.00436165	0	0.445637
Mtr.27646.1.S1_s_at	BE323562 /FEA=mRNA /DEF=	BE323562		43.0456	19.603	16.7263	45.6836	44.0061	32.5795		P	P	P	P	P	P		18.1646	2.03411	40.7564	7.13093	0.0251581	1.36448e-55	0.445688
Mtr.37353.1.S1_at	TC100493 /FEA=mRNA /DEF=similar to UP|Q8VWX9 (Q8VWX9) Extensin-like protein (Fragment), partial (67%)	TC100493		6855.29	3711.5	3268.37	10626.1	6781.33	6079.37		P	P	M	P	P	P		3489.94	313.345	7828.95	2447.73	0.0986294	2.15287e-85	0.445774
Mtr.15042.1.S1_at	IMGAG|726.m00001 /FEA=mRNA /DEF=Histidine kinase A, N-terminal; ATP-binding region, ATPase-like; Response regulator receiver; CheY-like; Histidine kinase, homodimeric; Histidine kinase related protein, C-terminal AC121233.16.1 6412 415 mth2-14g13 01/13/05	IMGAG|726.m00001		274.393	183.088	201.087	410.879	440.897	439.483		P	P	P	P	P	P		192.088	12.7273	430.42	16.9374	0.000469844	0	0.44628
Mtr.15754.1.S1_s_at	IMGAG|752.m00015 /FEA=mRNA /DEF=Protein kinase; Protein kinase-like; Serine/threonine protein kinase, active site; Beta-lactamase, class A; Tyrosine protein kinase AC123570.7.151 65443 67431 mth2-33l22 01/13/05	IMGAG|752.m00015		217.398	127.481	162.115	211.281	301.671	460.188		P	P	P	P	P	P		144.798	24.4896	324.38	125.998	0.154481	3.38076e-25	0.446384
Msa.1754.1.S1_at	iMsa.1754 /TID=Msa.1754.1 /CNT=1 /FEA=mRNA /TIER=ConsEnd /STK=0 /NOTE=sequence(s) not in UniGene /DEF=	TC617		2191.29	889.386	866.557	2103.77	1680.07	2115.49		P	P	P	P	P	P		877.972	16.1423	1966.44	248.074	0.00981239	0	0.446477
Mtr.1747.1.S1_at	AW775945 /FEA=mRNA /DEF=	AW775945		1068.73	363.786	401.941	803.89	903.332	862.621		P	P	P	P	P	P		382.863	26.98	856.614	49.9925	0.00128298	0	0.44695
Mtr.41000.1.S1_at	TC108522 /FEA=mRNA /DEF=weakly similar to GB|CAA16547.1|2827539|ATT12H17 predicted protein {Arabidopsis thaliana;} , partial (38%)	TC108522		467.27	350.427	209.709	636.488	684.004	559.159		P	P	P	P	P	P		280.068	99.5021	626.55	63.0129	0.0160725	0	0.447
Mtr.11963.1.S1_s_at	TC111684 /FEA=mRNA /DEF=similar to UP|Q70GL1 (Q70GL1) Sulphate transporter, partial (51%)	TC111684		61.7948	28.3746	33.3168	74.4487	71.6746	60.8479		P	A	P	M	P	P		30.8457	3.49469	68.9904	7.18674	0.00668659	0	0.447101
Mtr.43944.1.S1_at	TC96367 /FEA=mRNA /DEF=similar to UP|SPR1_YEAST (P32603) Sporulation-specific glucan 1,3-beta-glucosidase precursor (Exo-1,3-beta-glucanase) , partial (4%)	TC96367		23.4259	12.7492	8.40556	18.6745	24.0426	28.1817		P	A	A	P	P	P		10.5774	3.07142	23.6329	4.76683	0.0442614	1.84071e-09	0.44757
Mtr.45240.1.S1_at	TC99135 /FEA=mRNA /DEF=	TC99135		28.7369	12.7639	12.9157	29.3241	32.5005	24.235		P	A	P	P	P	P		12.8398	0.107306	28.6865	4.16945	0.0145914	0	0.447591
Mtr.37930.1.S1_at	TC101730 /FEA=mRNA /DEF=similar to GB|AAT71955.1|50253506|BT015083 At3g07990 {Arabidopsis thaliana;} , partial (34%)	TC101730		1036.2	639.743	476.439	1368.7	1260.03	1110.71		P	P	P	P	P	P		558.091	115.474	1246.48	129.529	0.0091358	0	0.447734
Mtr.17352.1.S1_at	IMGAG|906.m00010 /FEA=mRNA /DEF=Endonuclease/exonuclease/phosphatase; Inositol polyphosphate related phosphatase AC137080.13.91 52564 47375 mth2-9a7 01/13/05	IMGAG|906.m00010		73.5639	89.5154	98.595	195.86	234.814	199.394		P	P	P	P	P	P		94.0552	6.42024	210.023	21.5425	0.00582505	0	0.447834
Mtr.20125.1.S1_at	IMGAG|1101.m00020 /FEA=mRNA /DEF=Glycoside hydrolase, family 14; Glycoside hydrolase, family 14B, plant; Ankyrin AC146572.11.191 106229 103534 mth2-104c10 01/13/05	IMGAG|1101.m00020		116.923	52.6113	88.1049	128.217	167.064	175.863		M	P	M	P	P	M		70.3581	25.0978	157.048	25.3531	0.0329303	3.17325e-09	0.448005
Mtr.36495.1.S1_at	BI273121 /FEA=mRNA /DEF=	BI273121		13.9688	7.67999	9.23419	20.3118	17.378	18.9244		P	P	P	P	P	P		8.45709	1.09899	18.8714	1.46765	0.00352268	0	0.448143
Mtr.43666.1.S1_at	TC95806 /FEA=mRNA /DEF=	TC95806		555.243	311.21	201.695	570.147	546.397	599.689		P	M	P	P	P	M		256.453	77.4385	572.078	26.6982	0.00610751	0	0.448283
Mtr.14131.1.S1_at	IMGAG|1000.m00020 /FEA=mRNA /DEF=hypothetical protein AC141113.5.201 95525 95990 mth2-7h7 01/13/05	IMGAG|1000.m00020		58.9292	62.069	57.95	175.295	103.451	122.814		M	P	P	P	P	P		60.0095	2.91261	133.853	37.1727	0.0762671	1.57246e-281	0.448323
Mtr.46111.1.S1_at	IMGAG|1138.m00019 /FEA=mRNA /DEF=Smr protein/MutS2 C-terminal; Pentatricopeptide repeat AC146791.11.191 104445 106592 mth2-123m17 01/13/05	IMGAG|1138.m00019		484.452	230.065	138.382	449.92	442.147	340.369		P	P	P	P	P	P		184.223	64.8298	410.812	61.1289	0.0284033	1.36047e-10	0.448437
Msa.1161.1.S1_at	iMsa.1161 /TID=Msa.1161.1 /CNT=1 /FEA=mRNA /TIER=ConsEnd /STK=0 /NOTE=sequence(s) not in UniGene /DEF=	gi|50318073|gb|CO513199.1|CO513199		385.901	111.928	169.569	283.151	308.929	349.293		P	P	P	P	M	P		140.748	40.7585	313.791	33.3384	0.0133306	0	0.448541
Mtr.15848.1.S1_at	IMGAG|848.m00007 /FEA=mRNA /DEF=Mitochodrial transcription termination factor-related AC134242.17.71 26391 23258 mth2-10p20 01/13/05	IMGAG|848.m00007		21.2529	11.8262	7.71978	23.8232	21.8265	19.667		P	A	P	P	P	P		9.77297	2.90365	21.7722	2.07863	0.0117696	0	0.448873
Mtr.33459.1.S1_at	BG451137 /FEA=mRNA /DEF=similar to UP|Q93ZN4 (Q93ZN4) AT4g12830/T20K18_180, partial (32%)	BG451137		221.813	139.099	78.547	248.456	261.38	217.36		P	P	P	P	P	P		108.823	42.8169	242.399	22.6267	0.0177925	0	0.448943
Mtr.12143.1.S1_at	TC112296 /FEA=mRNA /DEF=similar to GB|AAR24751.1|38604016|BT010973 At5g01880 {Arabidopsis thaliana;} , partial (22%)	TC112296		171.77	115.71	64.3973	217.907	195.092	188.679		P	P	P	P	P	P		90.0537	36.2837	200.559	15.362	0.0157536	0	0.449012
Mtr.41926.1.S1_at	TC110388 /FEA=mRNA /DEF=similar to UP|AX2E_PHAAU (O24543) Auxin-induced protein 22E (Indole-3-acetic acid induced protein ARG14), partial (67%)	TC110388		268.2	104.164	217.878	360.279	311.136	404.326		P	P	P	P	P	P		161.021	80.4081	358.58	46.6184	0.0366347	2.13385e-13	0.449051
Mtr.43665.1.S1_s_at	TC95805 /FEA=mRNA /DEF=	TC95805		88.2925	47.1695	33.9047	90.1393	82.7783	97.8501		P	P	P	P	P	P		40.5371	9.37958	90.2559	7.53658	0.00694684	0	0.449135
Mtr.10739.1.S1_at	TC107757 /FEA=mRNA /DEF=	TC107757		925.316	695.36	493.805	1417.9	1189.28	1363.63		P	P	P	P	P	P		594.582	142.521	1323.6	119.451	0.00823272	0	0.449215
Mtr.8440.1.S1_at	TC100193 /FEA=mRNA /DEF=similar to UP|STO_ARATH (Q96288) Salt-tolerance protein, partial (42%)	TC100193		10.0877	24.6713	6.92306	60.6126	29.0957	15.6059		P	P	A	P	P	P		15.7972	12.5499	35.1047	23.0972	0.37206	0.0295768	0.450001
Mtr.46125.1.S1_s_at	IMGAG|1139.m00006 /FEA=mRNA /DEF=Armadillo AC146792.27.51 40085 41818 mth2-32m20 01/13/05	IMGAG|1139.m00006		1746.06	795.35	542.764	1395.34	1527.85	1536.26		P	P	P	P	P	P		669.057	178.605	1486.48	79.042	0.00518263	0	0.450095
Mtr.30024.1.S1_at	BE202827 /FEA=mRNA /DEF=	BE202827		66.3696	23.6849	20.0846	47.6337	41.872	56.344		P	P	P	P	P	P		21.8847	2.54578	48.6166	7.2859	0.0174169	6.98673e-50	0.450149
Mtr.40777.1.S1_at	TC108026 /FEA=mRNA /DEF=	TC108026		508.466	360.071	255.544	706.34	635.001	709.408		P	P	P	P	P	P		307.807	73.9118	683.583	42.101	0.00488805	0	0.450285
Mtr.34980.1.S1_s_at	CX529598 /FEA=mRNA /DEF=	CX529598		20.9902	13.2586	10.2859	37.9697	24.5315	15.9213		P	P	P	P	P	P		11.7722	2.10198	26.1408	11.1119	0.184007	4.16405e-22	0.450339
Mtr.43261.1.S1_at	TC94923 /FEA=mRNA /DEF=similar to UP|Q9FM07 (Q9FM07) Permease 1, complete	TC94923		2396.4	1183.8	951.512	2179.43	2236.57	2689.76		P	P	P	P	P	P		1067.66	164.254	2368.58	279.607	0.010375	4.03763e-29	0.450758
Mtr.32159.1.S1_at	AW683039 /FEA=mRNA /DEF=similar to UP|Q71BZ4 (Q71BZ4) Type-A response regulator, partial (21%)	AW683039		80.853	61.7685	84.704	187.543	104.297	195.226		P	P	P	P	P	P		73.2362	16.2179	162.355	50.4262	0.103834	7.7701e-15	0.451086
Mtr.25044.1.S1_at	1787.m00061 /FEA=mRNA /DEF=AY515252.1 121230 116796 mth2-50E03	1787.m00061		17.9949	12.5375	10.3794	24.3056	20.2838	31.615		P	P	P	P	P	P		11.4584	1.52599	25.4014	5.74455	0.0493158	3.41575e-38	0.451093
Mtr.20224.1.S1_at	IMGAG|1207.m00013 /FEA=mRNA /DEF=conserved hypothetical protein protein AC148348.6.121 63708 59683 mth2-28b4 01/13/05	IMGAG|1207.m00013		137.814	57.8406	52.6661	117.526	130.146	119.613		P	P	P	P	P	P		55.2534	3.65894	122.428	6.76459	0.00111841	0	0.451312
Mtr.44533.1.S1_at	TC97551 /FEA=mRNA /DEF=similar to UP|Q9LHQ4 (Q9LHQ4) Arabidopsis thaliana genomic DNA, chromosome 3, BAC clone: F3H11 (AT3g20680/F3H11_7), partial (15%)	TC97551		211.821	104.564	72.7328	209.472	190.757	188.981		P	P	M	P	P	M		88.6484	22.508	196.403	11.3526	0.00511437	0	0.451359
Mtr.22990.1.S1_at	1643.m00045 /FEA=mRNA /DEF=AC141862.31 71704 75352 mth2-33n1 similar to UP|Q9LKZ6 (Q9LKZ6) Receptor-like protein kinase 1	1643.m00045		370.463	207.177	145.635	400.805	344.966	426.724		P	P	P	P	P	P		176.406	43.5173	390.832	41.7817	0.0115697	0	0.451361
Mtr.38420.1.S1_at	TC102754 /FEA=mRNA /DEF=similar to UP|Q9FXI1 (Q9FXI1) F6F9.12 protein, partial (15%)	TC102754		2017.52	960.934	601.572	1500.24	1773.76	1918.09		P	P	P	P	P	P		781.253	254.107	1730.7	212.23	0.0195318	9.32587e-15	0.45141
Mtr.11408.1.S1_at	TC109853 /FEA=mRNA /DEF=similar to UP|Q9LNZ8 (Q9LNZ8) F9C16.20, partial (43%)	TC109853		1898.99	1003.33	743.293	2036.04	2146.06	1615.61		P	P	P	P	P	P		873.313	183.876	1932.57	279.956	0.019267	3.73401e-16	0.451892
Mtr.45068.1.S1_at	TC98710 /FEA=mRNA /DEF=	TC98710		488.785	222.024	185.241	480.799	430.814	440.07		P	P	P	P	P	P		203.633	26.01	450.561	26.5929	0.00198199	0	0.451953
Msa.1866.1.S1_at	iMsa.1866 /TID=Msa.1866.1 /CNT=1 /FEA=mRNA /TIER=ConsEnd /STK=0 /NOTE=sequence(s) not in UniGene /DEF=	TC104		215.231	111.291	109.747	275.607	213.563	244.255		P	P	P	A	P	P		110.519	1.09192	244.475	31.0223	0.010241	0	0.452066
Mtr.37252.1.S1_at	TC100218 /FEA=mRNA /DEF=similar to UP|STO_ARATH (Q96288) Salt-tolerance protein, partial (48%)	TC100218		121.657	186.447	70.8986	439.064	237.147	177.481		P	P	P	P	P	P		128.673	81.7047	284.564	137.087	0.254419	0.00696948	0.452174
Mtr.7067.1.S1_at	CX538865 /FEA=mRNA /DEF=similar to UP|O23243 (O23243) Beta-galactosidase like protein , partial (11%)	CX538865		244.974	64.0613	88.7478	162.257	139.677	204.891		P	P	P	P	P	P		76.4046	17.456	168.942	33.1172	0.039119	6.53066e-14	0.452254
Mtr.24070.1.S1_at	1712.m00045 /FEA=mRNA /DEF=AC148821.1 43862 45751 mth2-80k8 weakly similar to TAIR|gene:2178132-GOpep .1 68412.m01050 plastid-lipid associated protein PAP/fibrillin family low	1712.m00045		677.658	295.983	268.962	632.026	721.564	519.647		P	P	P	P	P	P		282.473	19.1073	624.413	101.173	0.0205579	2.57853e-141	0.452381
Mtr.34149.1.S1_at	BQ139298 /FEA=mRNA /DEF=similar to UP|Q945L6 (Q945L6) AT3g11590/F24K9_26, partial (7%)	BQ139298		10.3049	8.45979	8.97123	20.7194	17.1836	19.8755		P	P	A	P	P	P		8.71551	0.361642	19.2595	1.84662	0.0047484	0	0.45253
Mtr.42590.1.S1_at	TC111911 /FEA=mRNA /DEF=similar to UP|Q9LUQ4 (Q9LUQ4) Arabidopsis thaliana genomic DNA, chromosome 3, P1 clone: MJK13, partial (23%)	TC111911		69.2148	39.6748	28.0181	68.1517	58.6525	97.4806		P	P	P	P	P	P		33.8464	8.24252	74.7616	20.2404	0.0799479	2.21818e-12	0.452725
Mtr.52183.1.S1_at	IMGAG|770.m00021 /FEA=mRNA /DEF=Concanavalin A-like lectin/glucanase; Legume lectin, beta domain AC124958.13.201 81257 82309 mth2-18i11 01/13/05	IMGAG|770.m00021		529.57	349.57	229.186	778.777	569.048	569.391		P	P	P	P	P	P		289.378	85.1245	639.072	120.988	0.0402926	6.2612e-09	0.45281
Msa.1067.1.S1_at	iMsa.1067 /TID=Msa.1067.1 /CNT=1 /FEA=mRNA /TIER=ConsEnd /STK=0 /NOTE=sequence(s) not in UniGene /DEF=	gi|50317075|gb|CO512201.1|CO512201		1680.67	1060.04	724.402	2336.56	2040.98	1532.45		P	P	P	M	P	P		892.22	237.33	1970	406.731	0.0462029	1.34232e-10	0.452904
Mtr.44347.1.S1_at	TC97184 /FEA=mRNA /DEF=similar to UP|Q6T284 (Q6T284) Predicted protein, partial (43%)	TC97184		610.008	392.434	282.855	855.085	586.816	794.347		P	P	P	P	P	P		337.644	77.4842	745.416	140.669	0.0361463	9.8791e-14	0.452961
Mtr.23669.1.S1_at	1687.m00070 /FEA=mRNA /DEF=AC146861.11 112609 114381 mth2-31p22 weakly similar to TIGR_Ath1|At3g04760-GOpep .1 68410.m00472 pentatricopeptide (PPR) repeat-containing protein contains Pfam, partial (97%)	1687.m00070		535.345	229.072	160.36	429.753	462.146	397.424		P	P	P	P	P	P		194.716	48.5872	429.774	32.3608	0.00683647	0	0.453066
Mtr.27399.1.S1_at	AW776075 /FEA=mRNA /DEF=similar to UP|Q9ATM2 (Q9ATM2) Small basic membrane integral protein ZmSIP1-2, partial (21%)	AW776075		138.346	85.93	49.6473	159.387	158.535	130.914		P	P	P	P	P	P		67.7886	25.6558	149.612	16.1983	0.0203228	0	0.453096
Mtr.11030.1.S1_at	TC108648 /FEA=mRNA /DEF=	TC108648		138.547	56.65	59.1104	115.493	108.21	159.504		P	P	P	P	P	P		57.8802	1.73973	127.736	27.7522	0.0432906	0	0.453125
Mtr.17401.1.S1_at	IMGAG|909.m00003 /FEA=mRNA /DEF=Glycosyl transferase, family 2 AC137552.11.21 26878 21864 mth2-9k5 01/13/05	IMGAG|909.m00003		1269.04	481.444	432.52	967.647	711.939	1345.29		P	P	P	P	P	P		456.982	34.5941	1008.29	318.625	0.103594	1.77577e-112	0.453224
Mtr.15310.1.S1_at	IMGAG|735.m00009 /FEA=mRNA /DEF=Fatty acid desaturase; Fatty acid desaturase subdomain AC122160.21.91 54702 48966 mth2-23d6 01/13/05	IMGAG|735.m00009		363.744	123.042	136.006	298.298	311.807	247.181		P	P	P	P	P	P		129.524	9.16712	285.762	34.0882	0.00909684	2.33629e-128	0.453259
Mtr.47366.1.S1_at	1674.m00039 /FEA=mRNA /DEF=AC146563.14 93803 100585 mth2-15b10 weakly similar to TIGR_Ath1|At3g18390-GOpep .1 68410.m02110 expressed protein, partial (61%)	1674.m00039		167.161	84.3518	67.5025	204.724	173.689	123.976		P	P	P	P	P	P		75.9272	11.9142	167.463	40.7327	0.0599047	1.68782e-27	0.453397
Mtr.37467.1.S1_at	TC100707 /FEA=mRNA /DEF=similar to UP|Q8LSK7 (Q8LSK7) Auxin-regulated protein, partial (73%)	TC100707		65.4995	38.1629	40.4965	76.1698	78.9379	105.114		P	P	P	P	P	P		39.3297	1.65009	86.7404	15.9717	0.0285283	0	0.453419
Mtr.14334.1.S1_at	IMGAG|1112.m00015 /FEA=mRNA /DEF=Cytochrome b561 / ferric reductase transmembrane AC146651.10.151 96088 99000 mth2-113d3 01/13/05	IMGAG|1112.m00015		85.0526	41.571	44.7797	95.1608	98.9257	91.5708		P	P	P	M	P	P		43.1754	2.26895	95.2191	3.6778	0.000413587	0	0.453431
Mtr.41320.1.S1_at	TC109154 /FEA=mRNA /DEF=weakly similar to UP|O23677 (O23677) T7I23.8 protein, partial (45%)	TC109154		197.344	87.3617	77.7306	203.837	198.791	143.377		P	P	P	P	P	P		82.5461	6.8102	182.002	33.545	0.0291869	9.17425e-95	0.453546
Mtr.51053.1.S1_at	IMGAG|830.m00002 /FEA=mRNA /DEF=At5g64480-related AC130800.18.21 11957 12421 mth2-36b7 01/13/05	IMGAG|830.m00002		177.799	83.7306	67.6014	172.35	179.581	148.256		P	P	P	M	P	P		75.666	11.4051	166.729	16.4015	0.00682838	0	0.453826
Mtr.21375.1.S1_s_at	IMGAG|1253.m00001 /FEA=mRNA /DEF=Pyridine nucleotide-disulphide oxidoreductase, class I; FAD-dependent pyridine nucleotide-disulphide oxidoreductase; Mercuric reductase; Pyridine nucleotide-disulphide oxidoreductase dimerisation region; Dihydrolipoamide dehydrogenase AC149491.2.11 11846 6328 mth2-46o19 01/13/05	IMGAG|1253.m00001		287.076	115.507	108.021	263.609	226.731	247.849		P	P	P	P	P	P		111.764	5.29389	246.063	18.5041	0.00243991	0	0.454209
Mtr.22750.1.S1_at	1625.m00062 /FEA=mRNA /DEF=AC137703.33 109975 114742 mth2-11d24	1625.m00062		136.254	72.1414	41.0641	132.072	144.481	97.2308		P	P	P	P	P	P		56.6027	21.975	124.594	24.4963	0.0514816	1.52865e-06	0.454296
Mtr.6070.1.S1_at	BI266143 /FEA=mRNA /DEF=similar to UP|Q8GUG0 (Q8GUG0) Histidine kinase-like protein (At5g35750), partial (17%)	BI266143		35.7314	21.9028	17.8071	52.6145	49.9201	28.5445		P	P	P	P	P	P		19.855	2.89611	43.693	13.188	0.0961878	2.56887e-31	0.454419
Mtr.9959.1.S1_at	TC105045 /FEA=mRNA /DEF=similar to UP|Q6K4N7 (Q6K4N7) Amino acid transporter-like, partial (41%)	TC105045		222.592	87.5707	86.0611	198.179	187.897	186.898		P	M	P	P	P	P		86.8159	1.06743	190.991	6.24439	0.000199539	0	0.454554
Mtr.5733.1.S1_at	BF646560 /FEA=mRNA /DEF=similar to UP|Q9SZV5 (Q9SZV5) Proteinase-like protein (AT4g30020 protein) (AT4g30020/F6G3_50), partial (23%)	BF646560		22.4586	13.0839	10.9091	30.3193	22.1891	26.6139		P	P	P	P	P	P		11.9965	1.53778	26.3741	4.07039	0.0195587	6.5683e-40	0.454859
Mtr.22279.1.S1_at	1593.m00039 /FEA=mRNA /DEF=AC131240.14 87322 103896 mth2-33j22 similar to TIGR_Ath1|At4g20850-GOpep .1 68411.m02765 expressed protein tripeptidyl-peptidase II, Homo sapiens,, partial (45%)	1593.m00039		886.654	311.147	412.551	675.4	892.05	818.696		P	P	P	P	P	P		361.849	71.7035	795.382	110.19	0.0172543	1.22451e-17	0.454938
Mtr.38424.1.S1_at	TC102759 /FEA=mRNA /DEF=UP|Q6UY58 (Q6UY58) Lectin-like receptor kinase 7;3, complete	TC102759		31.0197	17.1293	19.1962	46.8353	38.8902	34.0184		P	P	P	P	P	P		18.1628	1.46151	39.9146	6.46959	0.0210591	2.43358e-98	0.45504
Mtr.12056.1.S1_s_at	TC112027 /FEA=mRNA /DEF=weakly similar to UP|Q9LVY7 (Q9LVY7) Cytochrome P450-like, partial (14%)	TC112027		33.0406	24.7844	16.4045	48.9564	50.2127	36.5977		P	P	P	P	P	P		20.5945	5.92554	45.2556	7.52425	0.0311117	3.96328e-09	0.45507
Mtr.4390.1.S1_at	AJ501098 /FEA=mRNA /DEF=	AJ501098		20.6099	9.23565	10.6858	23.8698	18.2992	23.4898		P	P	P	P	P	P		9.96071	1.02539	21.8863	3.11232	0.0153357	8.90725e-61	0.455112
Mtr.40771.1.S1_at	TC108010 /FEA=mRNA /DEF=similar to UP|Q94KC5 (Q94KC5) Potassium transporter HAK3p (Fragment), partial (67%)	TC108010		909.086	645.826	421.066	1191.2	1124.71	1197.96		P	M	P	M	P	M		533.446	158.93	1171.29	40.4785	0.00560152	0	0.455435
Mtr.9861.1.S1_at	TC104653 /FEA=mRNA /DEF=similar to UP|Q66GM8 (Q66GM8) At5g26670, partial (18%)	TC104653		95.8101	51.851	36.3543	108.474	77.7306	103.775		P	P	P	P	P	P		44.1027	10.9579	96.66	16.5608	0.0308035	1.17704e-11	0.456266
Mtr.34902.1.S1_s_at	CX527461 /FEA=mRNA /DEF=homologue to UP|Q6Q2Z8 (Q6Q2Z8) Phosphoenolpyruvate carboxylase , partial (18%)	CX527461		193.712	100.795	109.485	315.469	190.391	185.409		P	P	P	P	P	P		105.14	6.14437	230.423	73.694	0.107242	7.69193e-183	0.456292
Mtr.13165.1.S1_s_at	TC97142 /FEA=mRNA /DEF=weakly similar to UP|O64785 (O64785) T1F9.16 (At1g61350/T1F9_16), partial (15%)	TC97142		334.564	116.881	104.016	205.286	259.147	261.527		P	P	P	P	P	P		110.448	9.09664	241.987	31.8062	0.0122057	6.04508e-93	0.456423
Mtr.2443.1.S1_at	BG645082 /FEA=mRNA /DEF=similar to GB|AAM19958.1|20466073|AY098948 At5g04300/At5g04300 {Arabidopsis thaliana;} , partial (42%)	BG645082		207.537	106.732	75.0344	181.558	195.092	220.604		A	P	A	A	A	A		90.8834	22.4139	199.085	19.8267	0.0106081	0	0.456506
Mtr.39048.1.S1_at	TC104086 /FEA=mRNA /DEF=similar to UP|Q8LBQ5 (Q8LBQ5) Receptor-like protein kinase-like protein, partial (24%)	TC104086		123.731	64.0504	62.9138	151.101	130.664	135.216		P	P	P	P	P	P		63.4821	0.803728	138.994	10.7296	0.00252801	0	0.456725
Mtr.13517.1.S1_at	TC98240 /FEA=mRNA /DEF=similar to UP|PHS2_SOLTU (P53535) Alpha-1,4 glucan phosphorylase, L-2 isozyme, chloroplast precursor (Starch phosphorylase L-2) , partial (25%)	TC98240		97.6899	31.5337	48.2222	84.0652	86.0464	91.8118		P	P	P	P	P	P		39.878	11.8005	87.3078	4.02439	0.00631864	0	0.456752
Mtr.13096.1.S1_at	TC96918 /FEA=mRNA /DEF=	TC96918		1567.98	828.224	624.295	1789.63	1568.46	1410.72		P	P	P	P	P	P		726.259	144.2	1589.6	190.334	0.0126793	2.51617e-17	0.456881
Mtr.47389.1.S1_at	1671.m00060 /FEA=mRNA /DEF=AC146330.29 116752 117045 mth2-7g7	1671.m00060		31.7076	12.1672	12.8192	19.6029	43.4645	18.9507		P	P	P	P	P	P		12.4932	0.461032	27.3394	13.9686	0.249237	0	0.456968
Mtr.9483.1.S1_at	TC103481 /FEA=mRNA /DEF=	TC103481		1609.45	556.544	521.126	1091.38	1319.16	1126.11		P	P	P	P	P	P		538.835	25.0443	1178.88	122.713	0.00617095	0	0.457072
Mtr.40087.1.S1_at	TC106469 /FEA=mRNA /DEF=similar to UP|Q8SA64 (Q8SA64) NIMA-related protein kinase, partial (17%)	TC106469		185.172	78.8486	84.218	170.337	147.597	216.294		P	P	P	P	P	P		81.5333	3.79674	178.076	34.9962	0.0345099	3.52982e-283	0.457858
Mtr.41903.1.S1_at	TC110341 /FEA=mRNA /DEF=weakly similar to UP|Q8RY26 (Q8RY26) AT4g31110/F6E21_30, partial (52%)	TC110341		491.195	270.819	195.918	546.476	547.161	435.224		P	P	P	P	P	P		233.368	52.9631	509.62	64.4302	0.0156197	1.11688e-13	0.457925
Mtr.34697.1.S1_at	CX517598 /FEA=mRNA /DEF=similar to UP|Q9XH46 (Q9XH46) THA4 protein precursor, partial (85%)	CX517598		69.279	39.4048	35.9344	85.8205	76.5639	84.2398		P	P	P	P	P	P		37.6696	2.45392	82.2081	4.95146	0.00145241	0	0.458223
Msa.3140.1.S1_at	iMsa.3140 /TID=Msa.3140.1 /CNT=1 /FEA=mRNA /TIER=ConsEnd /STK=0 /NOTE=sequence(s) not in UniGene /DEF=	TC331		2009.79	970.897	833.933	2210.29	2084.47	1612.66		P	P	P	P	P	P		902.415	96.8482	1969.14	315.067	0.021258	1.04815e-54	0.458279
Mtr.38022.1.S1_at	TC101916 /FEA=mRNA /DEF=similar to UP|Q76MS5 (Q76MS5) LEXYL1 protein, partial (57%)	TC101916		2040.02	1254.99	864.233	2744.9	2292.85	1897.45		P	P	P	P	P	P		1059.61	276.309	2311.73	424.04	0.0368122	1.46825e-10	0.458363
Mtr.26623.1.S1_at	1548.m00050 /FEA=mRNA /DEF=AC151526.7 64555 68335 mth2-78c9 homologue to UP|TBB1_SOYBN (P12459) Tubulin beta-1 chain (Beta-1 tubulin)	1548.m00050		135.748	50.5442	58.1284	97.8636	112.952	144.753		P	A	P	P	P	P		54.3363	5.36287	118.523	23.9361	0.037998	2.87765e-64	0.458445
Msa.2923.1.S1_at	iMsa.2923 /TID=Msa.2923.1 /CNT=1 /FEA=mRNA /TIER=ConsEnd /STK=0 /NOTE=sequence(s) not in UniGene /DEF=	gi|7581276|gb|AW698690.1|AW698690		58.923	20.4442	16.6041	41.3447	35.3148	44.4918		P	P	P	P	P	P		18.5242	2.71535	40.3838	4.66333	0.0101236	4.97568e-30	0.458703
Mtr.21535.1.S1_at	IMGAG|1264.m00018 /FEA=mRNA /DEF=Protein kinase; Protein kinase-like; Serine/threonine protein kinase; Tyrosine protein kinase; Serine/threonine protein kinase, active site AC151481.4.171 89924 92451 mth2-3m11 01/13/05	IMGAG|1264.m00018		622.928	301.191	232.212	550.314	652.147	541.018		P	P	P	P	P	P		266.702	48.7756	581.16	61.6525	0.0093953	0	0.458913
Mtr.42190.1.S1_at	TC110926 /FEA=mRNA /DEF=homologue to UP|Q8W1N8 (Q8W1N8) CSLC9, partial (35%)	TC110926		39.4249	20.3277	20.2941	45.3855	45.8124	41.4406		P	P	P	P	P	P		20.3109	0.023768	44.2128	2.41032	0.000917813	0	0.45939
Mtr.19940.1.S1_at	IMGAG|1199.m00012 /FEA=mRNA /DEF=conserved hypothetical protein protein AC148289.2.111 50213 49732 mth2-36p20 01/13/05	IMGAG|1199.m00012		1010.34	541.346	343.62	984.85	943.376	960.709		P	P	P	P	P	P		442.483	139.814	962.978	20.83	0.00620745	0	0.459494
Mtr.41089.1.S1_at	TC108696 /FEA=mRNA /DEF=	TC108696		312.898	166.328	166.65	398.484	339.064	349.216		P	P	P	P	P	P		166.489	0.227878	362.255	31.7833	0.00371133	0	0.459591
Mtr.47243.1.S1_at	1687.m00043 /FEA=mRNA /DEF=AC146861.11 17728 16379 mth2-31p22 weakly similar to TIGR_Ath1|At3g04550-GOpep .1 68410.m00447 expressed protein, partial (86%)	1687.m00043		1397.06	457.609	301.588	857.731	901.195	718.867		P	P	P	P	P	P		379.599	110.324	825.931	95.2333	0.0165958	4.44089e-16	0.459601
Mtr.32334.1.S1_at	AW688662 /FEA=mRNA /DEF=similar to UP|Q9LFZ2 (Q9LFZ2) F20N2.19, partial (15%)	AW688662		21.4269	7.52383	9.32002	17.71	19.7603	17.4977		P	A	A	P	P	P		8.42192	1.2701	18.3227	1.24956	0.00326986	0	0.459645
Mtr.11149.1.S1_at	TC109039 /FEA=mRNA /DEF=similar to UP|Q6EQH5 (Q6EQH5) Membrane protein-like, partial (30%)	TC109039		479.248	172.829	174.84	431.797	296.213	406.478		P	P	P	P	P	P		173.835	1.42223	378.162	72.0903	0.0319549	0	0.459682
Mtr.49641.1.S1_at	IMGAG|1203.m00002 /FEA=mRNA /DEF=conserved hypothetical protein AC148293.6.21 11851 10903 mth2-16c13 01/13/05	IMGAG|1203.m00002		753.877	316.011	288.551	621.581	764.613	586.113		P	P	P	P	P	P		302.281	19.4173	657.436	94.4973	0.0154774	1.57525e-147	0.459788
Mtr.15552.1.S1_at	IMGAG|790.m00017 /FEA=mRNA /DEF=Zn-binding protein, LIM; Bacterial enterotoxin AC125482.8.171 90209 88772 mth2-15h11 01/13/05	IMGAG|790.m00017		750.748	352.689	364.886	750.202	773.916	815.493		P	P	P	P	P	P		358.788	8.62414	779.87	33.0506	0.000458459	0	0.46006
Mtr.26072.1.S1_s_at	1483.m00046 /FEA=mRNA /DEF=AC150706.4 91197 89726 mth2-132l18 similar to TIGR_Ath1|At3g13560-GOpep .1 68410.m01530 glycosyl hydrolase family 17 similar to beta-1,3-glucanase, partial (82%)	1483.m00046		76.0307	38.2999	33.4622	79.7718	72.4492	81.7306		P	P	P	P	P	P		35.881	3.4208	77.9839	4.89221	0.00192403	0	0.460108
Mtr.44509.1.S1_at	TC97494 /FEA=mRNA /DEF=homologue to UP|Q9AQU5 (Q9AQU5) Plasma membrane integral protein ZmPIP1-4 (Plasma membrane integral protein ZmPIP1-3), partial (93%)	TC97494		382.056	45.8935	47.0382	97.6204	78.7591	125.748		P	P	P	P	P	P		46.4659	0.809436	100.709	23.6464	0.0542745	0	0.461386
Mtr.46288.1.S1_at	IMGAG|1017.m00003 /FEA=mRNA /DEF=Harpin-induced 1 AC142526.5.31 21686 22249 mth2-34h20 01/13/05	IMGAG|1017.m00003		170.217	83.1256	64.6452	137.362	130.545	212.397		P	P	P	P	P	P		73.8854	13.0676	160.102	45.4175	0.0880391	1.05337e-20	0.461491
Mtr.24793.1.S1_at	1768.m00038 /FEA=mRNA /DEF=AC152497.10 24558 28296 mth2-36l14 weakly similar to GB|AAR29070.1|39636723|AY426260 blight resistance protein RGA1 {Solanum bulbocastanum;}, partial (46%)	1768.m00038		227.116	109.019	89.2158	193.442	224.564	225.928		P	P	P	P	P	P		99.1174	14.0029	214.645	18.3746	0.00505343	0	0.461774
Mtr.50874.1.S1_at	IMGAG|1031.m00006 /FEA=mRNA /DEF=Calcium-binding EF-hand AC144477.16.51 23917 26562 mth2-6k4 01/13/05	IMGAG|1031.m00006		82.8459	44.8199	35.3755	89.8973	96.4301	74.0044		P	P	P	P	P	P		40.0977	6.67823	86.7773	11.5338	0.0151832	4.83251e-23	0.462076
Mtr.34177.1.S1_at	BQ140085 /FEA=mRNA /DEF=	BQ140085		91.8606	34.4299	40.3261	82.2306	83.1527	77.2281		P	P	P	P	M	P		37.378	4.16926	80.8704	3.18791	0.000890923	0	0.462196
Mtr.34745.1.S1_at	CX522545 /FEA=mRNA /DEF=similar to UP|TL1Y_ARATH (Q9SW33) Thylakoid lumenal 17.9 kDa protein, chloroplast precursor, partial (37%)	CX522545		2133.83	969.32	897.124	1968.44	2105.7	1981.87		P	P	P	P	P	P		933.222	51.0502	2018.67	75.6683	0.000415808	0	0.462295
Mtr.14291.1.S1_x_at	IMGAG|1218.m00009 /FEA=mRNA /DEF=Naringenin-chalcone synthase AC148609.22.91 37263 38681 mth2-58e8 01/13/05	IMGAG|1218.m00009		237.956	112.911	123.735	307.239	201.192	259.254		P	P	M	P	A	M		118.323	7.65351	255.895	53.1037	0.0407053	1.49406e-142	0.462388
Mtr.27132.1.S1_s_at	AW561075 /FEA=mRNA /DEF=weakly similar to GB|BAB01275.1|9279718|AB023046 histidine-containing phosphotransfer protein-like {Arabidopsis thaliana;} , partial (79%)	AW561075		96.5639	82.8272	85.4691	216.198	175.684	154.021		P	P	P	P	P	P		84.1482	1.86812	181.968	31.5612	0.0253507	0	0.462435
Mtr.15511.1.S1_at	IMGAG|789.m00021 /FEA=mRNA /DEF=GINS complex, PSF1 component AC125481.22.211 82796 80520 mth2-15n13 01/13/05	IMGAG|789.m00021		61.7048	31.8905	24.8978	65.9806	60.4774	57.5697		P	P	P	P	P	P		28.3942	4.94457	61.3426	4.27167	0.00406484	0	0.462879
Mtr.34929.1.S1_at	CX528280 /FEA=mRNA /DEF=homologue to UP|COLG_ARATH (Q8RWD0) Zinc finger protein CONSTANS-LIKE 16, partial (12%)	CX528280		3869.59	2648.23	1665.06	5451.95	3912.64	4607.8		P	P	P	P	P	P		2156.65	695.204	4657.46	770.856	0.0350038	1.91918e-08	0.463052
Mtr.44708.1.S1_at	TC97912 /FEA=mRNA /DEF=similar to UP|Q9LPQ8 (Q9LPQ8) F15H18.9, partial (31%)	TC97912		217.342	122.198	91.0639	203.735	255.709	230.709		P	P	P	P	P	P		106.631	22.0152	230.051	25.9933	0.0120404	2.22045e-16	0.46351
Mtr.13601.1.S1_at	TC98500 /FEA=mRNA /DEF=similar to UP|Q69L19 (Q69L19) CSLC2, partial (40%)	TC98500		145.544	78.6096	68.6473	161.751	140.72	173.98		P	P	P	P	P	P		73.6284	7.04445	158.817	16.8228	0.00734836	0	0.463605
Mtr.4955.1.S1_at	AW171629 /FEA=mRNA /DEF=similar to UP|O82193 (O82193) Expressed protein, partial (14%)	AW171629		315.094	122.987	104.632	226.136	237.663	271.581		P	P	P	P	P	P		113.809	12.9789	245.126	23.6238	0.00610619	0	0.464287
Mtr.34788.1.S1_at	CX524636 /FEA=mRNA /DEF=PIR|B24430|B24430 glyceraldehyde-3-phosphate dehydrogenase (NADP) (phosphorylating) B, chloroplast - common tobacco (fragment) {Nicotiana tabacum;} , partial (9%)	CX524636		53.0639	31.1566	20.8096	58.6547	61.5392	47.649		P	P	P	P	P	P		25.9831	7.31645	55.9477	7.3301	0.0207269	1.43752e-12	0.464418
Mtr.37069.1.S1_at	TC111784 /FEA=mRNA /DEF=similar to UP|O82459 (O82459) Rac GTPase activating protein 2 (Fragment), partial (14%)	TC111784		172.698	71.8734	62.8651	111.701	131.897	191.538		P	P	P	P	P	P		67.3692	6.36986	145.046	41.5108	0.0880262	1.21115e-66	0.464469
Mtr.41696.1.S1_at	TC109911 /FEA=mRNA /DEF=	TC109911		341.048	155.098	86.4428	232.397	270.621	276.945		P	P	P	P	P	P		120.77	48.5462	259.988	24.1026	0.0210752	0	0.464522
Mtr.10621.1.S1_at	TC107402 /FEA=mRNA /DEF=similar to UP|Q9SI52 (Q9SI52) Expressed protein (At2g03890/T18C20.9), partial (76%)	TC107402		748.199	417.897	361.692	871.457	706.992	936.64		P	P	P	P	P	P		389.795	39.7429	838.363	118.347	0.0158428	2.35578e-57	0.464947
Mtr.9500.1.S1_at	TC103523 /FEA=mRNA /DEF=similar to UP|Q9ACN1 (Q9ACN1) SclB protein, partial (4%)	TC103523		103.951	32.1393	31.7805	65.3206	71.4998	69.2967		P	P	P	P	P	P		31.9599	0.253672	68.7057	3.13169	0.000559908	0	0.465171
Mtr.40670.1.S1_at	TC107808 /FEA=mRNA /DEF=similar to UP|Q84LI7 (Q84LI7) Polygalacturonase-like protein, partial (92%)	TC107808		117.647	68.468	64.1481	158.189	118.982	150.397		P	P	P	P	P	P		66.3081	3.0547	142.523	20.7558	0.0162673	1.01774e-272	0.465245
Mtr.17598.1.S1_at	IMGAG|1006.m00005 /FEA=mRNA /DEF=VQ AC141864.5.51 12477 11537 mth2-21o24 01/13/05	IMGAG|1006.m00005		20.9776	9.10357	10.4282	21.504	23.8435	17.5431		M	P	A	A	P	P		9.76587	0.936625	20.9635	3.18476	0.0191051	4.08339e-64	0.46585
Mtr.9975.1.S1_at	TC105126 /FEA=mRNA /DEF=similar to UP|Q6T282 (Q6T282) Predicted protein, partial (32%)	TC105126		145.229	77.5159	59.0296	129.273	147.711	162.56		P	P	P	P	P	P		68.2728	13.0718	146.515	16.6759	0.0117957	2.56511e-17	0.465979
Mtr.24463.1.S1_at	1742.m00052 /FEA=mRNA /DEF=AC151529.16 55918 56766 mth2-7n23 weakly similar to UP|Q7XKG5 (Q7XKG5) OSJNBb0065J09.4 protein, partial (63%)	1742.m00052		360.87	173.797	112.905	278.822	351.815	291.283		P	P	P	P	P	P		143.351	43.0568	307.307	39.0456	0.0212075	3.51497e-13	0.466475
Mtr.33632.1.S1_s_at	BG457360 /FEA=mRNA /DEF=similar to UP|Q9XI40 (Q9XI40) F9L1.23 protein, partial (4%)	BG457360		813.965	383.315	300.621	776.741	808.867	609.778		P	P	P	P	P	P		341.968	58.4736	731.795	106.884	0.0197301	4.17339e-21	0.4673
Mtr.10147.1.S1_at	TC105666 /FEA=mRNA /DEF=similar to UP|Q8S349 (Q8S349) Auxin-induced SAUR-like protein, partial (81%)	TC105666		41.5538	20.1254	21.6468	36.8921	49.0726	48.1094		P	P	P	P	P	P		20.8861	1.07574	44.6914	6.77149	0.0183574	5.80398e-215	0.467341
Mtr.13985.1.S1_at	TC99858 /FEA=mRNA /DEF=similar to UP|CYSN_ARATH (O22682) Probable cysteine synthase, chloroplast precursor (O-acetylserine sulfhydrylase) (O-acetylserine (Thiol)-lyase) (CSase) (OAS-TL) (CS26) , partial (65%)	TC99858		353.236	141.813	94.7518	233.546	322.762	202.719		P	P	P	P	P	P		118.283	33.2776	253.009	62.3433	0.0730065	1.03101e-08	0.467503
Mtr.11535.1.S1_at	TC110226 /FEA=mRNA /DEF=similar to GB|AAB88121.1|2660698|AF004434 EDA protein homolog {Mus musculus;} , partial (13%)	TC110226		1535.22	889.882	572.479	1517.78	1636.58	1536.86		P	P	P	P	P	P		731.18	224.437	1563.74	63.7986	0.00729705	0	0.467585
Mtr.33832.1.S1_at	BI270970 /FEA=mRNA /DEF=weakly similar to UP|Q9FNG2 (Q9FNG2) Emb|CAB81925.1, partial (28%)	BI270970		80.0933	40.4253	38.3186	68.3139	94.75	89.3972		P	P	P	P	P	P		39.3719	1.4897	84.1537	13.9763	0.023333	0	0.467857
Mtr.35932.1.S1_at	TC99616 /FEA=mRNA /DEF=similar to UP|Q9FFR9 (Q9FFR9) Na+/H+ antiporter-like protein, partial (4%)	TC99616		67.4806	45.1772	44.353	113.255	86.5594	87.0102		M	P	M	P	P	P		44.7651	0.582799	95.6083	15.2844	0.020971	0	0.468213
Mtr.2096.1.S1_at	BF520186 /FEA=mRNA /DEF=similar to GB|AAK59795.1|14335062|AY037210 AT3g02110/F1C9_10 {Arabidopsis thaliana;} , partial (27%)	BF520186		242.162	131.548	128.696	252.036	265.4	315.922		P	P	P	P	P	P		130.122	2.01638	277.786	33.6959	0.009842	0	0.468425
Msa.1188.1.S1_at	iMsa.1188 /TID=Msa.1188.1 /CNT=1 /FEA=mRNA /TIER=ConsEnd /STK=0 /NOTE=sequence(s) not in UniGene /DEF=	gi|50318265|gb|CO513391.1|CO513391		327.06	105.481	121.546	250.522	194.521	281.564		P	P	P	A	P	P		113.513	11.36	242.202	44.114	0.0309297	9.17399e-58	0.468671
Mtr.41180.1.S1_at	TC108889 /FEA=mRNA /DEF=similar to UP|Q945L6 (Q945L6) AT3g11590/F24K9_26, partial (8%)	TC108889		57.1444	51.3534	38.6907	109.397	90.5234	88.047		P	P	P	P	P	P		45.022	8.95389	95.989	11.6772	0.0142081	8.28453e-16	0.469033
Mtr.42509.1.S1_at	TC111715 /FEA=mRNA /DEF=weakly similar to UP|O22681 (O22681) Arabidopsis thaliana gl1 homolog, partial (14%)	TC111715		1399.68	394.78	513.397	938.859	986.136	978.384		P	P	P	P	P	P		454.088	83.8753	967.793	25.3554	0.00175227	0	0.4692
Mtr.42567.1.S1_at	TC111839 /FEA=mRNA /DEF=similar to UP|Q7XBQ3 (Q7XBQ3) Phantastica transcription factor (Fragment), partial (8%)	TC111839		120.731	60.2731	47.6949	122.834	124.76	97.3773		P	P	P	P	P	P		53.984	8.89413	114.991	15.2839	0.0158014	3.00443e-22	0.469464
Mtr.11110.1.S1_at	TC108911 /FEA=mRNA /DEF=similar to UP|Q6YSX7 (Q6YSX7) GCN5-related N-acetyltransferase (GNAT) family-like protein, partial (17%)	TC108911		1343.63	710.495	611.897	1548.05	1488.54	1187.17		P	P	P	P	P	P		661.196	69.7191	1407.92	193.479	0.0152442	7.94651e-52	0.469626
Mtr.12333.1.S1_a_at	TC94420 /FEA=mRNA /DEF=	TC94420		753.859	541.182	348.844	1044.19	849.499	945.305		P	P	P	P	P	P		445.013	136.004	946.331	97.3494	0.016131	0	0.470251
Mtr.2099.1.S1_at	BF520533 /FEA=mRNA /DEF=	BF520533		85.958	34.6962	24.3933	69.2554	77.2154	41.9143		P	M	P	P	P	P		29.5448	7.28529	62.795	18.5161	0.102981	1.08584e-10	0.470496
Mtr.14254.1.S1_at	IMGAG|1002.m00001 /FEA=mRNA /DEF=Pentatricopeptide repeat AC141115.22.1 59 649 mth2-16b23 01/13/05	IMGAG|1002.m00001		29.8283	15.6992	11.5481	31.0835	30.6125	25.1042		P	A	P	P	M	P		13.6237	2.93529	28.9334	3.32451	0.0135231	1.55431e-15	0.470863
Mtr.42442.1.S1_at	TC111548 /FEA=mRNA /DEF=similar to UP|Q9ASR5 (Q9ASR5) AT4g35920/F4B14_190, partial (59%)	TC111548		155.436	69.7364	43.565	119.805	130.168	110.964		P	P	P	M	M	M		56.6507	18.506	120.312	9.61212	0.013385	0	0.470864
Mtr.498.1.S1_s_at	1444.m00026 /FEA=mRNA /DEF=AC146630.25 1496 57 mth2-7f22	1444.m00026		454.106	210.265	190.622	423.891	463.844	388.874		P	P	P	P	P	P		200.444	13.8895	425.536	37.5116	0.00440529	0	0.471038
Mtr.4580.1.S1_at	AL367621 /FEA=mRNA /DEF=similar to UP|Q9FK39 (Q9FK39) Similarity to ABC transporter, partial (5%)	AL367621		450.901	259.981	240.861	554.539	568.62	470.854		P	P	P	P	P	P		250.421	13.5198	531.338	52.8513	0.00594422	0	0.471302
Mtr.33889.1.S1_at	BI272450 /FEA=mRNA /DEF=similar to UP|O23679 (O23679) CER1 protein, partial (18%)	BI272450		455.213	91.9087	166.279	298.413	278.556	244.067		P	P	P	P	P	P		129.094	52.5879	273.679	27.4996	0.0247213	0	0.471699
Mtr.36873.1.S1_at	CX538097 /FEA=mRNA /DEF=	CX538097		151.397	76.9168	48.5642	131.496	126.506	140.9		P	P	P	P	P	P		62.7405	20.0483	132.967	7.30907	0.00968778	0	0.47185
Mtr.10085.1.S1_at	TC105483 /FEA=mRNA /DEF=similar to UP|Q75LR7 (Q75LR7) Abscisic acid-inducible protein kinase (Serine/threonine protein kinase SAPK1), partial (78%)	TC105483		162.388	102.678	151.198	262.582	221.751	322.647		P	P	P	P	P	P		126.938	34.3088	268.994	50.7526	0.0428359	4.75391e-09	0.471899
Mtr.19213.1.S1_at	IMGAG|1074.m00012 /FEA=mRNA /DEF=Glycoside hydrolase, family 5 AC145165.9.121 54578 53131 mth2-4j24 01/13/05	IMGAG|1074.m00012		29.8166	16.9061	19.5165	37.5262	38.5143	39.7296		P	P	P	P	P	P		18.2113	1.84585	38.59	1.10364	0.000531355	0	0.471917
Mtr.12227.1.S1_at	TC94028 /FEA=mRNA /DEF=similar to UP|Q94F39 (Q94F39) AT3g29575/MWE13_2, partial (32%)	TC94028		17.1922	11.1484	12.1747	30.7797	15.8254	27.4681		A	A	A	P	P	P		11.6615	0.725737	24.6911	7.85438	0.112949	3.61175e-142	0.472298
Msa.3002.1.S1_at	iMsa.3002 /TID=Msa.3002.1 /CNT=1 /FEA=mRNA /TIER=ConsEnd /STK=0 /NOTE=sequence(s) not in UniGene /DEF=	TC360		1681.6	694.424	700.127	1626.32	1440.68	1361.86		P	P	P	P	P	P		697.275	4.0328	1476.29	135.774	0.00455918	0	0.472317
Mtr.37542.1.S1_at	TC100885 /FEA=mRNA /DEF=similar to UP|Q9ZNZ5 (Q9ZNZ5) Peroxidase precursor (Fragment) , partial (87%)	TC100885		701.932	194.784	126.445	316.581	225.043	478.147		P	P	P	P	P	P		160.615	48.3227	339.923	128.157	0.167357	1.54043e-07	0.472502
Mtr.13024.1.S1_at	TC96699 /FEA=mRNA /DEF=similar to UP|Q5UDB7 (Q5UDB7) INDETERMINATE-related protein 7, partial (33%)	TC96699		171.231	90.8617	64.018	164.485	161.371	165.814		P	P	P	P	P	P		77.4399	18.9814	163.89	2.2807	0.00339716	0	0.472512
Mtr.14094.1.S1_at	IMGAG|1211.m00007 /FEA=mRNA /DEF=Ubiquitin AC148405.5.71 27693 30016 mth2-37m7 01/13/05	IMGAG|1211.m00007		74.0512	36.2311	41.7596	76.3002	76.738	94.5246		P	P	P	P	P	P		38.9953	3.90924	82.5209	10.3978	0.0122732	7.33655e-56	0.472551
Mtr.35791.1.S1_s_at	TC94009 /FEA=mRNA /DEF=similar to PIR|S16321|S16321 light-induced protein CPRF-2 - parsley {Petroselinum crispum;} , partial (12%)	TC94009		355.917	220.588	173.788	506.874	432.268	312.696		P	P	P	P	P	P		197.188	33.0924	417.279	97.9528	0.0608998	5.16972e-21	0.472556
Mtr.13563.1.S1_s_at	TC98408 /FEA=mRNA /DEF=	TC98408		34.0363	16.5676	13.7689	33.5446	34.2173	28.4799		P	P	P	P	P	P		15.1683	1.97898	32.0806	3.13638	0.00705988	0	0.472818
Mtr.47272.1.S1_at	1684.m00026 /FEA=mRNA /DEF=AC146784.21 5710 10058 mth2-172c4 weakly similar to TIGR_Ath1|At3g08740-GOpep .1 68410.m00914 elongation factor P (EF-P) -related similar to elongation factor, partial (91%)	1684.m00026		1780.76	659.274	542.218	1198.06	1344.15	1269.01		P	P	P	P	P	P		600.746	82.7708	1270.41	73.0546	0.00240007	0	0.472878
Mtr.12306.1.S1_at	TC94323 /FEA=mRNA /DEF=similar to UP|Q93Z05 (Q93Z05) At1g23310/F26F24_4, partial (22%)	TC94323		44.4088	34.7563	24.615	75.2306	63.5268	49.5076		P	P	P	P	M	M		29.6857	7.17101	62.755	12.8789	0.0491265	6.95268e-11	0.473041
Mtr.19978.1.S1_at	IMGAG|1096.m00012 /FEA=mRNA /DEF=conserved hypothetical protein AC146567.10.111 63016 63285 mth2-99p24 01/13/05	IMGAG|1096.m00012		241.565	255.48	123.482	339.74	405.064	455.956		P	P	P	P	P	P		189.481	93.3369	400.253	58.2572	0.0488737	3.69296e-10	0.473404
Mtr.45084.1.S1_at	TC98749 /FEA=mRNA /DEF=weakly similar to UP|Q70LH5 (Q70LH5) Transcription activator GRF2 (Fragment), partial (26%)	TC98749		44.5358	22.1378	20.3771	38.9953	32.4311	63.2256		P	P	P	P	P	P		21.2574	1.245	44.884	16.2199	0.146071	1.21891e-158	0.473608
Mtr.5213.1.S1_at	AW692848 /FEA=mRNA /DEF=weakly similar to UP|Q8RC08 (Q8RC08) TPR-repeat-containing proteins, partial (2%)	AW692848		90.1003	69.8578	45.436	130.769	125.006	109.25		P	P	P	P	P	P		57.6469	17.2688	121.675	11.1395	0.0138391	0	0.473778
Mtr.29065.1.S1_at	CA917146 /FEA=mRNA /DEF=similar to UP|Q8S3C2 (Q8S3C2) GTP cyclohydrolase I, partial (32%)	CA917146		116.804	69.1545	50.5256	130.021	135.034	113.739		P	P	P	P	P	P		59.8401	13.1727	126.264	11.1333	0.00869174	0	0.473927
Mtr.43459.1.S1_at	TC95375 /FEA=mRNA /DEF=	TC95375		54.1591	53.3821	59.5583	135.95	104.438	116.942		P	P	P	P	P	P		56.4702	4.36724	119.11	15.8674	0.0138272	1.77702e-91	0.474102
Mtr.11542.1.S1_s_at	TC110258 /FEA=mRNA /DEF=	TC110258		295.693	171.064	115.481	297.401	340.949	268.212		P	P	P	P	P	P		143.272	39.3034	302.187	36.6044	0.0188765	5.50671e-14	0.474117
Mtr.26151.1.S1_s_at	1489.m00041 /FEA=mRNA /DEF=AC151527.13 22283 23236 mth2-135i19 weakly similar to TAIR|gene:3441329-GOpep .1 68412.m04882 expressed protein similar to unknown protein (gb AAD10689.1)	1489.m00041		33.4232	14.2453	16.2102	38.7017	30.3901	27.261		P	P	P	P	P	P		15.2277	1.38938	32.1176	5.91274	0.0324304	3.10067e-66	0.474125
Mtr.21589.1.S1_at	IMGAG|1158.m00007 /FEA=mRNA /DEF=Cell division protein FtsZ; Tubulin/FtsZ, GTPase; Tubulin/FtsZ, C-terminal AC147007.17.71 37185 42447 mth2-26c3 01/13/05	IMGAG|1158.m00007		332.82	103.933	103.807	219.074	205.314	232.534		P	P	P	P	P	P		103.87	0.089256	218.974	13.6105	0.00146864	0	0.47435
Mtr.41247.1.S1_at	TC109002 /FEA=mRNA /DEF=similar to UP|Q9FZF0 (Q9FZF0) T2E6.19, partial (77%)	TC109002		307.785	155.111	106.155	290.182	248.555	287.233		P	P	P	P	P	P		130.633	34.6172	275.323	23.2285	0.0104361	0	0.47447
Mtr.39260.1.S1_at	TC104541 /FEA=mRNA /DEF=similar to UP|CLCB_ARATH (P92942) Chloride channel protein CLC-b (AtCLC-b), partial (36%)	TC104541		367.539	162.631	140.718	384.095	313.727	260.647		P	P	P	P	P	P		151.675	15.4947	319.49	61.9254	0.0372817	5.92921e-53	0.474741
Msa.2707.1.S1_at	iMsa.2707 /TID=Msa.2707.1 /CNT=1 /FEA=mRNA /TIER=ConsEnd /STK=0 /NOTE=sequence(s) not in UniGene /DEF=	gi|50318439|gb|CO513565.1|CO513565		111.323	62.6923	45.3038	124.353	113.122	103.585		P	P	P	P	P	P		53.998	12.2955	113.687	10.3957	0.00967954	0	0.474972
Mtr.12160.1.S1_at	TC112355 /FEA=mRNA /DEF=similar to UP|MCAT_ARATH (Q93XM7) Mitochondrial carnitine/acylcarnitine carrier-like protein (A BOUT DE SOUFFLE) (Carnitine/acylcarnitine translocase-like protein) (CAC-like protein), partial (52%)	TC112355		1703.61	644.723	726.415	1353.11	1520.69	1455.03		P	P	P	P	P	P		685.569	57.7653	1442.94	84.4452	0.00168323	0	0.475118
Mtr.28477.1.S1_at	BG646469 /FEA=mRNA /DEF=similar to UP|Q9FFB5 (Q9FFB5) Emb|CAB89309.1, partial (40%)	BG646469		19.5427	10.4278	14.5006	29.3241	26.2428	23.1209		A	P	P	P	A	P		12.4642	2.87991	26.2293	3.10162	0.0155856	1.5099e-14	0.475204
Mtr.21054.1.S1_at	IMGAG|1238.m00012 /FEA=mRNA /DEF=Mitochodrial transcription termination factor-related AC149129.3.111 44658 45512 mth2-139m18 01/13/05	IMGAG|1238.m00012		454.975	190.616	135.288	332.087	373.377	322.848		P	P	P	P	P	P		162.952	39.1228	342.771	26.9056	0.00825783	0	0.475397
Mtr.49398.1.S1_at	IMGAG|824.m00020 /FEA=mRNA /DEF=At1g66480 AC129092.13.191 86346 88922 mth2-17n16 01/13/05	IMGAG|824.m00020		356.957	167.061	216.057	367.231	392.002	449.297		P	P	P	P	P	P		191.559	34.6453	402.843	42.0937	0.0100998	0	0.475518
Mtr.38889.1.S1_at	TC103752 /FEA=mRNA /DEF=weakly similar to UP|Q6XPT9 (Q6XPT9) Metacaspase 3, partial (6%)	TC103752		112.003	102.075	108.563	260.321	204.115	199.797		P	P	P	P	P	P		105.319	4.58769	221.411	33.7659	0.0194077	1.77576e-280	0.47567
Mtr.6748.1.S1_at	CX522531 /FEA=mRNA /DEF=	CX522531		1284.65	464.439	580.575	1015.83	1124.61	1151.64		P	P	P	P	P	P		522.507	82.1201	1097.36	71.8857	0.00360605	0	0.476149
Mtr.13339.1.S1_at	TC97727 /FEA=mRNA /DEF=weakly similar to UP|O64785 (O64785) T1F9.16 (At1g61350/T1F9_16), partial (36%)	TC97727		1463.88	688.194	499.553	1368.74	1168.28	1204.02		P	P	P	P	P	P		593.874	133.389	1247.01	106.924	0.00866571	0	0.476237
Mtr.40596.1.S1_at	TC107622 /FEA=mRNA /DEF=similar to UP|NS13_ARATH (Q9LRP1) Novel plant SNARE 13 (AtNPSN13), partial (74%)	TC107622		375.067	115.449	120.165	234.814	250.676	256.553		P	P	P	P	M	P		117.807	3.3346	247.347	11.2451	0.000627298	0	0.476283
Mtr.15051.1.S1_s_at	IMGAG|774.m00016 /FEA=mRNA /DEF=conserved hypothetical protein AC124964.17.151 78695 78049 mth2-27c4 01/13/05	IMGAG|774.m00016		2516.38	1062.31	1029.68	2336.19	2195.56	2048.72		P	P	P	P	P	P		1045.99	23.074	2193.49	143.745	0.0017733	0	0.476862
Mtr.28691.1.S1_at	BI310480 /FEA=mRNA /DEF=homologue to UP|Q8LP15 (Q8LP15) Nine-cis-epoxycarotenoid dioxygenase3, partial (6%)	BI310480		260.605	184.458	184.986	391.993	313.981	456.064		P	P	P	P	P	P		184.722	0.373147	387.346	71.1556	0.0315636	0	0.476892
Mtr.22897.1.S1_at	1636.m00030 /FEA=mRNA /DEF=AC139745.17 13408 16823 mth2-17d15 weakly similar to TIGR_Ath1|At3g62110-GOpep .1 68410.m06448 polygalacturonase, putative polygalacturonase - Lycopersicon, complete	1636.m00030		144.131	73.2446	59.3422	140.601	129.275	147.046		P	P	P	P	P	P		66.2934	9.83047	138.974	8.99663	0.0033315	0	0.47702
Mtr.18470.1.S1_at	IMGAG|952.m00023 /FEA=mRNA /DEF=hypothetical protein AC139526.22.231 111233 117652 mth2-9b23 01/13/05	IMGAG|952.m00023		362.73	276.388	193.314	439.359	484.462	552.317		P	P	P	P	P	P		234.851	58.7421	492.046	56.8596	0.0162638	4.66294e-15	0.477295
Mtr.44913.1.S1_at	TC98379 /FEA=mRNA /DEF=similar to GB|AAR18374.1|38350523|AY444865 nucleobase-ascorbate transporter 12 {Arabidopsis thaliana;} , partial (42%)	TC98379		402.685	158.538	132.981	292.304	290.731	332.871		P	P	P	P	P	P		145.759	18.072	305.302	23.8886	0.00422622	0	0.477427
Mtr.9054.1.S1_at	TC102237 /FEA=mRNA /DEF=similar to UP|Q708X5 (Q708X5) Leucine rich repeat protein precursor, partial (98%)	TC102237		1165.5	486.605	372.771	910.182	750.211	1035.88		P	P	P	P	P	P		429.688	80.4928	898.758	143.177	0.0265129	1.70354e-16	0.478091
Mtr.5344.1.S1_at	BE249746 /FEA=mRNA /DEF=weakly similar to PIR|T02553|T02553 cellulose synthase homolog T26B15.10 - Arabidopsis thaliana {Arabidopsis thaliana;} , partial (8%)	BE249746		62.9204	31.2018	20.6701	59.5449	61.7241	41.2624		P	P	A	P	P	P		25.9359	7.44702	54.1771	11.2374	0.0552911	8.18137e-08	0.478725
Mtr.30696.1.S1_at	CA919707 /FEA=mRNA /DEF=similar to PIR|C96522|C96522 F11A17.20 [imported] - Arabidopsis thaliana {Arabidopsis thaliana;} , partial (34%)	CA919707		641.138	243.966	229.278	450.187	511.531	520.397		P	P	P	P	P	P		236.622	10.3866	494.039	38.2344	0.00302064	0	0.478955
Mtr.23797.1.S1_s_at	1696.m00038 /FEA=mRNA /DEF=AC147484.17 20161 19837 mth2-52b4 similar to UP|BRU1_SOYBN (P35694) Brassinosteroid-regulated protein BRU1 precursor	1696.m00038		271.421	41.4259	58.1328	106.354	100.074	105.314		P	P	P	P	P	A		49.7794	11.8136	103.914	3.36608	0.00398312	0	0.479044
Mtr.42339.1.S1_at	TC111274 /FEA=mRNA /DEF=	TC111274		371.99	332.06	307.807	796.494	622.02	584.396		P	P	P	P	P	P		319.933	17.1494	667.637	113.168	0.0262732	8.26171e-181	0.479203
Mtr.27626.1.S1_at	BE316226 /FEA=mRNA /DEF=	BE316226		474.658	272.058	286.231	656.914	587.112	503.316		P	P	P	P	P	P		279.144	10.0214	582.447	76.9052	0.0133252	0	0.479261
Mtr.24061.1.S1_at	1711.m00040 /FEA=mRNA /DEF=AC148764.15 61819 56878 mth2-30o12 similar to GOA_SPTR|Q93W95-GOpep Hypothetical protein (At4g00740)	1711.m00040		130.343	56.3667	36.5377	100.147	97.3973	93.1456		P	P	P	P	P	P		46.4522	14.0212	96.8967	3.52755	0.00762103	0	0.479399
Mtr.5500.1.S1_at	BF632995 /FEA=mRNA /DEF=	BF632995		1359.31	814.595	518.432	1417.9	1311.41	1441.07		P	P	P	P	P	P		666.514	209.419	1390.12	69.1502	0.00953743	0	0.479463
Mtr.31754.1.S1_x_at	AL378735 /FEA=mRNA /DEF=similar to UP|Q7XZD0 (Q7XZD0) Isoflavonoid glucosyltransferase, partial (12%)	AL378735		219.502	110.817	78.669	203.506	216.445	172.489		P	P	P	P	P	P		94.7429	22.7319	197.48	22.589	0.0156338	3.33067e-15	0.47976
Mtr.20499.1.S1_at	IMGAG|1220.m00013 /FEA=mRNA /DEF=MORN motif; Phosphatidylinositol-4-phosphate 5-kinase AC148758.19.121 60506 56619 mth2-50l17 01/13/05	IMGAG|1220.m00013		47.9806	23.2256	12.7885	40.8955	40.2639	31.4287		P	P	P	P	P	P		18.007	7.38015	37.5293	5.29278	0.0388108	1.67413e-10	0.479812
Mtr.44137.1.S1_at	TC96766 /FEA=mRNA /DEF=similar to UP|Q9M1T1 (Q9M1T1) Sugar-phosphate isomerase-like protein, partial (91%)	TC96766		1059.77	409.68	488.554	887.692	863.74	1056.41		P	P	P	P	P	P		449.117	55.772	935.948	105.011	0.0100875	5.20858e-35	0.479852
Mtr.45678.1.S1_at	IMGAG|860.m00010 /FEA=mRNA /DEF=Generic methyltransferase; SAM (and some other nucleotide) binding motif AC135231.23.91 62754 59719 mth2-28m10 01/13/05	IMGAG|860.m00010		1750.59	822.931	793.536	1843.81	1681.78	1523.33		P	P	P	P	P	P		808.234	20.7855	1682.97	160.244	0.00532224	0	0.480242
Mtr.41485.1.S1_at	TC109479 /FEA=mRNA /DEF=similar to UP|Q84N64 (Q84N64) Dynamin-like protein, partial (32%)	TC109479		316.771	154.249	128.147	287.212	306.739	288.038		P	P	P	P	P	P		141.198	18.4567	293.996	11.0433	0.00124778	0	0.480272
Mtr.11556.1.S1_at	TC110301 /FEA=mRNA /DEF=similar to UP|Q8SA59 (Q8SA59) Carbohydrate oxidase, partial (38%)	TC110301		9.81803	5.96961	6.12042	12.4745	14.0713	11.2089		P	P	P	P	P	P		6.04502	0.106634	12.5849	1.43439	0.0088159	0	0.48034
Mtr.6907.1.S1_at	CX529536 /FEA=mRNA /DEF=	CX529536		43.2348	16.6586	15.1259	41.2515	23.4739	34.5022		P	P	P	P	P	P		15.8922	1.08382	33.0759	8.97423	0.0832412	2.49459e-111	0.480478
Mtr.44774.1.S1_at	TC98066 /FEA=mRNA /DEF=similar to UP|Q6L7M6 (Q6L7M6) P12, partial (16%)	TC98066		237.795	138.71	75.9804	221.602	247.337	201.127		P	P	P	P	P	P		107.345	44.3564	223.356	23.1548	0.0281494	0	0.480602
Mtr.13561.1.S1_at	TC98403 /FEA=mRNA /DEF=homologue to UP|Q6KAW0 (Q6KAW0) Nod26-like major intrinsic protein, partial (16%)	TC98403		25.5621	11.1971	17.71	30.5438	26.4687	33.1939		P	A	P	P	P	P		14.4535	4.60533	30.0688	3.38766	0.021008	1.33227e-15	0.480683
Mtr.40816.1.S1_at	TC108104 /FEA=mRNA /DEF=similar to UP|TL15_ARATH (O22160) Thylakoid lumenal 15 kDa protein, chloroplast precursor (p15), partial (76%)	TC108104		3194.9	1586.38	1612.91	3416.24	3504.3	3058.47		P	P	P	P	P	P		1599.65	18.765	3326.34	236.118	0.002261	0	0.480903
Mtr.41480.1.S1_at	TC109472 /FEA=mRNA /DEF=weakly similar to UP|P92990 (P92990) Polygalacturonase isoenzyme 1 beta subunit homolog, partial (23%)	TC109472		19.8437	10.6718	7.71424	19.532	18.9003	18.9074		P	P	P	P	P	P		9.19302	2.09131	19.1132	0.362681	0.00315259	0	0.480977
Mtr.42368.1.S1_at	TC111332 /FEA=mRNA /DEF=	TC111332		220.529	112.102	92.2989	221.919	235.837	179.274		P	P	P	P	P	P		102.2	14.0028	212.343	29.4721	0.0176758	9.60017e-29	0.481298
Mtr.28857.1.S1_s_at	BQ124785 /FEA=mRNA /DEF=similar to UP|Q9FZF0 (Q9FZF0) T2E6.19, partial (57%)	BQ124785		214.41	125.065	77.7306	215.851	185.156	230.815		P	P	P	P	P	P		101.398	33.4705	210.607	23.2769	0.0215813	4.44089e-16	0.481455
Mtr.41282.1.S1_s_at	TC109072 /FEA=mRNA /DEF=similar to UP|Q9AVP1 (Q9AVP1) TMV response-related gene product, partial (8%)	TC109072		302.713	137.952	139.734	298.24	233.431	333.018		P	P	P	P	P	P		138.843	1.2597	288.23	50.5425	0.0286627	0	0.481709
Mtr.38920.1.S1_s_at	TC103827 /FEA=mRNA /DEF=similar to UP|Q84RQ7 (Q84RQ7) NFU3 protein, partial (49%)	TC103827		681.033	438.115	354.948	995.08	856.582	617.786		P	M	P	P	P	P		396.531	58.808	823.15	190.856	0.0609901	1.07465e-24	0.481724
Mtr.38511.1.S1_at	TC102949 /FEA=mRNA /DEF=similar to UP|ATK4_ARATH (O81635) Kinesin 4 (Kinesin-like protein D), partial (37%)	TC102949		103.885	55.199	66.8667	121.052	108.389	150.576		P	P	P	P	P	P		61.0329	8.25031	126.672	21.6477	0.0293705	2.27915e-29	0.481818
Mtr.5741.1.S1_s_at	BF646872 /FEA=mRNA /DEF=similar to UP|LIPB_ARATH (O23021) Probable lipoate-protein ligase (Lipoate biosynthesis protein) (Lipoyl ligase) , partial (41%)	BF646872		581.614	335.961	277.231	624.106	687.616	595.73		P	P	P	P	P	P		306.596	41.5284	635.817	47.0495	0.00413001	0	0.482207
Mtr.4724.1.S1_at	AL378025 /FEA=mRNA /DEF=similar to GB|BAB02242.1|9294345|AP002034 organic anion transporter-like protein {Arabidopsis thaliana;} , partial (12%)	AL378025		290.342	162.95	114.153	237.12	301.918	322.688		P	P	P	P	P	P		138.552	34.5048	287.242	44.6321	0.0294884	1.09972e-09	0.482352
Mtr.10347.1.S1_at	TC106454 /FEA=mRNA /DEF=similar to UP|Q84P72 (Q84P72) Receptor-like protein kinase-like protein (Fragment), partial (35%)	TC106454		732.663	356.101	282.814	630.775	673.343	682.467		P	P	P	P	P	P		319.457	51.8215	662.195	27.5903	0.00211295	0	0.482422
Mtr.18153.1.S1_at	IMGAG|942.m00020 /FEA=mRNA /DEF=conserved hypothetical protein AC138451.15.201 69707 69339 mth2-24k1 01/13/05	IMGAG|942.m00020		9.38599	7.74291	6.10297	14.9817	19.7836	8.28287		A	A	A	P	P	P		6.92294	1.15961	14.3494	5.7764	0.186216	1.34851e-19	0.482455
Mtr.8409.1.S1_at	TC100041 /FEA=mRNA /DEF=similar to UP|Q94KD9 (Q94KD9) At1g01540/F22L4_6, partial (29%)	TC100041		389.677	203.564	186.838	460.41	421.372	331.537		P	P	P	P	P	P		195.201	11.8271	404.44	66.0841	0.0244104	3.74853e-138	0.482645
Mtr.39507.1.S1_at	TC105029 /FEA=mRNA /DEF=similar to UP|Q8LBI9 (Q8LBI9) Sugar transporter-like protein, partial (26%)	TC105029		1426.96	882.512	684.457	1752.55	1548.35	1568.65		P	P	P	P	P	P		783.484	140.046	1623.18	112.495	0.00487929	0	0.482684
Mtr.45055.1.S1_at	TC98682 /FEA=mRNA /DEF=similar to UP|TBB3_WHEAT (Q9ZRB0) Tubulin beta-3 chain (Beta-3 tubulin), partial (26%)	TC98682		174.958	73.2407	80.2733	141.794	134.33	200.922		P	P	P	M	P	P		76.757	4.97281	159.015	36.4833	0.0571655	5.00503e-121	0.482702
Mtr.26893.1.S1_at	AL366988 /FEA=mRNA /DEF=	AL366988		493.515	267.769	209.288	488.731	510.837	482.72		P	P	P	P	P	P		238.528	41.3522	494.096	14.8065	0.00186462	0	0.482758
Mtr.498.1.S1_at	1444.m00026 /FEA=mRNA /DEF=AC146630.25 1496 57 mth2-7f22	1444.m00026		203.342	100.357	73.5405	178.522	191.398	170.281		P	P	M	P	P	P		86.9487	18.9621	180.067	10.6433	0.00531235	0	0.482869
Mtr.2635.1.S1_at	BI311372 /FEA=mRNA /DEF=weakly similar to UP|Q9FJ06 (Q9FJ06) Emb|CAB82953.1, partial (5%)	BI311372		30.6313	14.771	11.996	33.2113	25.429	24.4623		P	A	P	A	P	P		13.3835	1.96227	27.7008	4.7966	0.0310042	5.82318e-25	0.483144
Mtr.30471.1.S1_at	BI308372 /FEA=mRNA /DEF=similar to UP|Q95DV5 (Q95DV5) FtsZ-like protein, partial (28%)	BI308372		486.181	186.622	168.231	389.403	330.29	381.844		P	P	P	P	P	P		177.427	13.0044	367.179	32.1694	0.00471116	0	0.483215
Msa.804.1.S1_at	iMsa.804 /TID=Msa.804.1 /CNT=1 /FEA=mRNA /TIER=ConsEnd /STK=0 /NOTE=sequence(s) not in UniGene /DEF=	TC142		11943.4	5533.5	4557.92	10232.7	9845.37	11239.7		P	P	P	P	P	P		5045.71	689.843	10439.2	719.746	0.00363564	0	0.483341
Mtr.43722.1.S1_at	TC95916 /FEA=mRNA /DEF=similar to UP|O65449 (O65449) Pectinesterase like protein (At4g22010), partial (64%)	TC95916		393.247	141.878	170.68	307.533	300.504	361.609		P	P	P	P	P	P		156.279	20.3666	323.216	33.4353	0.00864068	0	0.483513
Mtr.37704.1.S1_at	TC101243 /FEA=mRNA /DEF=similar to GB|AAS78926.1|45862328|AY572784 CDC48-interacting UBX-domain protein {Arabidopsis thaliana;} , partial (25%)	TC101243		434.138	182.438	140.565	329.892	331.793	339.883		P	P	P	P	P	P		161.501	29.6085	333.856	5.30517	0.00174206	0	0.483746
Mtr.33645.1.S1_at	BG457950 /FEA=mRNA /DEF=similar to UP|LIPB_ARATH (O23021) Probable lipoate-protein ligase (Lipoate biosynthesis protein) (Lipoyl ligase) , partial (55%)	BG457950		436.339	215.983	191.029	434.595	432.857	394.398		P	P	P	P	P	P		203.506	17.6457	420.617	22.7226	0.00151122	0	0.483828
Mtr.9309.1.S1_at	TC102997 /FEA=mRNA /DEF=similar to GB|AAP31921.1|30387511|BT006577 At1g61900 {Arabidopsis thaliana;} , partial (64%)	TC102997		301.231	141.927	115.261	248.124	245.397	303.298		P	P	P	P	P	P		128.594	18.8557	265.606	32.6702	0.0137496	9.0247e-25	0.484154
Mtr.10952.1.S1_at	TC108429 /FEA=mRNA /DEF=similar to UP|Q8LDB2 (Q8LDB2) Sulfate adenylyltransferase, partial (57%)	TC108429		760.571	428.308	393.975	981.086	795.147	770.983		P	P	P	P	P	P		411.142	24.277	849.072	114.964	0.0149402	1.49451e-143	0.484225
Mtr.30187.1.S1_at	BF518783 /FEA=mRNA /DEF=	BF518783		73.3221	42.153	36.3465	80.1234	85.5617	77.4806		P	P	P	P	P	A		39.2498	4.10584	81.0553	4.12036	0.00155522	0	0.484235
Mtr.11562.1.S1_at	TC110320 /FEA=mRNA /DEF=similar to UP|Q8VX11 (Q8VX11) Diphosphonucleotide phosphatase 1 precursor, partial (37%)	TC110320		59.6446	42.5451	28.2638	70.8353	78.0278	70.4642		M	P	P	P	P	P		35.4045	10.0984	73.1091	4.26376	0.0089231	0	0.484269
Mtr.4750.1.S1_at	AL380624 /FEA=mRNA /DEF=	AL380624		22.3953	29.418	21.4271	71.4093	42.4694	43.5244		P	P	P	P	P	P		25.4226	5.65042	52.4677	16.4124	0.120926	1.297e-11	0.484537
Msa.3154.1.S1_at	iMsa.3154 /TID=Msa.3154.1 /CNT=1 /FEA=mRNA /TIER=ConsEnd /STK=0 /NOTE=sequence(s) not in UniGene /DEF=	TC457		1236.98	473.632	560.323	1058.39	1263.94	877.107		P	P	P	P	P	P		516.978	61.2998	1066.48	193.542	0.0338753	7.90626e-37	0.484752
Mtr.41301.1.S1_at	TC109112 /FEA=mRNA /DEF=	TC109112		119.717	49.0586	38.0551	92.9367	91.4806	85.1262		P	P	P	P	P	P		43.5568	7.78065	89.8478	4.15338	0.00288702	0	0.484784
Mtr.34178.1.S1_s_at	BQ140087 /FEA=mRNA /DEF=	BQ140087		574.506	252.999	247.291	479.897	599.814	468.092		P	P	P	P	P	P		250.145	4.03609	515.934	72.8812	0.0163669	0	0.484839
Mtr.9875.1.S1_at	TC104712 /FEA=mRNA /DEF=similar to UP|Q7Y031 (Q7Y031) At1g10030, partial (92%)	TC104712		173.404	68.097	54.1396	117.169	118.138	142.817		P	P	P	P	P	P		61.1183	9.86937	126.041	14.5358	0.0124353	1.3648e-20	0.484906
Mtr.2447.1.S1_at	BG645209 /FEA=mRNA /DEF=	BG645209		109.814	50.4112	44.9467	99.4365	92.2262	103.293		P	P	P	P	P	P		47.6789	3.86398	98.3187	5.6176	0.00166341	0	0.484943
Mtr.5348.1.S1_at	BE315816 /FEA=mRNA /DEF=similar to GB|AAP13379.1|30023692|BT006271 At3g47430 {Arabidopsis thaliana;} , partial (34%)	BE315816		1043.1	572.689	403.122	963.66	1127.57	926.99		P	P	P	P	P	P		487.905	119.902	1006.07	106.804	0.0145931	0	0.484961
Mtr.9020.1.S1_at	TC102116 /FEA=mRNA /DEF=similar to UP|Q9FZC2 (Q9FZC2) T1K7.26 protein, partial (14%)	TC102116		1566.02	763.776	656.672	1596.47	1331.73	1464.28		P	P	P	P	P	P		710.224	75.7339	1464.16	132.372	0.00578595	0	0.485073
Mtr.50185.1.S1_at	IMGAG|1174.m00005 /FEA=mRNA /DEF=hypothetical protein AC147434.11.41 10502 11212 mth2-28h7 01/13/05	IMGAG|1174.m00005		93.3742	89.2144	52.8916	164.149	145.564	129.356		P	P	P	P	P	P		71.053	25.684	146.356	17.4103	0.027722	6.81677e-14	0.48548
Mtr.38746.1.S1_at	TC103444 /FEA=mRNA /DEF=similar to GB|BAB01258.1|9279701|AB022223 heat shock transcription factor-like protein {Arabidopsis thaliana;} , partial (22%)	TC103444		82.5561	66.9285	46.3994	129.18	127.168	93.5227		P	P	P	P	P	P		56.6639	14.5162	116.623	20.0311	0.0374445	5.17558e-09	0.485871
Mtr.38882.1.S1_s_at	TC103729 /FEA=mRNA /DEF=homologue to PIR|JC7770|JC7770 chloroplast division protein, FtsZ2-1 - Arabidopsis thaliana chloroplast {Arabidopsis thaliana;} , partial (9%)	TC103729		42.3914	11.6356	11.5666	23.3532	21.9935	26.2809		P	P	P	P	P	P		11.6011	0.0487904	23.8758	2.19096	0.00488182	0	0.485892
Msa.1648.1.S1_at	iMsa.1648 /TID=Msa.1648.1 /CNT=1 /FEA=mRNA /TIER=ConsEnd /STK=0 /NOTE=sequence(s) not in UniGene /DEF=	TC286		393.532	165.768	128.466	286.872	279.307	342.114		P	P	P	P	P	P		147.117	26.3766	302.764	34.2872	0.0127733	7.11033e-17	0.485914
Mtr.12778.1.S1_at	TC95928 /FEA=mRNA /DEF=weakly similar to UP|POB1_SCHPO (O74653) Pob1 protein (BOI protein homolog), partial (4%)	TC95928		794.343	550.647	422.981	1166.4	939.962	898.481		P	P	P	P	P	P		486.814	90.274	1001.61	144.207	0.0220354	7.33923e-16	0.48603
Mtr.39069.1.S1_at	TC104129 /FEA=mRNA /DEF=weakly similar to UP|Q8SBC3 (Q8SBC3) Protein phosphatase 2C (Fragment), partial (59%)	TC104129		19.5706	14.3833	17.8432	27.2541	42.1473	30.0185		P	P	P	P	P	P		16.1133	2.44648	33.14	7.92211	0.0668953	7.39673e-23	0.486218
Mtr.13030.1.S1_at	TC96715 /FEA=mRNA /DEF=similar to UP|YPT2_VOLCA (P36861) GTP-binding protein yptV2, partial (15%)	TC96715		80.6506	27.9358	26.613	43.0991	70.7344	54.4466		P	P	P	P	M	P		27.2744	0.935373	56.0934	13.8911	0.0689751	0	0.486232
Mtr.6500.1.S1_at	BQ146920 /FEA=mRNA /DEF=similar to UP|Q8H0L8 (Q8H0L8) Alcohol NADP+ oxidoreductase, partial (16%)	BQ146920		142.752	74.4648	63.4809	127.713	114.116	183.612		P	P	P	P	P	P		68.9728	7.76681	141.814	36.8314	0.0787082	3.78787e-40	0.486363
Mtr.38255.1.S1_at	TC102385 /FEA=mRNA /DEF=weakly similar to UP|Q9MAG4 (Q9MAG4) F12M16.27 (At1g53380), partial (22%)	TC102385		18.7575	10.0886	10.6996	23.563	16.5628	23.9682		P	P	P	P	P	P		10.3941	0.432061	21.3646	4.16348	0.0387595	4.1127e-282	0.48651
Mtr.10871.1.S1_at	TC108187 /FEA=mRNA /DEF=weakly similar to UP|O80386 (O80386) COP1-Interacting Protein 7 (CIP7), partial (20%)	TC108187		108.926	60.8967	51.2306	116.726	128.622	99.7957		P	P	P	P	P	P		56.0636	6.83496	115.048	14.4863	0.0139513	2.94677e-34	0.487307
Mtr.42702.1.S1_at	TC112197 /FEA=mRNA /DEF=similar to UP|P93714 (P93714) PEThy;ZPT2-6, partial (17%)	TC112197		453.581	311.814	161.287	492.171	566.56	396.769		P	P	P	P	P	P		236.551	106.438	485.167	85.1117	0.0607156	4.20534e-07	0.487566
Mtr.32180.1.S1_s_at	AW683939 /FEA=mRNA /DEF=similar to GB|AAR18374.1|38350523|AY444865 nucleobase-ascorbate transporter 12 {Arabidopsis thaliana;} , partial (9%)	AW683939		248.894	107.586	61.2063	156.333	180.789	181.986		P	P	P	P	P	P		84.3962	32.7955	173.036	14.4773	0.0224368	0	0.487738
Mtr.37623.1.S1_at	TC101082 /FEA=mRNA /DEF=similar to UP|Q93Y47 (Q93Y47) 3-beta-hydroxysteroiddehydrogenase , partial (63%)	TC101082		2579.69	1530.86	1177.15	3029.36	2684.43	2612.65		P	P	P	P	P	P		1354.01	250.115	2775.48	222.776	0.00677022	0	0.487846
Mtr.44052.1.S1_at	TC96597 /FEA=mRNA /DEF=homologue to UP|Q6YBV9 (Q6YBV9) Cryptochrome 1 apoprotein, partial (50%)	TC96597		94.5542	65.1188	56.2246	129.642	139.295	104.158		P	P	P	P	P	P		60.6717	6.28913	124.365	18.1534	0.0196317	1.58366e-46	0.487851
Mtr.9855.1.S1_at	TC104635 /FEA=mRNA /DEF=	TC104635		475.938	232.065	138.483	363.731	389.515	386.061		P	P	P	P	P	P		185.274	66.1724	379.769	13.9964	0.012821	0	0.487859
Mtr.19916.1.S1_at	IMGAG|1093.m00018 /FEA=mRNA /DEF=porphobilinogen deaminase AC146562.17.171 75673 78412 mth2-14d10 01/13/05	IMGAG|1093.m00018		2048.53	802.278	556.666	1314.32	1483.79	1379.51		P	P	P	P	P	P		679.472	173.674	1392.54	85.4825	0.00774869	0	0.487937
Mtr.39480.1.S1_at	TC104971 /FEA=mRNA /DEF=	TC104971		31.5023	13.6323	13.7405	31.726	27.4752	24.8136		P	A	A	P	P	P		13.6864	0.0764679	28.0049	3.48653	0.0117747	0	0.488713
Mtr.36913.1.S1_at	MTUCQ04TV /FEA=mRNA /DEF=similar to UP|Q8SA64 (Q8SA64) NIMA-related protein kinase, partial (10%)	MTUCQ04TV		228.63	116.348	103.646	223.491	183.627	268.002		P	P	P	P	P	P		109.997	8.9817	225.04	42.209	0.0363491	2.46729e-73	0.488788
Mtr.13242.1.S1_at	TC97392 /FEA=mRNA /DEF=similar to UP|O65808 (O65808) Magnesium chelatase subunit , partial (15%)	TC97392		87.7641	25.781	41.0641	75.3221	76.6131	53.1634		P	P	P	P	P	P		33.4225	10.8068	68.3662	13.1818	0.0542667	4.40108e-06	0.488875
Mtr.11703.1.S1_at	TC110774 /FEA=mRNA /DEF=similar to UP|Q6NKN9 (Q6NKN9) At1g10120, partial (31%)	TC110774		58.8238	33.1444	20.388	50.8266	56.998	56.4133		M	P	P	P	P	A		26.7662	9.02011	54.746	3.40683	0.0138822	0	0.488916
Mtr.3062.1.S1_at	CB893389 /FEA=mRNA /DEF=similar to PIR|T48034|T48034 bZIP transcription factor-like protein - Arabidopsis thaliana {Arabidopsis thaliana;} , partial (36%)	CB893389		166.267	133.419	74.2211	197.49	253.723	185.653		P	P	P	P	P	P		103.82	41.8596	212.289	36.3679	0.05315	2.39299e-07	0.489053
Mtr.8971.1.S1_at	TC101984 /FEA=mRNA /DEF=	TC101984		3006.33	1269.61	1056.4	2236.8	2517.78	2379.47		P	P	P	P	P	P		1163	150.761	2378.02	140.493	0.00267925	0	0.489064
Mtr.38857.1.S1_at	TC103685 /FEA=mRNA /DEF=similar to UP|Q9C698 (Q9C698) Mysoin-like protein; 11013-7318, partial (15%)	TC103685		122.73	56.9866	46.5316	87.9718	108.97	120.515		P	P	P	P	P	P		51.7591	7.39282	105.819	16.4989	0.0247777	4.57939e-25	0.48913
Mtr.37637.1.S1_at	TC101103 /FEA=mRNA /DEF=similar to UP|REMO_SOLTU (P93788) Remorin (pp34), partial (68%)	TC101103		5685.82	3033.69	3190.54	7290.56	5877.66	5911.09		P	P	P	P	P	P		3112.12	110.909	6359.77	806.262	0.0125849	0	0.489344
Mtr.46609.1.S1_at	1748.m00056 /FEA=mRNA /DEF=AC151740.13 92512 90652 mth2-82n16 weakly similar to TAIR|gene:2196500-GOpep .1 68408.m02530 UDP-glycosyltransferase family contains Pfam profile: PF00201	1748.m00056		2358.52	1441.17	874.044	2320.81	2602.09	2172.23		P	P	P	P	P	P		1157.61	401.018	2365.05	218.316	0.0201674	0	0.489464
Mtr.5501.1.S1_at	BF633067 /FEA=mRNA /DEF=similar to UP|Q84ZU4 (Q84ZU4) Telomere binding protein TBP1, partial (15%)	BF633067		1798.19	1156.67	834.564	1947.76	2355.27	1797.88		P	P	P	P	P	P		995.619	227.766	2033.64	288.451	0.0243936	1.15503e-10	0.489575
Mtr.44236.1.S1_at	TC96974 /FEA=mRNA /DEF=homologue to UP|METL_ACTCH (P50302) S-adenosylmethionine synthetase 2 (Methionine adenosyltransferase 2) (AdoMet synthetase 2) , partial (30%)	TC96974		157.989	49.1188	53.8139	106.645	85.7178	122.996		P	P	P	P	P	P		51.4664	3.31994	105.12	18.686	0.0315258	1.3071e-115	0.489598
Mtr.25013.1.S1_at	1785.m00044 /FEA=mRNA /DEF=AC155890.1 38120 35370 mth2-49p3 similar to UP|Q9SDZ2 (Q9SDZ2) 2'-hydroxy isoflavone/dihydroflavonol reductase homolog (Fragment)	1785.m00044		230.432	213.961	153.95	386.754	377.649	362.235		P	P	P	P	P	P		183.956	42.4345	375.546	12.394	0.0042003	0	0.489835
Mtr.41958.1.S1_at	TC110459 /FEA=mRNA /DEF=	TC110459		1102.18	414.279	367.731	783.614	880.209	728.647		P	P	P	P	P	P		391.005	32.9145	797.49	76.728	0.00649867	0	0.490294
Mtr.21461.1.S1_at	IMGAG|1258.m00011 /FEA=mRNA /DEF=Octicosapeptide/Phox/Bem1p AC149642.2.111 45612 46990 mth2-62p11 01/13/05	IMGAG|1258.m00011		505.227	359.111	241.897	600.687	604.593	633.29		P	P	P	P	P	P		300.504	82.8826	612.857	17.803	0.00639056	0	0.490333
Mtr.5551.1.S1_at	BF635128 /FEA=mRNA /DEF=weakly similar to UP|Q8VDJ4 (Q8VDJ4) Slc2a8 protein (Fragment), partial (8%)	BF635128		413.106	272.469	219.57	551.876	467.564	485.708		P	P	P	P	P	P		246.019	37.4051	501.716	44.3768	0.00695846	0	0.490356
Mtr.27626.1.S1_s_at	BE316226 /FEA=mRNA /DEF=	BE316226		1870.97	884.509	1052.55	1898.31	2018	2007.79		P	P	P	P	P	P		968.529	118.822	1974.7	66.3541	0.00107573	0	0.490469
Mtr.35268.1.S1_at	CX540416 /FEA=mRNA /DEF=similar to UP|Q8L741 (Q8L741) AT3g13690/MMM17_12, partial (27%)	CX540416		32.9495	15.5752	15.5942	40.7843	27.6991	26.8274		P	P	P	P	P	P		15.5847	0.0134067	31.7702	7.81852	0.0691405	0	0.490545
Mtr.17233.1.S1_at	IMGAG|991.m00008 /FEA=mRNA /DEF=Protein of unknown function UPF0016; Major intrinsic protein AC140913.25.81 48852 52698 mth2-26h9 01/13/05	IMGAG|991.m00008		1370.06	596.681	616.379	1106.1	1275.48	1325.48		P	P	P	P	P	P		606.53	13.9287	1235.69	114.976	0.00527702	0	0.490844
Mtr.2165.1.S1_at	BF648609 /FEA=mRNA /DEF=	BF648609		57.9578	36.1515	26.5998	72.8168	62.6473	56.1291		P	P	P	P	M	P		31.3757	6.75405	63.8644	8.41017	0.020407	1.02661e-11	0.491286
Mtr.24662.1.S1_at	1756.m00045 /FEA=mRNA /DEF=AC152054.10 86052 88560 mth2-13c11 weakly similar to UP|Q9AVE4 (Q9AVE4) DNA-binding protein DF1	1756.m00045		765.604	441.46	299.192	773.773	703.262	783.957		P	P	P	P	P	P		370.326	100.599	753.664	43.9452	0.0086456	0	0.491368
Mtr.33883.1.S1_at	BI272180 /FEA=mRNA /DEF=similar to UP|O49971 (O49971) Fimbrin-like protein AtFim2 (Fragment), partial (43%)	BI272180		31.4849	20.2338	27.0711	51.9806	48.9358	43.3894		P	P	P	P	P	P		23.6525	4.83469	48.1019	4.35586	0.00961116	0	0.491716
Mtr.1231.1.S1_s_at	1551.m00055 /FEA=mRNA /DEF=AC152068.14 113969 111068 mth2-29p8 similar to UP|FD6C_SOYBN (P48628) Omega-6 fatty acid desaturase, chloroplast precursor (EC 1.14.19.-)	1551.m00055		301.015	115.279	134.967	236.295	283.827	242.819		P	P	P	P	P	P		125.123	13.922	254.314	25.7669	0.00813894	0	0.492003
Mtr.42201.1.S1_at	TC110952 /FEA=mRNA /DEF=similar to UP|Q710C3 (Q710C3) Sigma factor (Fragment), partial (40%)	TC110952		1720.16	798.511	654.995	1433.82	1625.47	1366.67		P	P	P	P	P	P		726.753	101.482	1475.32	134.298	0.00709353	0	0.492606
Mtr.1509.1.S1_at	AW256702 /FEA=mRNA /DEF=	AW256702		51.7772	23.0631	25.4831	48.2853	58.4767	41.0206		P	P	P	M	A	P		24.2731	1.71119	49.2609	8.76884	0.0322832	9.66541e-95	0.492747
Mtr.9576.1.S1_at	TC103761 /FEA=mRNA /DEF=similar to UP|Q9XF71 (Q9XF71) CLC-Nt2 protein, partial (13%)	TC103761		1580.12	736.451	593.367	1463.51	1308.57	1275.33		P	P	P	P	P	P		664.909	101.175	1349.14	100.436	0.00501704	0	0.49284
Mtr.29172.1.S1_at	CA991020 /FEA=mRNA /DEF=	CA991020		278.108	94.1252	100.256	200.642	229.633	160.77		P	P	P	P	P	M		97.1907	4.33521	197.015	34.5743	0.0307639	1.32195e-232	0.493316
Mtr.12706.1.S1_at	TC95660 /FEA=mRNA /DEF=similar to UP|Q9LTZ9 (Q9LTZ9) Arabidopsis thaliana genomic DNA, chromosome 5, TAC clone:K15C23 (AT5g44670/K15C23_12), partial (65%)	TC95660		601.288	238.865	191.043	478.314	433.67	393.397		P	P	P	P	P	P		214.954	33.8158	435.127	42.4771	0.00901648	0	0.494003
Mtr.44592.1.S1_at	TC97676 /FEA=mRNA /DEF=	TC97676		152.207	75.2614	76.6613	161.814	165.28	134.086		P	P	P	P	P	P		75.9613	0.989889	153.727	17.0973	0.0088622	0	0.494132
Mtr.15148.1.S1_s_at	IMGAG|776.m00027 /FEA=mRNA /DEF=LQGC hypothetical protein AC124969.12.271 109955 109588 mth2-15o15 01/13/05	IMGAG|776.m00027		13.0989	6.40921	7.30929	16.6986	12.7208	12.2221		P	A	A	A	P	P		6.85925	0.636456	13.8805	2.45327	0.0325152	7.51079e-55	0.494164
Mtr.42326.1.S1_at	TC111236 /FEA=mRNA /DEF=	TC111236		421.863	210.72	158.344	362.568	460.821	296.555		P	P	P	P	P	P		184.532	37.0358	373.315	82.6583	0.0614432	5.64996e-13	0.494307
Mtr.27760.1.S1_at	BE998565 /FEA=mRNA /DEF=similar to UP|Q9LP77 (Q9LP77) T1N15.9, partial (20%)	BE998565		128.678	52.1029	46.0548	85.03	93.4496	119.355		P	A	P	P	P	P		49.0789	4.27664	99.2781	17.8893	0.0339916	6.97108e-62	0.494358
Mtr.19678.1.S1_at	IMGAG|1086.m00005 /FEA=mRNA /DEF=conserved hypothetical protein protein AC146341.10.51 39816 35261 mth2-10g1 01/13/05	IMGAG|1086.m00005		117.545	65.0436	59.6897	118.095	138.489	121.762		P	P	P	P	P	P		62.3667	3.78577	126.116	10.8718	0.00465834	0	0.49452
Mtr.46367.1.S1_at	IMGAG|1245.m00001 /FEA=mRNA /DEF=Histone H2A; Histone-fold; Histone-fold/TFIID-TAF/NF-Y; Histone core AC149210.2.11 2015 1491 mth2-38k7 01/13/05	IMGAG|1245.m00001		107.254	71.2157	65.0639	167.995	110.181	135.13		P	P	P	P	P	P		68.1398	4.34999	137.769	28.9972	0.0491959	1.88438e-113	0.494596
Msa.1866.1.S1_x_at	iMsa.1866 /TID=Msa.1866.1 /CNT=1 /FEA=mRNA /TIER=ConsEnd /STK=0 /NOTE=sequence(s) not in UniGene /DEF=	TC104		524.101	279.314	266.842	666.973	486.445	502.704		P	P	A	P	M	P		273.078	8.81914	552.041	99.8659	0.033335	0	0.49467
Mtr.13472.1.S1_at	TC98102 /FEA=mRNA /DEF=weakly similar to UP|IRA3_MOUSE (Q8K4B2) Interleukin-1 receptor-associated kinase-3 (IRAK-3) (IL-1 receptor-associated kinase M) (IRAK-M) , partial (4%)	TC98102		1158.38	716.549	594.159	1310.48	1233.72	1427.87		P	P	P	P	P	P		655.354	86.5424	1324.02	97.7844	0.00442347	0	0.494972
Mtr.9624.1.S1_at	TC103889 /FEA=mRNA /DEF=similar to UP|Q9FK39 (Q9FK39) Similarity to ABC transporter, partial (69%)	TC103889		240.86	105.481	119.52	217.524	247.677	215.743		P	P	P	P	P	P		112.5	9.9271	226.981	17.9447	0.00411955	0	0.495636
Mtr.7486.1.S1_at	TC96085 /FEA=mRNA /DEF=homologue to UP|Q6YW48 (Q6YW48) Zinc finger protein-like, partial (7%)	TC96085		100.713	81.1499	39.6268	134.485	116.85	113.774		M	M	P	P	P	P		60.3884	29.3613	121.703	11.1761	0.0397999	0	0.496195
Mtr.38636.1.S1_s_at	TC103217 /FEA=mRNA /DEF=UP|Q8KDU7 (Q8KDU7) Hydrolase, alpha/beta hydrolase fold family, partial (5%)	TC103217		216.216	97.4739	78.7285	169.702	202.242	160.383		P	P	P	P	P	P		88.1012	13.255	177.442	21.9766	0.0152503	1.54207e-21	0.496506
Mtr.40850.1.S1_s_at	TC108176 /FEA=mRNA /DEF=similar to UP|Q9SIY5 (Q9SIY5) Chloroplast lumen common protein family (At2g40400/T3G21.17), partial (42%)	TC108176		571.572	388.688	310.22	825.723	701.131	584.564		P	P	P	P	P	P		349.454	55.4852	703.806	120.602	0.0331475	1.68942e-19	0.496521
Mtr.14291.1.S1_at	IMGAG|1218.m00009 /FEA=mRNA /DEF=Naringenin-chalcone synthase AC148609.22.91 37263 38681 mth2-58e8 01/13/05	IMGAG|1218.m00009		238.254	96.8479	126.141	276.923	172.344	224.371		M	P	P	P	M	P		111.495	20.7137	224.546	52.2897	0.0682399	1.1769e-14	0.496534
Mtr.10862.1.S1_at	TC108162 /FEA=mRNA /DEF=similar to GB|AAF26091.1|6714402|ATAC012393 low temperature and salt responsive protein LTI6B {Arabidopsis thaliana;} , partial (81%)	TC108162		2565.63	1555.72	1327.78	3063.59	2451.69	3192.45		P	P	P	P	P	P		1441.75	161.182	2902.57	395.758	0.0176156	1.31178e-37	0.496713
Mtr.33813.1.S1_at	BI270502 /FEA=mRNA /DEF=similar to UP|O65580 (O65580) Receptor protein kinase-like protein, partial (15%)	BI270502		121.127	71.8709	45.3135	111.295	124.897	117.665		P	P	P	P	P	P		58.5922	18.7789	117.952	6.80569	0.0128575	0	0.496744
Mtr.3123.1.S1_at	CX522626 /FEA=mRNA /DEF=	CX522626		238.165	118.071	91.7408	227.787	224.67	181.064		P	P	P	P	P	P		104.906	18.6183	211.174	26.1223	0.0165061	6.92231e-16	0.496776
Mtr.37274.1.S1_at	TC100263 /FEA=mRNA /DEF=homologue to UP|O65357 (O65357) Aquaporin 2, complete	TC100263		5597.89	2715.98	2270.83	5618.49	5006.63	4411.82		P	P	P	P	P	P		2493.4	314.762	5012.32	603.356	0.013423	1.07647e-29	0.497456
Mtr.11708.1.S1_s_at	TC110800 /FEA=mRNA /DEF=	TC110800		430.688	193.956	139.714	347.992	329.811	327.618		P	P	P	P	P	P		166.835	38.3547	335.14	11.1837	0.00455729	0	0.497807
Mtr.44706.1.S1_at	TC97909 /FEA=mRNA /DEF=	TC97909		52.4811	25.0852	18.3624	41.0301	46.1206	43.704		P	A	A	P	A	A		21.7238	4.75376	43.6182	2.54634	0.00607082	0	0.498044
Mtr.11861.1.S1_at	TC111325 /FEA=mRNA /DEF=similar to UP|Q39897 (Q39897) TGACG-motif-binding protein, partial (43%)	TC111325		39.2413	58.169	48.2245	115.743	106.274	98.2804		P	P	P	P	P	P		53.1968	7.03179	106.766	8.74193	0.00564203	0	0.498257
Mtr.4651.1.S1_at	AL372862 /FEA=mRNA /DEF=homologue to UP|Q6RC06 (Q6RC06) Serine/threonine protein kinase, partial (23%)	AL372862		20.7382	10.7305	11.9825	21.4711	21.7887	25.1042		P	A	A	P	A	P		11.3565	0.885257	22.788	2.01219	0.00535402	0	0.498355
Mtr.34220.1.S1_at	BQ141496 /FEA=mRNA /DEF=similar to UP|Q680K2 (Q680K2) MRNA, complete cds, clone: RAFL22-48-I16 (MRNA, complete cds, clone: RAFL22-84-E24) (MRNA, complete cds, clone: RAFL22-43-L07), partial (44%)	BQ141496		39.2715	27.9302	18.6225	55.0571	44.2046	40.841		P	P	P	P	P	P		23.2763	6.58149	46.7009	7.42954	0.0371589	4.73556e-08	0.498413
Mtr.47136.1.S1_at	1697.m00046 /FEA=mRNA /DEF=AC147496.11 12090 11206 mth2-6i7 weakly similar to TAIR|gene:3436442-GOpep .1 68409.m04802 expressed protein	1697.m00046		198.984	132.715	84.1811	244.655	212.545	195.538		P	P	P	P	P	P		108.448	34.3188	217.579	24.9423	0.024518	3.5083e-14	0.498431
Mtr.43010.1.S1_at	TC94326 /FEA=mRNA /DEF=similar to UP|Q6V4S2 (Q6V4S2) Glycosyltransferase 10, partial (18%)	TC94326		2715.07	1084.55	1037.73	2089.93	1464.59	2832.21		P	P	P	P	P	P		1061.14	33.109	2128.91	684.639	0.127629	0	0.498443
Mtr.9529.1.S1_at	TC103617 /FEA=mRNA /DEF=similar to UP|Q9FG28 (Q9FG28) Emb|CAB67623.1 (At5g06790), partial (22%)	TC103617		158.918	121.257	70.8986	214.699	180.241	183.313		P	P	P	P	P	P		96.0777	35.6086	192.751	19.0693	0.0261431	0	0.498455
Mtr.9675.1.S1_at	TC104037 /FEA=mRNA /DEF=weakly similar to UP|O23278 (O23278) Salt-inducible protein homolog, partial (6%)	TC104037		23.3515	16.5361	15.5476	34.8986	25.9409	35.6329		P	P	P	P	P	P		16.0418	0.698959	32.1575	5.39624	0.0281916	3.94704e-233	0.498853
Mtr.49944.1.S1_at	IMGAG|1086.m00009 /FEA=mRNA /DEF=hypothetical protein AC146341.10.91 59816 57703 mth2-10g1 01/13/05	IMGAG|1086.m00009		256.064	132.266	95.7306	209.855	242.068	233.473		P	P	P	P	P	P		113.998	25.8344	228.465	16.6799	0.00842216	0	0.498974
Mtr.42306.1.S1_at	TC111190 /FEA=mRNA /DEF=similar to UP|Q66GP0 (Q66GP0) At5g67385, partial (17%)	TC111190		568.712	393.536	251.573	677.835	717.176	543.731		P	P	P	P	P	P		322.554	100.383	646.247	90.9348	0.0327862	7.02907e-10	0.499119
Mtr.1085.1.S1_at	1522.m00028 /FEA=mRNA /DEF=AC140023.13 27134 19003 mth2-32h4 weakly similar to TIGR_Ath1|At3g10700-GOpep .1 68410.m01165 GHMP kinase family contains Pfam profile: PF00288 GHMP kinases, complete	1522.m00028		305.818	123.558	117.76	212.5	260.658	251.654		P	P	P	P	P	P		120.659	4.0996	241.604	25.6039	0.00808965	0	0.499408
Mtr.2903.1.S1_at	CA919435 /FEA=mRNA /DEF=similar to GB|BAB11244.1|10177874|AB010074 serine protease-like protein {Arabidopsis thaliana;} , partial (3%)	CA919435		13.7828	7.8519	8.3806	17.5952	18.5176	12.6244		P	P	P	P	P	P		8.11625	0.373852	16.2457	3.1699	0.0415728	2.04813e-207	0.499593
Mtr.42251.1.S1_at	TC111050 /FEA=mRNA /DEF=similar to UP|Q71SQ1 (Q71SQ1) MYC1, partial (47%)	TC111050		35.9975	14.5651	12.3686	26.9464	25.5276	28.3868		P	P	P	P	P	P		13.4668	1.55313	26.9536	1.42962	0.00210546	0	0.499631
Mtr.45511.1.S1_at	TC99810 /FEA=mRNA /DEF=similar to UP|Q8GUG0 (Q8GUG0) Histidine kinase-like protein (At5g35750), partial (21%)	TC99810		76.0833	60.0302	34.205	121.409	95.9911	65.4446		P	P	P	P	P	P		47.1176	18.2611	94.2814	28.0212	0.132649	0.00025965	0.499755
Mtr.37624.1.S1_s_at	TC101083 /FEA=mRNA /DEF=similar to UP|Q93Y47 (Q93Y47) 3-beta-hydroxysteroiddehydrogenase , partial (47%)	TC101083		2464.94	1601.76	1131.66	2891.95	2631.75	2677.19		P	P	P	P	P	P		1366.71	332.405	2733.63	138.981	0.00673745	0	0.499962
Mtr.40710.1.S1_at	TC107888 /FEA=mRNA /DEF=homologue to UP|MDHP_MEDSA (O48902) Malate dehydrogenase [NADP], chloroplast precursor (NADP-MDH) , partial (92%)	TC107888		202.132	120.445	69.4628	191.805	188.402	189.549		P	P	P	P	P	P		94.954	36.05	189.919	1.73169	0.0155056	0	0.499972
Msa.1279.1.S1_at	iMsa.1279 /TID=Msa.1279.1 /CNT=1 /FEA=mRNA /TIER=ConsEnd /STK=0 /NOTE=sequence(s) not in UniGene /DEF=	gi|50319165|gb|CO514291.1|CO514291		322.647	695.431	802.789	426.011	313.868	383.756		P	P	P	P	P	P		749.11	75.9136	374.545	56.6357	0.0075916	2.21769e-30	2.00005
Mtr.4464.1.S1_at	AJ548337 /FEA=mRNA /DEF=similar to UP|TLP1_PRUPE (P83332) Thaumatin-like protein 1 precursor (PpAZ44), partial (52%)	AJ548337		15.5772	26.8554	36.9051	14.5999	15.5532	17.6538		A	P	P	A	A	A		31.8802	7.10626	15.9356	1.56245	0.0268454	6.59549e-70	2.00057
Mtr.11127.1.S1_at	TC108974 /FEA=mRNA /DEF=	TC108974		126.059	202.311	136.062	84.5024	80.8233	88.3556		P	P	P	P	P	P		169.187	46.845	84.5604	3.76644	0.0422847	0	2.00078
Mtr.10413.1.S1_at	TC106707 /FEA=mRNA /DEF=homologue to UP|PDI_MEDSA (P29828) Protein disulfide-isomerase precursor (PDI) , complete	TC106707		660.983	1446.23	1024.65	635.065	597.556	619.397		P	P	P	P	P	P		1235.44	298.103	617.339	18.8389	0.0295553	0	2.00123
Mtr.41173.1.S1_at	TC108876 /FEA=mRNA /DEF=similar to UP|KADC_ARATH (Q9ZUU1) Probable adenylate kinase 1, chloroplast precursor (ATP-AMP transphosphorylase) , partial (65%)	TC108876		126.992	276.074	311.775	149.778	127.556	163.057		P	P	P	P	P	P		293.924	25.245	146.797	17.9376	0.00438585	8.34173e-46	2.00225
Mtr.51588.1.S1_at	IMGAG|997.m00020 /FEA=mRNA /DEF=Glycoside hydrolase, family 38; Galactose mutarotase-like AC141109.13.201 107803 100703 mth2-16p3 01/13/05	IMGAG|997.m00020		26.6463	55.7759	46.8139	24.0056	24.7427	28.0568		P	P	P	P	P	P		51.2949	6.33709	25.6017	2.15788	0.00615839	1.72561e-94	2.00358
Mtr.12025.1.S1_at	TC111928 /FEA=mRNA /DEF=similar to UP|Q9XGV6 (Q9XGV6) Bacterial-induced peroxidase precursor , partial (55%)	TC111928		7.94839	15.4827	14.4206	7.3305	8.14092	6.89686		P	P	P	P	P	A		14.9516	0.751059	7.45609	0.631469	0.00118919	0	2.00529
Mtr.12435.1.S1_s_at	TC94787 /FEA=mRNA /DEF=homologue to UP|Q93XA0 (Q93XA0) TGA-type basic leucine zipper protein TGA2.2, partial (39%)	TC94787		85.4324	167.104	248.842	89.4413	108.196	113.466		P	P	P	P	P	P		207.973	57.7976	103.701	12.6274	0.0467607	2.10855e-46	2.0055
Mtr.253.1.S1_at	1802.m00045 /FEA=mRNA /DEF=CR932963.1 77295 81200 mth2-115p22 weakly similar to UP|O81348 (O81348) Symbiotic ammonium transporter	1802.m00045		8.78169	36.724	43.4123	24.2773	16.2152	19.4441		P	P	P	P	P	P		40.0682	4.7293	19.9789	4.05758	0.0143755	9.8724e-18	2.00553
Mtr.42526.1.S1_at	TC111749 /FEA=mRNA /DEF=	TC111749		237.464	442.314	451.929	230.535	199.247	238.993		P	P	P	P	P	P		447.122	6.79894	222.925	20.9374	0.000788854	0	2.00571
Mtr.43597.1.S1_at	TC95676 /FEA=mRNA /DEF=weakly similar to UP|Q9SG88 (Q9SG88) T7M13.10 protein, partial (46%)	TC95676		126.142	279.388	344.955	163.715	170.763	132.147		P	P	P	P	P	P		312.172	46.3628	155.542	20.5645	0.0122579	9.7303e-40	2.007
Mtr.35485.1.S1_s_at	TC104521 /FEA=mRNA /DEF=	TC104521		121.363	208.429	279.597	111.314	125.447	127.981		P	P	P	P	P	P		244.013	50.3234	121.58	8.98082	0.0207897	2.87482e-123	2.00701
Mtr.2650.1.S1_at	BI312094 /FEA=mRNA /DEF=similar to UP|Q9LFY1 (Q9LFY1) T7N9.12, partial (14%)	BI312094		25.4065	57.3139	50.5298	25.665	31.9139	22.9688		P	P	P	P	P	P		53.9219	4.79712	26.8492	4.58861	0.00784737	1.63048e-24	2.00832
Mtr.42600.1.S1_at	TC111935 /FEA=mRNA /DEF=	TC111935		9.64102	24.8721	30.6146	15.1767	12.6799	13.5708		P	P	P	P	P	P		27.7434	4.06057	13.8091	1.26538	0.00945751	4.34503e-81	2.00906
Mtr.14950.1.S1_s_at	IMGAG|771.m00022 /FEA=mRNA /DEF=Hypothetical plant protein; H+-transporting two-sector ATPase, delta (OSCP) subunit AC124959.11.221 103457 99997 mth2-23l11 01/13/05	IMGAG|771.m00022		79.4828	143.844	243.969	121.414	91.4222	76.6351		P	P	P	P	P	P		193.907	70.799	96.4904	22.8157	0.0980054	1.41028e-13	2.0096
Mtr.41744.1.S1_at	TC110019 /FEA=mRNA /DEF=similar to UP|Q9FK34 (Q9FK34) Gb|AAD25781.1, partial (14%)	TC110019		19.9581	38.6248	49.3142	20.7562	20.1704	24.6831		A	P	P	P	P	P		43.9695	7.55853	21.8699	2.45384	0.0150469	7.42451e-55	2.0105
Mtr.27045.1.S1_at	AW256509 /FEA=mRNA /DEF=weakly similar to UP|CG20_ARATH (Q9LD37) Probable cyclic nucleotide-gated ion channel 20, chloroplast precursor (Cyclic nucleotide-binding transporter 1), partial (22%)	AW256509		9.73762	21.5655	21.0213	10.5907	10.1375	11.0256		P	P	A	P	P	P		21.2934	0.384795	10.5846	0.444089	0.000104552	0	2.01174
Mtr.11266.1.S1_at	TC109394 /FEA=mRNA /DEF=	TC109394		10.8199	11.8053	88.71	27.7929	14.4444	32.6716		P	P	P	P	P	P		50.2577	54.3798	24.9697	9.43586	0.454495	3.45262e-06	2.01275
Mtr.30204.1.S1_at	BF520807 /FEA=mRNA /DEF=	BF520807		7.9895	11.681	13.8439	7.36304	6.14423	5.51361		P	A	A	A	P	A		12.7624	1.5294	6.34029	0.940176	0.00921754	2.74797e-32	2.01291
Msa.1440.1.S1_s_at	iMsa.1440 /TID=Msa.1440.1 /CNT=1 /FEA=mRNA /TIER=ConsEnd /STK=0 /NOTE=sequence(s) not in UniGene /DEF=	gi|50320910|gb|CO516036.1|CO516036		42.6448	52.781	172.417	60.1616	56.0582	51.3954		P	P	P	P	P	P		112.599	84.5951	55.8717	4.38608	0.29398	3.83265e-111	2.01531
Mtr.28237.1.S1_s_at	BG586783 /FEA=mRNA /DEF=weakly similar to UP|Q69N36 (Q69N36) Agenet domain-containing protein / bromo-adjacent homology (BAH) domain-containing protein-like, partial (8%)	BG586783		102.397	204.731	284.201	127.461	110.774	125.397		P	P	P	P	P	P		244.466	56.194	121.211	9.09756	0.0269938	9.05671e-122	2.01687
Mtr.15662.1.S1_s_at	IMGAG|795.m00015 /FEA=mRNA /DEF=Protein of unknown function DUF1399 AC126010.13.151 105750 111322 mth2-20e4 01/13/05	IMGAG|795.m00015		1050.65	2883.74	2373.86	1542.85	1177.39	1186.27		P	P	P	P	P	P		2628.8	360.544	1302.17	208.478	0.0124199	3.00283e-28	2.01878
Mtr.46245.1.S1_at	IMGAG|741.m00011 /FEA=mRNA /DEF=hypothetical protein AC122168.14.101 53823 58201 mth2-4o4 01/13/05	IMGAG|741.m00011		194.649	389.314	453.643	198.182	211.838	216.209		P	P	P	P	P	P		421.478	45.4874	208.743	9.40358	0.00339981	0	2.01913
Mtr.22662.1.S1_at	1621.m00034 /FEA=mRNA /DEF=AC137546.26 13807 9422 mth2-24g3 similar to UP|MAOX_VITVI (P51615) NADP-dependent malic enzyme (EC 1.1.1.40) (NADP-ME)	1621.m00034		1196.2	2710.26	2456.71	1132.29	1374.66	1330.1		P	P	P	P	P	P		2583.48	179.287	1279.02	129.009	0.00234388	0	2.0199
Mtr.12415.1.S1_at	TC94724 /FEA=mRNA /DEF=similar to UP|Q93VD3 (Q93VD3) At1g30270/F12P21_6 (CBL-interacting protein kinase 23), partial (90%)	TC94724		256.871	669.67	796.824	355.745	331.99	400.864		P	P	P	P	P	P		733.247	89.9113	362.866	34.9852	0.00637469	4.20575e-75	2.02071
Mtr.15707.1.S1_at	IMGAG|798.m00002 /FEA=mRNA /DEF=Arf GTPase activating protein AC126013.12.11 13098 18213 mth2-32e10 01/13/05	IMGAG|798.m00002		158.481	250.067	401.981	146.123	160.757	176.849		P	P	P	P	P	P		326.024	107.419	161.243	15.3688	0.0649627	5.55284e-77	2.02194
Mtr.40790.1.S1_at	TC108045 /FEA=mRNA /DEF=similar to UP|Q9FGH9 (Q9FGH9) Leucine zipper protein (AT5g58430/mqj2_20), partial (84%)	TC108045		112.663	203.819	309.446	134.708	119.713	126.154		P	P	P	P	P	A		256.633	74.6894	126.858	7.5224	0.0469975	3.49826e-196	2.02299
Mtr.6418.1.S1_s_at	BQ143783 /FEA=mRNA /DEF=similar to GB|AAP68328.1|31711944|BT008889 At1g18070 {Arabidopsis thaliana;} , partial (7%)	BQ143783		120.789	219.314	258.926	121.126	118.744	114.633		P	P	P	P	P	P		239.12	28.01	118.167	3.28472	0.00395694	0	2.02357
Mtr.13565.1.S1_at	TC98419 /FEA=mRNA /DEF=similar to UP|Q7TNU3 (Q7TNU3) B4galt7 protein, partial (5%)	TC98419		68.274	181.011	174.759	87.1975	81.8065	94.6828		P	P	P	P	P	P		177.885	4.42117	87.8956	6.46646	0.000458472	0	2.02382
Mtr.35893.1.S1_at	TC98955 /FEA=mRNA /DEF=weakly similar to UP|Q941F6 (Q941F6) Leucine-rich repeat receptor-like kinase F21M12.36, partial (8%)	TC98955		409.79	1352.9	1089.31	700.413	561.307	548.315		P	P	P	P	P	P		1221.1	186.388	603.345	84.3141	0.0131283	6.67455e-37	2.02389
Mtr.40892.1.S1_at	TC108271 /FEA=mRNA /DEF=weakly similar to GB|AAK32899.1|13605827|AF367312 AT5g48380/MJE7_1 {Arabidopsis thaliana;} , partial (25%)	TC108271		77.4691	187.091	206.586	86.6543	104.641	100.28		P	P	P	P	P	P		196.838	13.785	97.1918	9.38253	0.00220408	0	2.02526
Mtr.10197.1.S1_at	TC105863 /FEA=mRNA /DEF=similar to UP|Q7XJ53 (Q7XJ53) At3g06270, partial (56%)	TC105863		144.731	297.88	546.216	202.231	202.31	220.544		P	P	P	P	P	P		422.048	175.6	208.362	10.5506	0.10493	1.35848e-269	2.02556
Mtr.27395.1.S1_at	AW775886 /FEA=mRNA /DEF=similar to GB|CAG33463.1|48146481|CR457182 VPS29 {Homo sapiens;} , partial (85%)	AW775886		82.1094	174.978	132.898	74.178	69.5943	84.2078		P	P	P	P	P	P		153.938	29.7552	75.9934	7.47401	0.0183957	6.23156e-73	2.02567
Mtr.46064.1.S1_at	IMGAG|1013.m00001 /FEA=mRNA /DEF=hypothetical protein AC142224.2.1 9273 8939 mth2-20k24 01/13/05	IMGAG|1013.m00001		3972.26	10381.2	10677.8	5198.71	4863.21	5528.6		P	P	P	P	P	P		10529.5	209.704	5196.84	332.695	0.000288315	0	2.02614
Msa.1042.1.S1_at	iMsa.1042 /TID=Msa.1042.1 /CNT=1 /FEA=mRNA /TIER=ConsEnd /STK=0 /NOTE=sequence(s) not in UniGene /DEF=	gi|50316833|gb|CO511959.1|CO511959		10.3935	16.9659	24.81	8.98722	9.87811	12.0431		A	P	P	A	A	A		20.8879	5.54658	10.3028	1.57159	0.0436962	1.91791e-31	2.0274
Mtr.44487.1.S1_at	TC97460 /FEA=mRNA /DEF=	TC97460		27.0846	41.7673	117.258	34.204	41.6555	41.7941		P	P	P	P	P	P		79.5128	53.3802	39.2179	4.34272	0.249935	4.06627e-58	2.02746
Mtr.8937.1.S1_at	TC101870 /FEA=mRNA /DEF=similar to GB|AAS88757.1|46359787|BT012367 At2g24040 {Arabidopsis thaliana;} , partial (96%)	TC101870		250.574	648.855	720.524	376.38	296.647	340.033		P	P	P	P	P	P		684.689	50.6775	337.687	39.9181	0.00321902	0	2.02759
Mtr.1885.1.S1_at	BE239880 /FEA=mRNA /DEF=weakly similar to UP|O81348 (O81348) Symbiotic ammonium transporter, partial (11%)	BE239880		32.3452	107.583	99.5002	46.197	35.2789	71.6559		P	P	P	P	P	P		103.542	5.71529	51.044	18.6666	0.03457	0	2.02848
Mtr.40846.1.S1_at	TC108167 /FEA=mRNA /DEF=weakly similar to UP|Q7Q305 (Q7Q305) ENSANGP00000019946 (Fragment), partial (14%)	TC108167		414.624	784.048	1170.01	478.957	458.495	507.14		P	P	P	P	P	P		977.027	272.913	481.531	24.4244	0.0419177	1.77265e-270	2.029
Mtr.1504.1.S1_at	AW256617 /FEA=mRNA /DEF=	AW256617		5.26282	9.62291	13.9863	5.42855	5.78478	6.23494		A	P	P	P	A	A		11.8046	3.08539	5.81609	0.404104	0.0362205	4.54521e-145	2.02965
Mtr.36039.1.S1_at	AJ548147 /FEA=mRNA /DEF=similar to UP|Q9LJ86 (Q9LJ86) Gb|AAD48513.1 (AT3g22600/F16J14_17), partial (26%)	AJ548147		9.17385	14.9285	20.381	8.50697	8.5898	8.9881		P	P	P	P	P	P		17.6547	3.85553	8.69496	0.257222	0.0218994	0	2.03046
Mtr.40406.1.S1_at	TC107211 /FEA=mRNA /DEF=similar to GB|AAO24579.1|27808598|BT003147 At1g36050 {Arabidopsis thaliana;} , partial (94%)	TC107211		1071.79	2124.31	2340.82	1041.28	1087.53	1168.86		P	P	P	P	P	P		2232.56	153.101	1099.22	64.5865	0.00122626	0	2.03104
Mtr.33844.1.S1_s_at	BI271217 /FEA=mRNA /DEF=similar to UP|Q6S4R9 (Q6S4R9) Allantoinase , partial (35%)	BI271217		127.934	307.168	264.583	143.372	108.171	170.589		P	P	P	P	P	P		285.876	30.1126	140.711	31.2941	0.0142266	9.3967e-16	2.03165
Msa.2641.1.S1_at	iMsa.2641 /TID=Msa.2641.1 /CNT=1 /FEA=mRNA /TIER=ConsEnd /STK=0 /NOTE=sequence(s) not in UniGene /DEF=	gi|50317461|gb|CO512587.1|CO512587		429.481	1095.66	1027.87	567.405	504.463	494.104		P	P	P	P	P	P		1061.77	47.9377	521.991	39.6694	0.000809759	0	2.03407
Mtr.37171.1.S1_at	TC100029 /FEA=mRNA /DEF=similar to UP|Q9XF50 (Q9XF50) PIT1, partial (32%)	TC100029		96.5164	173.515	298.272	138.829	145.801	62.9604		P	P	P	P	P	P		235.894	88.2167	115.863	45.9476	0.129176	6.04818e-06	2.03597
Mtr.11021.1.S1_at	TC108627 /FEA=mRNA /DEF=similar to UP|Q93XA6 (Q93XA6) NAC domain protein NAC2, partial (63%)	TC108627		94.949	447.706	241.684	209.889	194.58	103.397		P	P	M	P	M	P		344.695	145.679	169.289	57.5748	0.140114	1.31447e-07	2.03613
Mtr.41712.1.S1_at	TC109944 /FEA=mRNA /DEF=weakly similar to UP|Q6RZU4 (Q6RZU4) F-box-like protein, partial (11%)	TC109944		39.5395	81.4617	99.3536	45.064	45.7847	42.3148		A	A	P	P	P	P		90.4076	12.6515	44.3878	1.83111	0.00660937	0	2.03677
Mtr.40804.1.S1_at	TC108078 /FEA=mRNA /DEF=similar to UP|Q8LLW2 (Q8LLW2) Receptor-like kinase Xa21-binding protein 3, partial (78%)	TC108078		34.0523	106.559	133.673	52.4499	55.5388	68.4928		P	P	P	P	P	P		120.116	19.1724	58.8272	8.51198	0.0142923	1.07011e-35	2.04185
Mtr.19872.1.S1_at	IMGAG|1092.m00023 /FEA=mRNA /DEF=TBC domain, putative AC146555.5.231 80879 75602 mth2-10p14 01/13/05	IMGAG|1092.m00023		136.883	246.313	411.873	141.478	138.616	203.344		P	P	P	P	P	P		329.093	117.069	161.146	36.5722	0.0884999	1.80716e-15	2.0422
Mtr.6348.1.S1_at	BQ140346 /FEA=mRNA /DEF=weakly similar to UP|Q84XG0 (Q84XG0) NBS-LRR resistance protein RGH1, partial (6%)	BQ140346		4.96434	13.9726	18.6912	8.57282	6.94708	8.46302		A	P	P	P	P	P		16.3319	3.3366	7.99431	0.908583	0.0214428	7.24627e-57	2.04294
Mtr.8736.1.S1_at	TC101204 /FEA=mRNA /DEF=similar to UP|Q8GVF6 (Q8GVF6) Pyrrolidone carboxyl peptidase-like protein, partial (86%)	TC101204		961.639	2084.79	2205.62	972.897	1043.44	1133.46		P	P	P	P	P	P		2145.2	85.4413	1049.93	80.4792	0.000696526	0	2.04318
Mtr.41196.1.S1_at	TC108917 /FEA=mRNA /DEF=weakly similar to UP|VIL1_ARATH (O81643) Villin 1, partial (25%)	TC108917		14.7087	54.8695	65.1284	31.5111	24.2768	32.3046		P	P	P	P	P	P		59.999	7.25418	29.3642	4.42365	0.00898344	3.78493e-33	2.04327
Mtr.50087.1.S1_at	IMGAG|985.m00015 /FEA=mRNA /DEF=At5g67620 AC140720.21.141 69750 67461 mth2-17l10 01/13/05	IMGAG|985.m00015		5.63698	14.2476	13.8013	7.22473	8.46133	4.90286		A	P	P	A	A	A		14.0244	0.31559	6.86297	1.80661	0.0132604	0	2.04349
Mtr.668.1.S1_at	1467.m00035 /FEA=mRNA /DEF=AC149304.11 50136 52514 mth2-76g4 weakly similar to TAIR|gene:3441925-GOpep .1 68412.m07059 expressed protein embryo-specific protein 3, Arabidopsis	1467.m00035		791.226	1426.63	1825.31	901.568	604.331	880.847		P	P	P	P	P	P		1625.97	281.909	795.582	165.952	0.0232087	4.44331e-18	2.04375
Msa.2804.1.S1_at	iMsa.2804 /TID=Msa.2804.1 /CNT=1 /FEA=mRNA /TIER=ConsEnd /STK=0 /NOTE=sequence(s) not in UniGene /DEF=	gi|50320278|gb|CO515404.1|CO515404		102.397	147.001	315.625	117.566	85.8139	136.106		P	P	P	P	P	P		231.313	119.235	113.162	25.4336	0.169682	8.54288e-16	2.04408
Mtr.37579.1.S1_at	TC100964 /FEA=mRNA /DEF=similar to UP|Q9M724 (Q9M724) Branched chain alpha-keto acid dehydrogenase E2 subunit, partial (60%)	TC100964		23.5188	66.4261	39.7432	26.1423	29.8924	21.8367		P	P	P	P	P	P		53.0846	18.8677	25.9571	4.03102	0.0795892	2.13662e-31	2.04509
Mtr.18420.1.S1_at	IMGAG|1031.m00012 /FEA=mRNA /DEF=Adenylate cyclase AC144477.16.111 64945 64337 mth2-6k4 01/13/05	IMGAG|1031.m00012		132.898	213.069	225.809	101.882	96.088	123.926		P	P	P	P	P	P		219.439	9.00878	107.299	14.6884	0.00255297	0	2.04512
Mtr.14426.1.S1_at	IMGAG|815.m00026 /FEA=mRNA /DEF=Aldo/keto reductase AC127020.15.251 83752 83253 mth2-9p1 01/13/05	IMGAG|815.m00026		61.586	90.4	103.158	40.5698	40.7109	60.6596		P	P	P	P	P	P		96.7791	9.02146	47.3134	11.5583	0.015167	8.88178e-15	2.04549
Mtr.38097.1.S1_at	TC102082 /FEA=mRNA /DEF=similar to UP|Q8L732 (Q8L732) Expressed protein, partial (8%)	TC102082		5.58093	12.371	11.4895	6.31958	5.25606	5.91216		P	P	P	A	P	A		11.9302	0.623273	5.82927	0.536584	0.00131223	0	2.04661
Mtr.43320.1.S1_at	TC95064 /FEA=mRNA /DEF=	TC95064		293.581	414.18	859.516	318.045	245.07	370.248		P	P	P	P	P	P		636.848	314.9	311.121	62.876	0.155346	2.88962e-19	2.04695
Mtr.40511.1.S1_at	TC107444 /FEA=mRNA /DEF=similar to UP|Q9SC83 (Q9SC83) VAP27, partial (62%)	TC107444		69.5299	150.932	182.783	77.3452	84.538	82.5404		P	P	P	P	P	P		166.857	22.5222	81.4745	3.71295	0.00597374	0	2.04797
Mtr.8709.1.S1_at	TC101134 /FEA=mRNA /DEF=similar to UP|Q9SEH8 (Q9SEH8) Mannosyl-oligosaccharide 1,2-alpha-mannosidase , complete	TC101134		357.814	838.715	866.796	421.448	366.826	459.731		P	P	P	P	P	P		852.756	19.8564	416.002	46.6911	0.00123945	0	2.04989
Mtr.18027.1.S1_at	IMGAG|936.m00024 /FEA=mRNA /DEF=Ankyrin AC138130.9.231 119015 121506 mth2-31d24 01/13/05	IMGAG|936.m00024		10.2377	16.8319	22.1305	10.1929	10.5234	7.76885		P	P	P	P	P	A		19.4812	3.74664	9.49508	1.50406	0.0217919	1.33178e-30	2.05171
Mtr.43863.1.S1_at	TC96198 /FEA=mRNA /DEF=	TC96198		159.495	403.163	451.803	205.394	186.279	232.955		P	P	P	P	P	P		427.483	34.3933	208.209	23.465	0.00319064	0	2.05314
Mtr.29849.1.S1_at	AW287889 /FEA=mRNA /DEF=	AW287889		9.42602	48.3277	55.1627	35.4512	27.0585	13.0675		P	P	P	P	P	P		51.7452	4.83307	25.1924	11.308	0.0569551	7.77156e-15	2.054
Mtr.35086.1.S1_at	CX532627 /FEA=mRNA /DEF=similar to UP|Q9FKX7 (Q9FKX7) Arabidopsis thaliana genomic DNA, chromosome 5, TAC clone:K2A18, partial (12%)	CX532627		26.9871	45.9525	40.2307	18.825	26.6475	17.393		P	P	P	P	P	P		43.0916	4.04592	20.9552	4.98142	0.0140407	1.02141e-14	2.05637
Mtr.39095.1.S1_at	TC104178 /FEA=mRNA /DEF=weakly similar to UP|Q8LGV0 (Q8LGV0) Alcohol oxidase, partial (23%)	TC104178		197.945	600.009	528.708	301.619	202.832	318.863		P	P	P	P	P	P		564.359	50.4172	274.438	62.6088	0.012456	4.44089e-16	2.05642
Mtr.22445.1.S1_at	1603.m00020 /FEA=mRNA /DEF=AC135313.8 9202 11084 mth2-7n18 weakly similar to TAIR|gene:2117521-GOpep .1 68411.m03385 expressed protein N.crassa mRNA for putative oxysterol-binding	1603.m00020		193.76	451.874	512.211	245.756	201.356	255.984		P	P	P	P	P	P		482.043	42.6648	234.365	29.0409	0.00417328	2.22156e-49	2.0568
Mtr.9997.1.S1_at	TC105202 /FEA=mRNA /DEF=weakly similar to UP|E13B_WHEAT (P52409) Glucan endo-1,3-beta-glucosidase precursor ((1->UP|3)-beta-glucan endohydrolase) ((1->UP|3)-beta-glucanase) (Beta-1,3-endoglucanase) , partial (7%)	TC105202		27.0554	76.83	47.2592	30.02	25.1585	35.3061		P	P	P	P	P	P		62.0446	20.9097	30.1615	5.0753	0.0715563	1.42469e-27	2.05708
Mtr.31456.1.S1_at	AL365804 /FEA=mRNA /DEF=weakly similar to UP|Q9FGS9 (Q9FGS9) FRO1 and FRO2-like protein, partial (11%)	AL365804		6.73321	13.0151	13.4731	8.48731	6.49875	4.32401		A	P	P	P	A	A		13.2441	0.323834	6.43669	2.08234	0.0223049	0	2.0576
Mtr.11423.1.S1_at	TC109902 /FEA=mRNA /DEF=weakly similar to UP|Q72ND5 (Q72ND5) Cytoplasmic membrane protein, partial (14%)	TC109902		360.497	551.072	1102.98	361.245	396.192	448.206		P	P	P	P	P	P		827.026	390.259	401.881	43.7589	0.133857	1.52236e-63	2.05789
Mtr.1564.1.S1_s_at	AW559751 /FEA=mRNA /DEF=	AW559751		10.3556	32.8744	26.751	18.3233	14.832	10.2666		A	P	P	P	P	P		29.8127	4.32988	14.474	4.04023	0.0269435	4.8437e-11	2.05974
Mtr.35648.1.S1_at	TC109811 /FEA=mRNA /DEF=similar to UP|Q6EPZ6 (Q6EPZ6) BHLH transcription factor PTF1-like protein, partial (11%)	TC109811		93.9624	294.93	217.735	101.897	116.981	154.359		P	P	P	P	P	P		256.333	54.5849	124.412	27.0088	0.0329565	2.67516e-17	2.06035
Mtr.30197.1.S1_at	BF519879 /FEA=mRNA /DEF=	BF519879		254.064	611.722	634.397	292.427	298.661	316.115		P	P	P	P	P	P		623.06	16.0336	302.401	12.2789	0.00012859	0	2.06037
Mtr.40663.1.S1_at	TC107789 /FEA=mRNA /DEF=similar to UP|Q9SHF3 (Q9SHF3) T19E23.7, partial (35%)	TC107789		85.4266	226.871	278.707	120.516	116.981	130.481		P	P	P	P	P	P		252.789	36.6534	122.659	7.00064	0.00738442	2.02026e-227	2.06091
Mtr.44147.1.S1_at	TC96789 /FEA=mRNA /DEF=similar to UP|Q41379 (Q41379) Lipid transfer protein (Fragment), partial (76%)	TC96789		111.397	279.766	260.839	127.664	107.41	158.274		P	P	P	P	P	P		270.302	13.3838	131.116	25.6073	0.00639473	0	2.06155
Mtr.44598.1.S1_at	TC97690 /FEA=mRNA /DEF=similar to UP|WRK3_ARATH (Q9ZQ70) Probable WRKY transcription factor 3 (WRKY DNA-binding protein 3), partial (24%)	TC97690		39.6711	71.6791	82.6587	36.5013	33.6753	42.1128		P	P	P	P	P	P		77.1689	7.76377	37.4298	4.29472	0.00464018	8.33757e-58	2.0617
Mtr.44740.1.S1_at	TC97983 /FEA=mRNA /DEF=similar to UP|Q9SS90 (Q9SS90) F4P13.19 protein, partial (55%)	TC97983		99.8767	339.467	348.46	184.014	160.654	155.763		P	P	P	P	P	P		343.964	6.35954	166.81	15.0986	0.000632206	0	2.062
Mtr.35628.1.S1_s_at	TC109175 /FEA=mRNA /DEF=similar to UP|Q9LSA8 (Q9LSA8) Gb|AAF16598.1, partial (8%)	TC109175		71.9828	144.963	138.472	73.0725	58.1089	74.9962		P	P	P	P	P	P		141.718	4.5893	68.7259	9.24475	0.00213152	0	2.06207
Mtr.47271.1.S1_at	1684.m00030 /FEA=mRNA /DEF=AC146784.21 20724 24546 mth2-172c4 weakly similar to TIGR_Ath1|At3g51580-GOpep .1 68410.m05236 expressed protein, partial (48%)	1684.m00030		23.9969	46.3866	69.3932	27.7667	29.9099	26.5073		A	P	M	P	P	P		57.8899	16.2681	28.0613	1.72033	0.0412154	3.91995e-198	2.06298
Mtr.12541.1.S1_s_at	TC95155 /FEA=mRNA /DEF=similar to UP|O23468 (O23468) Enoyl-CoA hydratase like protein, partial (55%)	TC95155		246.465	555.115	666.361	314.274	271.916	301.801		P	P	P	P	P	P		610.738	78.6634	295.997	21.7672	0.00581924	2.00407e-138	2.06333
Mtr.38073.1.S1_at	TC102034 /FEA=mRNA /DEF=UP|Q6TQT1 (Q6TQT1) Dihydroflavanol-4-reductase 1, complete	TC102034		116.508	68.6564	95.2247	33.7836	40.6312	44.7191		P	P	P	P	P	P		81.9405	18.7866	39.7113	5.52548	0.0291769	5.33742e-40	2.06341
Mtr.5232.1.S1_at	AW693631 /FEA=mRNA /DEF=weakly similar to UP|Q40025 (Q40025) Beta-glucosidase, partial (16%)	AW693631		115.647	264.776	218.193	144.145	65.1175	140.064		P	P	P	P	P	P		241.484	32.9387	116.442	44.4953	0.0443755	7.93261e-08	2.07386
Mtr.48664.1.S1_at	IMGAG|1261.m00016 /FEA=mRNA /DEF=Signal peptidase 22 kDa subunit AC150244.2.161 67837 70644 mth2-180p14 01/13/05	IMGAG|1261.m00016		236.714	441.56	633.412	254.968	227.768	294.487		P	P	P	P	P	P		537.486	135.66	259.074	33.5482	0.0348631	7.53085e-47	2.07464
Mtr.38169.1.S1_at	TC102228 /FEA=mRNA /DEF=similar to GB|AAN28849.1|23505979|AY143910 At4g27020/F10M23_360 {Arabidopsis thaliana;} , partial (96%)	TC102228		244.234	552.084	676.738	280.859	326.847	280.647		P	P	P	P	P	P		614.411	88.1442	296.117	26.6125	0.00807556	2.49201e-95	2.07489
Msa.1955.1.S1_at	iMsa.1955 /TID=Msa.1955.1 /CNT=1 /FEA=mRNA /TIER=ConsEnd /STK=0 /NOTE=sequence(s) not in UniGene /DEF=	TC736		60.5691	167.339	170.56	92.5819	68.7305	82.964		A	P	P	A	A	A		168.95	2.27753	81.4255	11.9999	0.00232788	0	2.0749
Mtr.15285.1.S1_at	IMGAG|781.m00005 /FEA=mRNA /DEF=Myo-inositol-1-phosphate synthase AC125389.32.41 16707 13271 mth2-12a18 01/13/05	IMGAG|781.m00005		131.723	348.609	354.935	198.231	151.289	159.002		P	P	P	P	P	P		351.772	4.47307	169.507	25.1723	0.00237054	0	2.07526
Mtr.33365.1.S1_s_at	BG447955 /FEA=mRNA /DEF=similar to UP|Q7PC86 (Q7PC86) PDR7 ABC transporter, partial (5%)	BG447955		614.899	1569.13	2236.47	789.952	851.066	1107.51		P	P	P	P	P	P		1902.8	471.882	916.176	168.494	0.0383311	3.59266e-24	2.0769
Mtr.42348.1.S1_at	TC111296 /FEA=mRNA /DEF=weakly similar to UP|Q7XAG0 (Q7XAG0) GDP-fucose protein-O-fucosyltransferase 1 (Fragment) , partial (31%)	TC111296		24.5295	69.2737	51.2306	31.0372	25.9932	29.9204		P	P	P	P	P	P		60.2522	12.7584	28.9836	2.64929	0.0209662	7.02266e-93	2.07884
Mtr.46112.1.S1_at	IMGAG|1014.m00003 /FEA=mRNA /DEF=Terpene synthase-like; Terpene synthase, metal-binding; Terpenoid synthase; Terpenoid cylases/protein prenyltransferase alpha-alpha toroid AC142394.18.21 12965 9233 mth2-11d4 01/13/05	IMGAG|1014.m00003		9.39201	20.0943	29.2712	11.5301	11.6837	12.4007		A	P	P	A	P	A		24.6827	6.48901	11.8715	0.464702	0.0336466	0	2.07916
Msa.3030.1.S1_at	iMsa.3030 /TID=Msa.3030.1 /CNT=1 /FEA=mRNA /TIER=ConsEnd /STK=0 /NOTE=sequence(s) not in UniGene /DEF=	TC494		1031.4	2916.93	2347.8	1456.96	1334.67	1006.47		P	P	P	P	P	P		2632.36	402.434	1266.04	232.956	0.0155231	3.02844e-24	2.07922
Mtr.5543.1.S1_at	BF634687 /FEA=mRNA /DEF=weakly similar to UP|Q75Q02 (Q75Q02) Multidrug resistance-associated protein, partial (11%)	BF634687		14.3226	53.1183	61.0302	24.904	27.6386	29.7489		P	P	P	P	P	P		57.0742	5.59457	27.4305	2.42913	0.00334228	3.67432e-99	2.08068
Mtr.29177.1.S1_at	CA991122 /FEA=mRNA /DEF=	CA991122		93.5745	202.87	278.872	106.647	119.535	121.113		P	P	P	P	P	P		240.871	53.7415	115.765	7.93547	0.0228046	3.56085e-164	2.08069
Mtr.44308.1.S1_at	TC97097 /FEA=mRNA /DEF=similar to UP|Q9FQZ6 (Q9FQZ6) Avr9/Cf-9 rapidly elicited protein 146, partial (46%)	TC97097		19.5887	20.59	31.2584	13.0086	12.6554	11.695		P	P	P	P	P	P		25.9242	7.54371	12.453	0.67979	0.0436995	4.8795e-258	2.08176
Mtr.11232.1.S1_at	TC109300 /FEA=mRNA /DEF=similar to UP|Q9LFP7 (Q9LFP7) Serine/threonine specific protein kinase-like, partial (23%)	TC109300		6.99276	18.9759	28.8327	11.6993	11.9879	10.7163		A	P	P	P	P	P		23.9043	6.96982	11.4678	0.666668	0.0438968	6.71698e-229	2.08446
[truncated: 1,965 more rows]

## Sheet: Table S3
Table S3 List of genes involved in flavonoids metabolism, hormone metabolism and stress resonse at ZT6
[truncated: 87 more rows]

[truncated: 1 more sheets: Table S4]
